# Supplementary material for: Comparative Transcriptomics Reveals Potential Regulatory Mechanisms Underlying Changes in Antioxidant, Anti-Inflammatory, and Other Immune Functions Induced by Bellamya purificata Polysaccharides in Cherax quadricarinatus
Source: Antioxidants (Basel). 2026 Jul 22;15(7):907. doi: 10.3390/antiox15070907 (PMC13403722; doi:10.3390/antiox15070907)
Supplement: Supplementary file 1 [file antioxidants-15-00907-s001.zip › Table S1.xlsx]

## Sheet: Table S1
Table S1 The composition of the experimental diets for Cherax quadricarinatus (‰ of dried diet)
Ingredients	Bellamya purificata polysaccharide levels (‰)
	0	2	4	6	8
Bellamya purificata polysaccharide	0	2	4	6	8
Fish meal	485	485	485	485	485
Soybean meal	119.3	117.3	115.3	113.3	111.3
Sorghum flour	106.5	106.5	106.5	106.5	106.5
Wheat flour	139	139	139	139	139
Corn flour	45	45	45	45	45
Soy lecithin	10	10	10	10	10
Fish oil	15.2	15.2	15.2	15.2	15.2
Gelatin	20	20	20	20	20
Calcium carbonate	10	10	10	10	10
Choline chloride	5	5	5	5	5
Mineral premixesa	20	20	20	20	20
Vitamin premixesb	20	20	20	20	20
Vitamin C	5	5	5	5	5
Proximal composition (% dry matter)
Dry material	92.56	92.56	92.56	92.56	92.56
Ash	7.76	7.76	7.76	7.76	7.76
Ethereal extract	7.4	7.4	7.4	7.4	7.4
Crude protein	35.2	35.2	35.2	35.2	35.2
Crude lipid	7.84	7.84	7.84	7.84	7.84
Fiber	3.43	3.43	3.43	3.43	3.43
aMineral premixes (mg/kg): KCl, 0.5; MgSO4·7H2O, 0.5; ZnSO4·7H2O, 0.09; MnCl2·4H2O, 0.0234; CuSO4·5H2O, 0.005; KI, 0.005; CoCl2·2H2O, 0.0025; Na2HPO4, 2.37.
bVitamin premixes (mg/kg): vitamin B12, 0.02; vitamin A acetate, 5000 IU; vitamin D3, 4000 IU; α-tocopherol acetate, 100 IU; menadione, 5; thiamin HCl, 60; riboflavin, 25; pyridoxine HCl, 50; folic acid, 10; dl-capantothenic acid, 75; nicotinic acid, 5; biotin, 1; inositol, 5.
