# Supplementary material for: Comparative Transcriptomics Reveals Potential Regulatory Mechanisms Underlying Changes in Antioxidant, Anti-Inflammatory, and Other Immune Functions Induced by Bellamya purificata Polysaccharides in Cherax quadricarinatus
Source: Antioxidants (Basel). 2026 Jul 22;15(7):907. doi: 10.3390/antiox15070907 (PMC13403722; doi:10.3390/antiox15070907)
Supplement: Supplementary file 1 [file antioxidants-15-00907-s001.zip › Table S10.xlsx]

## Sheet: Table S10 profile1
Table S10 DEGs with significant expression profiles in STEM analysis (profiles 1)
id	Control	2‰	4‰	6‰	8‰	Symbol	Description	KEGG_A_class	KEGG_B_class	Pathway	K_ID	GO Component	GO Function	GO Process	TF_family
MSTRG.10138	5.49833333333333	1.75433333333333	0.763	1.487	1.50633333333333	--	-	-	-	-	-	-	GO:0045300//acyl-[acyl-carrier-protein] desaturase activity	GO:0006631//fatty acid metabolic process	--
MSTRG.10478	11.22	4.96	5.59766666666667	5.369	6.13366666666667	--	-	-	-	-	-	-	-	-	--
MSTRG.10536	15.1546666666667	9.00033333333333	7.55166666666667	9.36233333333333	13.0926666666667	--	-	-	-	-	-	GO:0016020//membrane	GO:0004722//protein serine/threonine phosphatase activity	GO:0006813//potassium ion transport;GO:0030436//asexual sporulation	--
MSTRG.10694	2.44533333333333	1.389	0.912666666666667	1.37033333333333	1.42333333333333	--	XP_053630344.1 taxid=27406 choline-phosphate cytidylyltransferase B-like [Cherax quadricarinatus]	Metabolism;Human Diseases;Metabolism;Metabolism	Global and overview maps;Cancer: overview;Lipid metabolism;Metabolism of other amino acids	ko01100//Metabolic pathways;ko05231//Choline metabolism in cancer;ko00564//Glycerophospholipid metabolism;ko00440//Phosphonate and phosphinate metabolism	K00968;K00968;K00968;K00968	-	-	-	--
MSTRG.10743	9.999	6.46833333333333	4.912	4.404	8.93833333333333	--	XP_053630500.1 taxid=27406 lysosome membrane protein 2-like [Cherax quadricarinatus]	Cellular Processes	Transport and catabolism	ko04142//Lysosome	K12384	-	-	-	--
MSTRG.10755	10.5516666666667	5.561	5.025	6.611	7.29366666666667	TIGD1	KAG0711450.1 taxid=41210 putative RNA-directed DNA polymerase from transposon X-element [Chionoecetes opilio]	Genetic Information Processing	Translation	ko03008//Ribosome biogenesis in eukaryotes	K14530	-	GO:0003676//nucleic acid binding;GO:0003964//RNA-directed DNA polymerase activity	GO:0000373//Group II intron splicing	--
MSTRG.1170	6.60833333333333	6.86566666666667	1.608	3.39833333333333	3.39066666666667	--	-	-	-	-	-	GO:0005672//transcription factor TFIIA complex;GO:0016020//membrane	GO:0048472//threonine-phosphate decarboxylase activity	GO:0006367//transcription initiation from RNA polymerase II promoter;GO:0006629//lipid metabolic process;GO:0009236//cobalamin biosynthetic process	--
MSTRG.12505	8.99633333333333	5.19866666666667	3.329	4.448	6.464	--	XP_053631893.1 taxid=27406 retinol dehydrogenase 11-like [Cherax quadricarinatus]	Metabolism;Metabolism	Global and overview maps;Metabolism of cofactors and vitamins	ko01100//Metabolic pathways;ko00830//Retinol metabolism	K11152;K11152	-	-	-	--
MSTRG.12529	11.0066666666667	7.45233333333333	5.293	2.949	7.54833333333333	--	XP_053631893.1 taxid=27406 retinol dehydrogenase 11-like [Cherax quadricarinatus]	-	-	-	-	-	-	-	--
MSTRG.12859	2.33766666666667	2.10166666666667	0	3.37533333333333	3.044	--	-	-	-	-	-	-	-	-	--
MSTRG.15001	6.18966666666667	4.16666666666667	1.865	4.82566666666667	5.129	--	XP_053627995.1 taxid=27406 mucin-16-like [Cherax quadricarinatus]	Genetic Information Processing	Translation	ko03008//Ribosome biogenesis in eukaryotes	K14530	-	-	-	--
MSTRG.16482	3.349	0.762333333333333	0.834333333333333	1.11333333333333	2.67933333333333	--	-	-	-	-	-	GO:0005747//mitochondrial respiratory chain complex I	-	GO:0006120//mitochondrial electron transport, NADH to ubiquinone	--
MSTRG.17426	5.52933333333333	2.16133333333333	2.62433333333333	3.39733333333333	3.79533333333333	--	GFT92362.1 taxid=2585209 RNase H domain-containing protein [Trichonephila clavipes]	-	-	-	-	-	GO:0003676//nucleic acid binding;GO:0004523//RNA-DNA hybrid ribonuclease activity	-	--
MSTRG.18667	3.15066666666667	1.03	0.561333333333333	2.034	1.95033333333333	--	CAB4004902.1 taxid=317549 Retrovirus-related Pol poly from transposon, partial [Paramuricea clavata]	-	-	-	-	-	GO:0003676//nucleic acid binding;GO:0008270//zinc ion binding	-	--
MSTRG.19622	2.075	1.06333333333333	0.826666666666667	1.71933333333333	1.51	--	-	-	-	-	-	-	-	-	--
MSTRG.19990	0.681	0.276333333333333	0.259333333333333	0.514	0.475666666666667	--	XP_059829005.1 taxid=79690 general transcription factor II-I-like isoform X7 [Hypanus sabinus]	-	-	-	-	-	-	-	--
MSTRG.20285	4.66066666666667	1.028	0.396333333333333	3.074	2.43566666666667	--	-	-	-	-	-	-	-	-	--
MSTRG.20683	1.726	0.970333333333333	0.555666666666667	0.749333333333333	0.790333333333333	--	-	-	-	-	-	-	-	-	--
MSTRG.21633	4.97766666666667	2.338	2.18866666666667	1.87366666666667	2.933	fgt-1	KAG7154150.1 taxid=6706 Solute carrier family 2 facilitated glucose transporter member 1-like [Homarus americanus]	Human Diseases;Human Diseases;Human Diseases;Organismal Systems;Organismal Systems;Environmental Information Processing;Human Diseases;Organismal Systems;Organismal Systems;Human Diseases;Human Diseases;Organismal Systems	Cancer: overview;Cardiovascular disease;Infectious disease: viral;Endocrine system;Digestive system;Signal transduction;Endocrine and metabolic disease;Endocrine system;Endocrine system;Cancer: overview;Cancer: specific types;Endocrine system	ko05200//Pathways in cancer;ko05415//Diabetic cardiomyopathy;ko05166//Human T-cell leukemia virus 1 infection;ko04919//Thyroid hormone signaling pathway;ko04976//Bile secretion;ko04066//HIF-1 signaling pathway;ko04931//Insulin resistance;ko04922//Glucagon signaling pathway;ko04911//Insulin secretion;ko05230//Central carbon metabolism in cancer;ko05211//Renal cell carcinoma;ko04920//Adipocytokine …	K07299;K07299;K07299;K07299;K07299;K07299;K07299;K07299;K07299;K07299;K07299;K07299	GO:0016020//membrane	GO:0022857//transmembrane transporter activity;GO:0051119//sugar transmembrane transporter activity	GO:0008643//carbohydrate transport;GO:0055085//transmembrane transport	--
MSTRG.21968	1.189	0.393	0.191333333333333	0.824333333333333	0.777	--	XP_042241889.1 taxid=6706 4-coumarate--CoA ligase-like 5 [Homarus americanus]	Metabolism;Metabolism	Global and overview maps;Metabolism of cofactors and vitamins	ko01100//Metabolic pathways;ko00130//Ubiquinone and other terpenoid-quinone biosynthesis	K01904;K01904	-	-	-	--
MSTRG.22320	1.308	0.552	0.504	2.55433333333333	2.60366666666667	Tmem165	XP_045625676.1 taxid=6728 transmembrane protein 165-like isoform X8 [Procambarus clarkii]	-	-	-	-	GO:0000139//Golgi membrane;GO:0000322//storage vacuole;GO:0000323//lytic vacuole;GO:0000324//fungal-type vacuole;GO:0000329//fungal-type vacuole membrane;GO:0005575//cellular_component;GO:0005622//intracellular anatomical structure;GO:0005737//cytoplasm;GO:0005764//lysosome;GO:0005765//lysosomal membrane;GO:0005768//endosome;GO:0005769//early endosome;GO:0005770//late endosome;GO:0005773//vacuole…	GO:0003674//molecular_function;GO:0005215//transporter activity;GO:0008324//cation transmembrane transporter activity;GO:0015075//ion transmembrane transporter activity;GO:0015085//calcium ion transmembrane transporter activity;GO:0015318//inorganic molecular entity transmembrane transporter activity;GO:0022857//transmembrane transporter activity;GO:0022890//inorganic cation transmembrane transpo…	GO:0006464//cellular protein modification process;GO:0006486//protein glycosylation;GO:0006487//protein N-linked glycosylation;GO:0006807//nitrogen compound metabolic process;GO:0006810//transport;GO:0006811//ion transport;GO:0006812//cation transport;GO:0006816//calcium ion transport;GO:0006873//cellular ion homeostasis;GO:0006874//cellular calcium ion homeostasis;GO:0006875//cellular metal ion …	--
MSTRG.22970	1.765	1.39033333333333	0.35	0.317333333333333	0.804	--	-	-	-	-	-	GO:0015935//small ribosomal subunit	GO:0003735//structural constituent of ribosome	GO:0006412//translation	--
MSTRG.23074	4.63466666666667	0.274	0.428666666666667	1.12333333333333	2.31833333333333	--	-	-	-	-	-	GO:0005576//extracellular region;GO:0019013//viral nucleocapsid;GO:0044156//host cell junction	GO:0004838//L-tyrosine:2-oxoglutarate aminotransferase activity;GO:0005129//granulocyte macrophage colony-stimulating factor receptor binding;GO:0005198//structural molecule activity;GO:0008083//growth factor activity;GO:0008483//transaminase activity;GO:0030170//pyridoxal phosphate binding;GO:0045735//nutrient reservoir activity	GO:0006520//cellular amino acid metabolic process;GO:0006559//L-phenylalanine catabolic process;GO:0006572//tyrosine catabolic process;GO:0006955//immune response;GO:0046740//transport of virus in host, cell to cell	--
MSTRG.23106	2.46966666666667	1.95966666666667	1.082	0.948666666666667	2.396	Adpgk	XP_045595379.1 taxid=6728 ADP-dependent glucokinase-like [Procambarus clarkii]	Metabolism;Metabolism;Metabolism	Global and overview maps;Global and overview maps;Carbohydrate metabolism	ko01100//Metabolic pathways;ko01200//Carbon metabolism;ko00010//Glycolysis / Gluconeogenesis	K08074;K08074;K08074	GO:0005737//cytoplasm	GO:0003674//molecular_function;GO:0003824//catalytic activity;GO:0008443//phosphofructokinase activity;GO:0016740//transferase activity;GO:0016772//transferase activity, transferring phosphorus-containing groups;GO:0016773//phosphotransferase activity, alcohol group as acceptor	GO:0005975//carbohydrate metabolic process;GO:0006000//fructose metabolic process;GO:0006096//glycolytic process;GO:0008150//biological_process;GO:0008152//metabolic process;GO:0044238//primary metabolic process;GO:0071704//organic substance metabolic process	--
MSTRG.23376	8.031	3.16333333333333	3.31	3.353	4.32266666666667	--	-	-	-	-	-	GO:0016020//membrane	GO:0046873//metal ion transmembrane transporter activity	GO:0030001//metal ion transport;GO:0055085//transmembrane transport	--
MSTRG.23682	4.61066666666667	2.79533333333333	1.963	2.24233333333333	2.83	pol	KAF0294995.1 taxid=1232801 Retrovirus-related Pol polyprotein from type-2 retrotransposable element R2DM [Amphibalanus amphitrite]	-	-	-	-	-	GO:0003964//RNA-directed DNA polymerase activity	GO:0000373//Group II intron splicing	--
MSTRG.24991	20.0453333333333	14.5583333333333	9.862	12.837	12.7526666666667	--	KAF2355654.1 taxid=1923959 Kringle, partial [Trinorchestia longiramus]	-	-	-	-	-	-	-	--
MSTRG.25471	2.112	0.669	0.703	0.734666666666667	6.53466666666667	TAR1	XP_037553016.1 taxid=451745 translation initiation factor IF-2-like [Nematolebias whitei]	-	-	-	-	GO:0016020//membrane	GO:0005249//voltage-gated potassium channel activity;GO:0030955//potassium ion binding	GO:0006813//potassium ion transport	--
MSTRG.2556	6.44	5.47666666666667	2.84933333333333	3.90866666666667	4.10833333333333	F52C9.6	KAK8731717.1 taxid=27406 hypothetical protein OTU49_007438 [Cherax quadricarinatus]	-	-	-	-	-	-	-	--
MSTRG.26623	11.1816666666667	6.635	4.15533333333333	5.99833333333333	8.597	RTase	KAG0714126.1 taxid=41210 putative RNA-directed DNA polymerase from transposon X-element [Chionoecetes opilio]	Genetic Information Processing	Translation	ko03008//Ribosome biogenesis in eukaryotes	K14530	-	GO:0003824//catalytic activity;GO:0003964//RNA-directed DNA polymerase activity;GO:0004518//nuclease activity;GO:0005506//iron ion binding;GO:0008198//ferrous iron binding;GO:0008311//double-stranded DNA 3'-5' exodeoxyribonuclease activity;GO:0008336//gamma-butyrobetaine dioxygenase activity;GO:0016491//oxidoreductase activity;GO:0050353//trimethyllysine dioxygenase activity;GO:0050498//oxidoredu…	GO:0000373//Group II intron splicing;GO:0006281//DNA repair;GO:0006525//arginine metabolic process;GO:0042398//cellular modified amino acid biosynthetic process;GO:0045329//carnitine biosynthetic process	--
MSTRG.26887	2.402	0.919333333333333	0.586666666666667	1.13866666666667	1.08666666666667	--	XP_042222983.1 taxid=6706 transcription factor 25-like isoform X2 [Homarus americanus]	-	-	-	-	GO:0016020//membrane	-	GO:0015031//protein transport;GO:0043952//protein transport by the Sec complex	--
MSTRG.27249	30.2703333333333	20.2636666666667	14.66	16.2316666666667	19.747	--	GFT43783.1 taxid=299642 RNA-directed DNA polymerase from mobile element jockey [Nephila pilipes]	-	-	-	-	-	GO:0003676//nucleic acid binding;GO:0004523//RNA-DNA hybrid ribonuclease activity	-	--
MSTRG.27984	44.8993333333333	15.94	15.8206666666667	17.994	21.4063333333333	Acsl3	XP_042216607.1 taxid=6706 long-chain-fatty-acid--CoA ligase 4-like [Homarus americanus]	Metabolism;Organismal Systems;Cellular Processes;Metabolism;Metabolism;Organismal Systems;Organismal Systems;Cellular Processes;Metabolism	Global and overview maps;Environmental adaptation;Transport and catabolism;Global and overview maps;Lipid metabolism;Endocrine system;Endocrine system;Cell growth and death;Lipid metabolism	ko01100//Metabolic pathways;ko04714//Thermogenesis;ko04146//Peroxisome;ko01212//Fatty acid metabolism;ko00071//Fatty acid degradation;ko03320//PPAR signaling pathway;ko04920//Adipocytokine signaling pathway;ko04216//Ferroptosis;ko00061//Fatty acid biosynthesis	K01897;K01897;K01897;K01897;K01897;K01897;K01897;K01897;K01897	-	GO:0004043//L-aminoadipate-semialdehyde dehydrogenase activity;GO:0005524//ATP binding;GO:0008668//(2,3-dihydroxybenzoyl)adenylate synthase activity;GO:0008756//o-succinylbenzoate-CoA ligase activity;GO:0016405//CoA-ligase activity;GO:0047473//D-alanine [D-alanyl carrier protein] ligase activity	GO:0009085//lysine biosynthetic process;GO:0009234//menaquinone biosynthetic process;GO:0019290//siderophore biosynthetic process;GO:0019350//teichoic acid biosynthetic process	--
MSTRG.28027	2.902	1.34766666666667	1.34633333333333	2.76233333333333	3.27666666666667	--	KAK8719774.1 taxid=27406 hypothetical protein OTU49_013788, partial [Cherax quadricarinatus]	Genetic Information Processing	Replication and repair	ko03030//DNA replication	K10742	-	-	-	--
MSTRG.28321	5.19833333333333	3.28533333333333	2.165	3.089	3.05266666666667	--	KAK8718999.1 taxid=27406 hypothetical protein OTU49_014311 [Cherax quadricarinatus]	-	-	-	-	-	-	GO:0030436//asexual sporulation	--
MSTRG.28562	9.67533333333333	5.171	4.256	7.77833333333333	7.148	Pol	XP_053651035.1 taxid=27406 protein cycle-like isoform X4 [Cherax quadricarinatus]	-	-	-	-	-	GO:0003824//catalytic activity;GO:0003964//RNA-directed DNA polymerase activity	GO:0000373//Group II intron splicing	--
MSTRG.28736	5.44366666666667	4.10733333333333	2.29833333333333	3.27933333333333	4.27866666666667	PSMD13	XP_045600156.1 taxid=6728 26S proteasome non-ATPase regulatory subunit 13-like [Procambarus clarkii]	Human Diseases;Human Diseases;Human Diseases;Human Diseases;Human Diseases;Human Diseases;Human Diseases;Human Diseases;Genetic Information Processing	Neurodegenerative disease;Neurodegenerative disease;Neurodegenerative disease;Neurodegenerative disease;Neurodegenerative disease;Neurodegenerative disease;Neurodegenerative disease;Infectious disease: viral;Folding, sorting and degradation	ko05022//Pathways of neurodegeneration - multiple diseases;ko05014//Amyotrophic lateral sclerosis;ko05010//Alzheimer disease;ko05016//Huntington disease;ko05012//Parkinson disease;ko05020//Prion disease;ko05017//Spinocerebellar ataxia;ko05169//Epstein-Barr virus infection;ko03050//Proteasome	K03039;K03039;K03039;K03039;K03039;K03039;K03039;K03039;K03039	GO:0000502//proteasome complex;GO:0005575//cellular_component;GO:0005576//extracellular region;GO:0005622//intracellular anatomical structure;GO:0005634//nucleus;GO:0005654//nucleoplasm;GO:0005737//cytoplasm;GO:0005829//cytosol;GO:0005838//proteasome regulatory particle;GO:0008541//proteasome regulatory particle, lid subcomplex;GO:0012505//endomembrane system;GO:0022624//proteasome accessory comp…	GO:0003674//molecular_function;GO:0003677//DNA binding;GO:0003700//DNA-binding transcription factor activity;GO:0003824//catalytic activity;GO:0004175//endopeptidase activity;GO:0005198//structural molecule activity;GO:0005488//binding;GO:0005515//protein binding;GO:0008233//peptidase activity;GO:0016787//hydrolase activity;GO:0016987//sigma factor activity;GO:0050531//mannosyl-3-phosphoglycerate…	GO:0000003//reproduction;GO:0000280//nuclear division;GO:0001775//cell activation;GO:0002252//immune effector process;GO:0002263//cell activation involved in immune response;GO:0002274//myeloid leukocyte activation;GO:0002275//myeloid cell activation involved in immune response;GO:0002283//neutrophil activation involved in immune response;GO:0002366//leukocyte activation involved in immune respon…	--
MSTRG.29129	8.99666666666667	6.07233333333333	4.21833333333333	6.52033333333333	6.71166666666667	--	KAG7166732.1 taxid=6706 RNA-directed DNA polymerase from mobile element jockey-like 30 [Homarus americanus]	Genetic Information Processing	Translation	ko03008//Ribosome biogenesis in eukaryotes	K14530	-	GO:0016655//oxidoreductase activity, acting on NAD(P)H, quinone or similar compound as acceptor	-	--
MSTRG.29530	8.08166666666667	6.666	1.677	1.57766666666667	3.78266666666667	EH1	XP_053646802.1 taxid=27406 juvenile hormone epoxide hydrolase 1-like [Cherax quadricarinatus]	Human Diseases;Human Diseases;Organismal Systems;Human Diseases;Metabolism	Cancer: overview;Cancer: overview;Digestive system;Cancer: overview;Xenobiotics biodegradation and metabolism	ko05207//Chemical carcinogenesis - receptor activation;ko05208//Chemical carcinogenesis - reactive oxygen species;ko04976//Bile secretion;ko05204//Chemical carcinogenesis - DNA adducts;ko00980//Metabolism of xenobiotics by cytochrome P450	K01253;K01253;K01253;K01253;K01253	-	-	-	--
MSTRG.29744	2.904	1.93833333333333	1.35866666666667	2.11633333333333	2.44433333333333	--	XP_053651035.1 taxid=27406 protein cycle-like isoform X4 [Cherax quadricarinatus]	-	-	-	-	-	GO:0003964//RNA-directed DNA polymerase activity	GO:0000373//Group II intron splicing	--
MSTRG.29881	9.69566666666667	4.05333333333333	4.31266666666667	6.193	7.13633333333333	--	KAA3669829.1 taxid=34504 uncharacterized protein DEA37_0001408, partial [Paragonimus westermani]	-	-	-	-	-	GO:0008080//N-acetyltransferase activity	GO:0009246//enterobacterial common antigen biosynthetic process	--
MSTRG.30572	366.205	226.954	177.295333333333	248.638666666667	244.504333333333	Cpa2	XP_053647888.1 taxid=27406 carboxypeptidase B [Cherax quadricarinatus]	Organismal Systems;Organismal Systems	Digestive system;Digestive system	ko04972//Pancreatic secretion;ko04974//Protein digestion and absorption	K01298;K01298	-	GO:0004181//metallocarboxypeptidase activity;GO:0008270//zinc ion binding	GO:0006508//proteolysis	--
MSTRG.31441	153.410666666667	101.577666666667	56.6776666666667	143.869333333333	147.16	--	XP_053653814.1 taxid=27406 uncharacterized protein LOC128703237 [Cherax quadricarinatus]	-	-	-	-	GO:0005576//extracellular region	GO:0008289//lipid binding	GO:0006869//lipid transport;GO:0042157//lipoprotein metabolic process	--
MSTRG.31462	2.339	0.877	0.889666666666667	1.80833333333333	4.248	--	XP_053642876.1 taxid=27406 uncharacterized protein LOC128695937 [Cherax quadricarinatus]	-	-	-	-	-	GO:0003964//RNA-directed DNA polymerase activity	GO:0000373//Group II intron splicing	--
MSTRG.31851	107.465	19.813	14.893	27.979	60.7156666666667	LAC14	BCO16709.1 taxid=151164 laccase [Chiromantes haematocheir]	-	-	-	-	GO:0042597//periplasmic space	GO:0005375//copper ion transmembrane transporter activity;GO:0005507//copper ion binding;GO:0008270//zinc ion binding;GO:0016491//oxidoreductase activity;GO:0050421//nitrite reductase (NO-forming) activity	GO:0006825//copper ion transport;GO:0008152//metabolic process	--
MSTRG.32008	9.661	8.50033333333333	4.396	5.38066666666667	9.32366666666667	--	KAK8731717.1 taxid=27406 hypothetical protein OTU49_007438 [Cherax quadricarinatus]	Human Diseases	Infectious disease: viral	ko05168//Herpes simplex virus 1 infection	K09228	-	-	-	--
MSTRG.32602	5.039	2.698	1.76766666666667	2.71066666666667	3.04033333333333	--	XP_047496303.1 taxid=139456 barrier-to-autointegration factor-like isoform X3 [Penaeus chinensis]	-	-	-	-	-	-	GO:0019058//viral life cycle	--
MSTRG.32961	3.01333333333333	0.842	0.72	0.993333333333333	1.00466666666667	--	XP_053638121.1 taxid=27406 chloride anion exchanger-like [Cherax quadricarinatus]	-	-	-	-	-	-	-	--
MSTRG.33049	42.0533333333333	32.4013333333333	20.599	30.4346666666667	29.9666666666667	--	KAG1655163.1 taxid=424472 RNA-directed DNA polymerase from mobile element jockey [Nymphon striatum]	-	-	-	-	-	GO:0003676//nucleic acid binding;GO:0004523//RNA-DNA hybrid ribonuclease activity	-	--
MSTRG.33957	6.36166666666667	3.162	1.69066666666667	0.970666666666667	3.21166666666667	--	-	-	-	-	-	-	-	-	--
MSTRG.34245	3.856	2.25233333333333	1.70566666666667	2.71333333333333	2.44333333333333	--	-	-	-	-	-	-	-	-	--
MSTRG.35156	1.776	1.218	0.792	1.31966666666667	1.37233333333333	--	KAK8725343.1 taxid=27406 hypothetical protein OTU49_010821 [Cherax quadricarinatus]	-	-	-	-	-	-	-	--
MSTRG.35405	4.72266666666667	2.84733333333333	2.22866666666667	2.725	3.28966666666667	--	XP_045583104.1 taxid=6728 uncharacterized protein LOC123746013 isoform X1 [Procambarus clarkii]	-	-	-	-	GO:0016020//membrane	-	GO:0070501//poly-gamma-glutamate biosynthetic process	--
MSTRG.35505	1.962	0.53	0.297666666666667	1.03466666666667	0.994666666666667	AASS	XP_042205131.1 taxid=6706 alpha-aminoadipic semialdehyde synthase, mitochondrial-like [Homarus americanus]	Metabolism;Metabolism	Global and overview maps;Amino acid metabolism	ko01100//Metabolic pathways;ko00310//Lysine degradation	K14157;K14157	-	GO:0000286//alanine dehydrogenase activity;GO:0008750//NAD(P)+ transhydrogenase (AB-specific) activity	GO:0042853//L-alanine catabolic process;GO:1902600//proton transmembrane transport	--
MSTRG.35845	17.2373333333333	5.55733333333333	6.25333333333333	6.68466666666667	10.4513333333333	--	-	-	-	-	-	-	GO:0008255//ecdysis-triggering hormone activity	GO:0007218//neuropeptide signaling pathway;GO:0018990//ecdysis, chitin-based cuticle	--
MSTRG.36452	3.285	2.21033333333333	1.63866666666667	2.283	2.369	--	XP_045618543.1 taxid=6728 prolow-density lipoprotein receptor-related protein 1-like isoform X1 [Procambarus clarkii]	Human Diseases;Organismal Systems;Human Diseases	Neurodegenerative disease;Digestive system;Infectious disease: parasitic	ko05010//Alzheimer disease;ko04979//Cholesterol metabolism;ko05144//Malaria	K04550;K04550;K04550	-	-	-	--
MSTRG.36746	10.158	9.04	4.43866666666667	13.221	12.13	--	-	-	-	-	-	-	-	-	--
MSTRG.36866	1.478	0.670666666666667	0.399333333333333	1.06033333333333	1.128	--	KRY07782.1 taxid=990121 SCAN domain-containing protein 3 [Trichinella patagoniensis]	-	-	-	-	GO:0042597//periplasmic space	-	GO:0042953//lipoprotein transport	--
MSTRG.37005	3.94466666666667	2.708	1.10666666666667	1.74933333333333	2.05066666666667	--	-	-	-	-	-	-	GO:0008792//arginine decarboxylase activity	GO:0006527//arginine catabolic process	--
MSTRG.37117	4.04066666666667	1.78166666666667	0.992333333333333	1.69166666666667	2.49833333333333	X-element\ORF2	XP_059829735.1 taxid=79690 STARD3 N-terminal-like protein isoform X1 [Hypanus sabinus]	Genetic Information Processing	Translation	ko03008//Ribosome biogenesis in eukaryotes	K14530	-	GO:0003964//RNA-directed DNA polymerase activity	GO:0000373//Group II intron splicing;GO:0070072//vacuolar proton-transporting V-type ATPase complex assembly	--
MSTRG.37288	2.55233333333333	1.74666666666667	1.07233333333333	1.67733333333333	1.51133333333333	--	XP_053628544.1 taxid=27406 2-aminomuconic semialdehyde dehydrogenase-like [Cherax quadricarinatus]	Metabolism;Metabolism	Global and overview maps;Amino acid metabolism	ko01100//Metabolic pathways;ko00380//Tryptophan metabolism	K23234;K23234	-	-	-	--
MSTRG.37327	20.667	11.048	8.50966666666667	25.9863333333333	34.4756666666667	--	XP_053642876.1 taxid=27406 uncharacterized protein LOC128695937 [Cherax quadricarinatus]	-	-	-	-	-	GO:0003676//nucleic acid binding;GO:0003824//catalytic activity;GO:0003964//RNA-directed DNA polymerase activity;GO:0008270//zinc ion binding	GO:0000373//Group II intron splicing	--
MSTRG.37826	2.557	0.640333333333333	0.157	2.723	2.28533333333333	--	-	-	-	-	-	-	GO:0003677//DNA binding;GO:0003899//DNA-directed 5'-3' RNA polymerase activity;GO:0004838//L-tyrosine:2-oxoglutarate aminotransferase activity;GO:0008901//ferredoxin hydrogenase activity;GO:0016151//nickel cation binding;GO:0030170//pyridoxal phosphate binding;GO:0035091//phosphatidylinositol binding;GO:0043130//ubiquitin binding	GO:0006351//transcription, DNA-templated;GO:0009074//aromatic amino acid family catabolic process;GO:0036211//protein modification process	--
MSTRG.37827	1.79366666666667	0.719333333333333	0.185	1.71333333333333	1.11466666666667	--	-	-	-	-	-	-	GO:0008901//ferredoxin hydrogenase activity;GO:0016151//nickel cation binding	GO:0036211//protein modification process	--
MSTRG.38026	33.3246666666667	4.61333333333333	5.18266666666667	5.122	7.298	--	-	-	-	-	-	-	GO:0003723//RNA binding	-	--
MSTRG.38061	1.86433333333333	2.77533333333333	0.438	1.96066666666667	3.14666666666667	Bbox1	XP_045614755.1 taxid=6728 gamma-butyrobetaine dioxygenase-like [Procambarus clarkii]	Metabolism;Metabolism	Global and overview maps;Amino acid metabolism	ko01100//Metabolic pathways;ko00310//Lysine degradation	K00471;K00471	-	GO:0005506//iron ion binding;GO:0008336//gamma-butyrobetaine dioxygenase activity;GO:0016491//oxidoreductase activity;GO:0050353//trimethyllysine dioxygenase activity	GO:0045329//carnitine biosynthetic process	--
MSTRG.39098	1.223	0.409	0.266666666666667	0.591333333333333	0.777333333333333	--	-	-	-	-	-	-	-	-	--
MSTRG.39152	1.96433333333333	0.811333333333333	0.881666666666667	1.18533333333333	1.36233333333333	--	-	-	-	-	-	-	-	-	--
MSTRG.39481	0.994	0.329333333333333	0.281333333333333	0.512666666666667	0.508333333333333	--	-	-	-	-	-	-	-	-	--
MSTRG.39668	2.509	3.156	0.774	5.80633333333333	3.69166666666667	--	XP_053630282.1 taxid=27406 uncharacterized protein LOC128686976 isoform X1 [Cherax quadricarinatus]	-	-	-	-	-	-	-	--
MSTRG.39673	2.22933333333333	1.30533333333333	0	1.87433333333333	0.412	--	-	-	-	-	-	GO:0042025//host cell nucleus;GO:1990246//uniplex complex	GO:0003676//nucleic acid binding;GO:0003677//DNA binding;GO:0003700//DNA-binding transcription factor activity;GO:0003746//translation elongation factor activity	GO:0006275//regulation of DNA replication;GO:0006355//regulation of transcription, DNA-templated;GO:0006414//translational elongation;GO:0036444//calcium import into the mitochondrion;GO:0051560//mitochondrial calcium ion homeostasis	--
MSTRG.40359	36.798	26.934	15.1363333333333	44.6596666666667	33.9423333333333	Ctsc	XP_045587677.1 taxid=6728 dipeptidyl peptidase 1-like [Procambarus clarkii]	Cellular Processes;Cellular Processes	Transport and catabolism;Cell growth and death	ko04142//Lysosome;ko04210//Apoptosis	K01275;K01275	GO:0000139//Golgi membrane;GO:0000323//lytic vacuole;GO:0005575//cellular_component;GO:0005576//extracellular region;GO:0005615//extracellular space;GO:0005622//intracellular anatomical structure;GO:0005634//nucleus;GO:0005654//nucleoplasm;GO:0005737//cytoplasm;GO:0005764//lysosome;GO:0005766//primary lysosome;GO:0005773//vacuole;GO:0005775//vacuolar lumen;GO:0005783//endoplasmic reticulum;GO:000…	GO:0003674//molecular_function;GO:0003824//catalytic activity;GO:0004175//endopeptidase activity;GO:0004197//cysteine-type endopeptidase activity;GO:0004252//serine-type endopeptidase activity;GO:0004601//peroxidase activity;GO:0005488//binding;GO:0005515//protein binding;GO:0008047//enzyme activator activity;GO:0008233//peptidase activity;GO:0008234//cysteine-type peptidase activity;GO:0008236//…	GO:0001775//cell activation;GO:0001906//cell killing;GO:0001909//leukocyte mediated cytotoxicity;GO:0001913//T cell mediated cytotoxicity;GO:0002250//adaptive immune response;GO:0002252//immune effector process;GO:0002263//cell activation involved in immune response;GO:0002274//myeloid leukocyte activation;GO:0002275//myeloid cell activation involved in immune response;GO:0002283//neutrophil acti…	--
MSTRG.4052	1.987	1.37166666666667	0.931666666666667	1.17366666666667	1.73366666666667	--	BAM35674.1 taxid=27405 putative reverse transcriptase [Penaeus japonicus]	-	-	-	-	-	-	-	--
MSTRG.4115	33.396	19.1386666666667	9.81866666666667	23.864	21.117	--	-	-	-	-	-	GO:0005840//ribosome;GO:0009507//chloroplast;GO:0022627//cytosolic small ribosomal subunit	GO:0003735//structural constituent of ribosome;GO:0005199//structural constituent of cell wall;GO:0019843//rRNA binding	GO:0006412//translation;GO:0009664//plant-type cell wall organization	--
MSTRG.4394	1.532	1.14666666666667	0.598666666666667	3.09533333333333	2.683	--	-	-	-	-	-	-	-	-	--
MSTRG.4420	32.6873333333333	17.6953333333333	13.413	16.4443333333333	21.1213333333333	--	KAK8738331.1 taxid=27406 hypothetical protein OTU49_017424, partial [Cherax quadricarinatus]	-	-	-	-	-	-	-	--
MSTRG.5070	32.8556666666667	13.9283333333333	14.4703333333333	15.7276666666667	18.414	--	MBN3309800.1 taxid=7924 CPT1A palmitoyltransferase [Amia calva]	Genetic Information Processing	Translation	ko03008//Ribosome biogenesis in eukaryotes	K14530	-	-	-	--
MSTRG.595	12.7293333333333	12.9736666666667	5.78033333333333	13.2773333333333	11.7613333333333	--	XP_053639121.1 taxid=27406 fructose-1,6-bisphosphatase 1-like isoform X1 [Cherax quadricarinatus]	Genetic Information Processing	Translation	ko03008//Ribosome biogenesis in eukaryotes	K14530	-	-	-	--
MSTRG.8234	1.49133333333333	0.993333333333333	0.649	0.859	1.29266666666667	--	-	-	-	-	-	-	-	-	--
MSTRG.8412	0.839333333333333	0.577666666666667	0.197333333333333	0.718666666666667	0.580333333333333	--	KAK8720595.1 taxid=27406 hypothetical protein OTU49_013221 [Cherax quadricarinatus]	-	-	-	-	-	GO:0003964//RNA-directed DNA polymerase activity	GO:0000373//Group II intron splicing	--
MSTRG.8474	16.837	7.62933333333333	8.02733333333333	14.056	17.324	pol	AKU04652.1 taxid=6973 polyprotein [Blattella germanica]	Organismal Systems;Human Diseases;Cellular Processes;Environmental Information Processing	Endocrine system;Endocrine and metabolic disease;Cellular community - eukaryotes;Signaling molecules and interaction	ko04910//Insulin signaling pathway;ko04931//Insulin resistance;ko04520//Adherens junction;ko04514//Cell adhesion molecules	K05695;K05695;K05695;K05695	-	GO:0003824//catalytic activity;GO:0003964//RNA-directed DNA polymerase activity	GO:0000373//Group II intron splicing	--
MSTRG.8735	26.0653333333333	23.3746666666667	8.67666666666667	18.836	23.6403333333333	--	-	-	-	-	-	-	-	-	--
MSTRG.9327	1.67466666666667	0.554	0.442666666666667	0.447333333333333	0.822333333333333	--	-	-	-	-	-	-	-	GO:0001539//cilium or flagellum-dependent cell motility	--
MSTRG.9362	0.963666666666667	0.749	0.133666666666667	0.715666666666667	0.692	--	XP_045601830.1 taxid=6728 protein crumbs homolog 2-like [Procambarus clarkii]	-	-	-	-	-	-	-	--
MSTRG.9764	0.698666666666667	0.575666666666667	0.215333333333333	0.449666666666667	1.00266666666667	--	XP_053637938.1 taxid=27406 tigger transposable element-derived protein 1-like [Cherax quadricarinatus]	-	-	-	-	GO:0016020//membrane	GO:0015136//sialic acid transmembrane transporter activity	GO:0015739//sialic acid transport	--
MSTRG.9818	2.601	2.482	0.0803333333333333	2.83433333333333	3.036	--	-	-	-	-	-	-	-	-	--
ncbi_128684172	21.2593333333333	3.64066666666667	2.155	0.952333333333333	4.594	--	XP_042237641.1 uncharacterized protein LOC121876526 isoform X2 [Homarus americanus]	Human Diseases;Environmental Information Processing;Cellular Processes;Human Diseases;Organismal Systems;Organismal Systems;Environmental Information Processing;Organismal Systems	Infectious disease: viral;Signal transduction;Cellular community - eukaryotes;Infectious disease: viral;Immune system;Immune system;Signaling molecules and interaction;Immune system	ko05165//Human papillomavirus infection;ko04151//PI3K-Akt signaling pathway;ko04510//Focal adhesion;ko05171//Coronavirus disease - COVID-19;ko04613//Neutrophil extracellular trap formation;ko04611//Platelet activation;ko04512//ECM-receptor interaction;ko04610//Complement and coagulation cascades	K03900;K03900;K03900;K03900;K03900;K03900;K03900;K03900	-	-	-	--
ncbi_128684236	20.483	9.59333333333333	8.293	10.7256666666667	16.6626666666667	--	-	-	-	-	-	-	GO:0015573//beta-glucoside transmembrane transporter activity;GO:0042834//peptidoglycan binding	GO:0009401//phosphoenolpyruvate-dependent sugar phosphotransferase system;GO:0015759//beta-glucoside transport;GO:0042742//defense response to bacterium	--
ncbi_128684289	1.63533333333333	1.222	1.03066666666667	0.738666666666667	1.527	SLC26A2	XP_045612680.1 sulfate anion transporter 1-like isoform X1 [Procambarus clarkii]	-	-	-	-	GO:0005575//cellular_component;GO:0005886//plasma membrane;GO:0005887//integral component of plasma membrane;GO:0016020//membrane;GO:0016021//integral component of membrane;GO:0031224//intrinsic component of membrane;GO:0031226//intrinsic component of plasma membrane;GO:0071944//cell periphery	GO:0003674//molecular_function;GO:0005215//transporter activity;GO:0005216//ion channel activity;GO:0005253//anion channel activity;GO:0005254//chloride channel activity;GO:0005310//dicarboxylic acid transmembrane transporter activity;GO:0005342//organic acid transmembrane transporter activity;GO:0005452//inorganic anion exchanger activity;GO:0008028//monocarboxylic acid transmembrane transporter…	GO:0006355//regulation of transcription, DNA-templated;GO:0006810//transport;GO:0006811//ion transport;GO:0006812//cation transport;GO:0006816//calcium ion transport;GO:0006820//anion transport;GO:0006821//chloride transport;GO:0006835//dicarboxylic acid transport;GO:0006855//xenobiotic transmembrane transport;GO:0006873//cellular ion homeostasis;GO:0006885//regulation of pH;GO:0008150//biologica…	--
ncbi_128684324	7.363	3.811	2.70333333333333	2.902	3.551	acsbg2	XP_045612661.1 long-chain-fatty-acid--CoA ligase ACSBG2-like [Procambarus clarkii]	Metabolism;Metabolism;Metabolism;Organismal Systems;Organismal Systems;Metabolism	Global and overview maps;Global and overview maps;Lipid metabolism;Endocrine system;Endocrine system;Lipid metabolism	ko01100//Metabolic pathways;ko01212//Fatty acid metabolism;ko00071//Fatty acid degradation;ko03320//PPAR signaling pathway;ko04920//Adipocytokine signaling pathway;ko00061//Fatty acid biosynthesis	K15013;K15013;K15013;K15013;K15013;K15013	-	GO:0003674//molecular_function;GO:0003824//catalytic activity;GO:0003987//acetate-CoA ligase activity;GO:0004467//long-chain fatty acid-CoA ligase activity;GO:0008668//(2,3-dihydroxybenzoyl)adenylate synthase activity;GO:0008756//o-succinylbenzoate-CoA ligase activity;GO:0015645//fatty acid ligase activity;GO:0016405//CoA-ligase activity;GO:0016874//ligase activity;GO:0016877//ligase activity, fo…	GO:0001676//long-chain fatty acid metabolic process;GO:0006082//organic acid metabolic process;GO:0006629//lipid metabolic process;GO:0006631//fatty acid metabolic process;GO:0006633//fatty acid biosynthetic process;GO:0006950//response to stress;GO:0008150//biological_process;GO:0008152//metabolic process;GO:0008610//lipid biosynthetic process;GO:0009058//biosynthetic process;GO:0009234//menaqui…	--
ncbi_128684329	5.20333333333333	3.35266666666667	2.56333333333333	2.92466666666667	3.451	tmem87a	XP_045588085.1 transmembrane protein 87A-like [Procambarus clarkii]	-	-	-	-	GO:0005575//cellular_component;GO:0016020//membrane;GO:0016021//integral component of membrane;GO:0031224//intrinsic component of membrane	-	-	--
ncbi_128684393	1.07466666666667	1.16133333333333	0.482333333333333	0.617333333333333	0.868333333333333	stau2	XP_045610891.1 double-stranded RNA-binding protein Staufen homolog [Procambarus clarkii]	-	-	-	-	GO:0000932//P-body;GO:0005575//cellular_component;GO:0005622//intracellular anatomical structure;GO:0005737//cytoplasm;GO:0005856//cytoskeleton;GO:0005875//microtubule associated complex;GO:0005886//plasma membrane;GO:0005938//cell cortex;GO:0009925//basal plasma membrane;GO:0015630//microtubule cytoskeleton;GO:0016020//membrane;GO:0016021//integral component of membrane;GO:0016323//basolateral p…	GO:0003674//molecular_function;GO:0003676//nucleic acid binding;GO:0003723//RNA binding;GO:0003725//double-stranded RNA binding;GO:0003729//mRNA binding;GO:0003730//mRNA 3'-UTR binding;GO:0004190//aspartic-type endopeptidase activity;GO:0004525//ribonuclease III activity;GO:0005488//binding;GO:0005515//protein binding;GO:0008017//microtubule binding;GO:0008092//cytoskeletal protein binding;GO:001…	GO:0000003//reproduction;GO:0000578//embryonic axis specification;GO:0001709//cell fate determination;GO:0003002//regionalization;GO:0003006//developmental process involved in reproduction;GO:0003008//system process;GO:0006396//RNA processing;GO:0006403//RNA localization;GO:0006417//regulation of translation;GO:0006915//apoptotic process;GO:0007017//microtubule-based process;GO:0007028//cytoplasm…	--
ncbi_128684397	0.594333333333333	0.317333333333333	0.210333333333333	0.319333333333333	0.357333333333333	--	XP_045612477.1 uncharacterized protein LOC123767055 [Procambarus clarkii]	-	-	-	-	GO:0005575//cellular_component;GO:0005622//intracellular anatomical structure;GO:0005634//nucleus;GO:0005654//nucleoplasm;GO:0005730//nucleolus;GO:0031974//membrane-enclosed lumen;GO:0031981//nuclear lumen;GO:0043226//organelle;GO:0043227//membrane-bounded organelle;GO:0043228//non-membrane-bounded organelle;GO:0043229//intracellular organelle;GO:0043231//intracellular membrane-bounded organelle;…	GO:0000976//transcription cis-regulatory region binding;GO:0000977//RNA polymerase II transcription regulatory region sequence-specific DNA binding;GO:0000978//RNA polymerase II cis-regulatory region sequence-specific DNA binding;GO:0000981//DNA-binding transcription factor activity, RNA polymerase II-specific;GO:0000987//cis-regulatory region sequence-specific DNA binding;GO:0001067//transcripti…	GO:0006139//nucleobase-containing compound metabolic process;GO:0006351//transcription, DNA-templated;GO:0006355//regulation of transcription, DNA-templated;GO:0006357//regulation of transcription by RNA polymerase II;GO:0006366//transcription by RNA polymerase II;GO:0006725//cellular aromatic compound metabolic process;GO:0006807//nitrogen compound metabolic process;GO:0008150//biological_proces…	--
ncbi_128684452	0.278666666666667	0.222333333333333	0.0693333333333333	0.179333333333333	0.219333333333333	Syt6	XP_045611113.1 synaptotagmin-1-like isoform X2 [Procambarus clarkii]	-	-	-	-	-	-	-	--
ncbi_128684768	107.134666666667	98.2453333333333	43.0083333333333	58.8926666666667	66.913	CYP2L1	XP_045622741.1 cytochrome P450 2L1-like [Procambarus clarkii]	Metabolism;Human Diseases;Metabolism;Metabolism;Metabolism	Global and overview maps;Cancer: overview;Metabolism of cofactors and vitamins;Lipid metabolism;Lipid metabolism	ko01100//Metabolic pathways;ko05207//Chemical carcinogenesis - receptor activation;ko00830//Retinol metabolism;ko00140//Steroid hormone biosynthesis;ko00590//Arachidonic acid metabolism	K07412;K07412;K07412;K07412;K07412	-	GO:0005506//iron ion binding;GO:0016705//oxidoreductase activity, acting on paired donors, with incorporation or reduction of molecular oxygen;GO:0020037//heme binding	-	--
ncbi_128684903	4.60733333333333	2.12966666666667	2.11433333333333	2.08733333333333	2.66333333333333	-	-	-	-	-	-	-	-	-	-
ncbi_128684939	3.46466666666667	2.26366666666667	1.099	0.723	2.09666666666667	--	XP_045619394.1 zinc finger protein 808-like [Procambarus clarkii]	Human Diseases	Infectious disease: viral	ko05168//Herpes simplex virus 1 infection	K09228	-	-	-	zf-C2H2
ncbi_128684955	1.23666666666667	0.501666666666667	0.314	0.294	0.653	--	XP_042218899.1 uncharacterized protein LOC121864065 [Homarus americanus]	-	-	-	-	-	GO:0016740//transferase activity	-	--
ncbi_128684969	10.9916666666667	4.94933333333333	4.50233333333333	4.70066666666667	5.75533333333333	--	XP_045619285.1 uncharacterized protein LOC123771050 [Procambarus clarkii]	-	-	-	-	-	-	-	--
ncbi_128685040	8.095	5.34766666666667	3.05533333333333	7.647	5.85666666666667	BLOC1S5	XP_045614321.1 biogenesis of lysosome-related organelles complex 1 subunit 5-like isoform X1 [Procambarus clarkii]	-	-	-	-	GO:0005575//cellular_component;GO:0005622//intracellular anatomical structure;GO:0005737//cytoplasm;GO:0005829//cytosol;GO:0012505//endomembrane system;GO:0030133//transport vesicle;GO:0031082//BLOC complex;GO:0031083//BLOC-1 complex;GO:0031410//cytoplasmic vesicle;GO:0031982//vesicle;GO:0032991//protein-containing complex;GO:0043226//organelle;GO:0043227//membrane-bounded organelle;GO:0043229//i…	GO:0003674//molecular_function	GO:0006810//transport;GO:0008150//biological_process;GO:0016192//vesicle-mediated transport;GO:0016197//endosomal transport;GO:0046907//intracellular transport;GO:0051179//localization;GO:0051234//establishment of localization;GO:0051641//cellular localization;GO:0051649//establishment of localization in cell	--
ncbi_128685101	36.3533333333333	28.67	17.9	34.0106666666667	39.404	PEAMT	XP_045583280.1 phosphoethanolamine N-methyltransferase-like [Procambarus clarkii]	Metabolism	Lipid metabolism	ko00564//Glycerophospholipid metabolism	K05929	GO:0005737//cytoplasm	GO:0000179//rRNA (adenine-N6,N6-)-dimethyltransferase activity;GO:0004719//protein-L-isoaspartate (D-aspartate) O-methyltransferase activity;GO:0008168//methyltransferase activity;GO:0008170//N-methyltransferase activity;GO:0008171//O-methyltransferase activity;GO:0008173//RNA methyltransferase activity;GO:0008176//tRNA (guanine-N7-)-methyltransferase activity;GO:0008276//protein methyltransferas…	GO:0000154//rRNA modification;GO:0001510//RNA methylation;GO:0006400//tRNA modification;GO:0006412//translation;GO:0006464//cellular protein modification process;GO:0006480//N-terminal protein amino acid methylation;GO:0006744//ubiquinone biosynthetic process;GO:0008152//metabolic process;GO:0008299//isoprenoid biosynthetic process;GO:0009086//methionine biosynthetic process;GO:0009102//biotin bi…	--
ncbi_128685104	4.851	1.78566666666667	1.09266666666667	1.831	1.82566666666667	PEAMT	XP_045583283.1 phosphoethanolamine N-methyltransferase-like [Procambarus clarkii]	Metabolism	Lipid metabolism	ko00564//Glycerophospholipid metabolism	K05929	GO:0005737//cytoplasm;GO:0030688//preribosome, small subunit precursor	GO:0000179//rRNA (adenine-N6,N6-)-dimethyltransferase activity;GO:0003677//DNA binding;GO:0004719//protein-L-isoaspartate (D-aspartate) O-methyltransferase activity;GO:0008168//methyltransferase activity;GO:0008170//N-methyltransferase activity;GO:0008171//O-methyltransferase activity;GO:0008173//RNA methyltransferase activity;GO:0008276//protein methyltransferase activity;GO:0008689//3-demethylu…	GO:0000154//rRNA modification;GO:0001510//RNA methylation;GO:0006306//DNA methylation;GO:0006364//rRNA processing;GO:0006400//tRNA modification;GO:0006412//translation;GO:0006464//cellular protein modification process;GO:0006744//ubiquinone biosynthetic process;GO:0008152//metabolic process;GO:0008299//isoprenoid biosynthetic process;GO:0009086//methionine biosynthetic process;GO:0009102//biotin …	--
ncbi_128685200	1.531	1.02933333333333	0.687666666666667	0.993	0.902666666666667	AQP7	XP_045613306.1 aquaporin-9-like isoform X3 [Procambarus clarkii]	Organismal Systems;Organismal Systems	Digestive system;Immune system	ko04976//Bile secretion;ko04613//Neutrophil extracellular trap formation	K09877;K09877	GO:0016020//membrane	GO:0015267//channel activity	GO:0055085//transmembrane transport	--
ncbi_128685345	0.748	0.586	0.271333333333333	0.568	0.48	Nadsyn1	XP_045581781.1 glutamine-dependent NAD(+) synthetase-like isoform X1 [Procambarus clarkii]	Metabolism;Metabolism	Global and overview maps;Metabolism of cofactors and vitamins	ko01100//Metabolic pathways;ko00760//Nicotinate and nicotinamide metabolism	K01950;K01950	GO:0005575//cellular_component;GO:0005622//intracellular anatomical structure;GO:0005634//nucleus;GO:0005737//cytoplasm;GO:0005829//cytosol;GO:0043226//organelle;GO:0043227//membrane-bounded organelle;GO:0043229//intracellular organelle;GO:0043231//intracellular membrane-bounded organelle	GO:0000166//nucleotide binding;GO:0003674//molecular_function;GO:0003824//catalytic activity;GO:0003952//NAD+ synthase (glutamine-hydrolyzing) activity;GO:0004359//glutaminase activity;GO:0005488//binding;GO:0005524//ATP binding;GO:0008795//NAD+ synthase activity;GO:0016787//hydrolase activity;GO:0016810//hydrolase activity, acting on carbon-nitrogen (but not peptide) bonds;GO:0016811//hydrolase …	GO:0006139//nucleobase-containing compound metabolic process;GO:0006725//cellular aromatic compound metabolic process;GO:0006753//nucleoside phosphate metabolic process;GO:0006793//phosphorus metabolic process;GO:0006796//phosphate-containing compound metabolic process;GO:0006807//nitrogen compound metabolic process;GO:0007275//multicellular organism development;GO:0007568//aging;GO:0008150//biol…	--
ncbi_128685346	3.74433333333333	2.63533333333333	1.79233333333333	2.536	3.075	Tgs1	XP_045581777.1 uncharacterized protein LOC123745345 isoform X1 [Procambarus clarkii]	-	-	-	-	GO:0005575//cellular_component;GO:0005622//intracellular anatomical structure;GO:0005634//nucleus;GO:0005654//nucleoplasm;GO:0005730//nucleolus;GO:0005737//cytoplasm;GO:0005829//cytosol;GO:0015030//Cajal body;GO:0016604//nuclear body;GO:0030532//small nuclear ribonucleoprotein complex;GO:0031974//membrane-enclosed lumen;GO:0031981//nuclear lumen;GO:0032991//protein-containing complex;GO:0043226//…	GO:0003674//molecular_function;GO:0003824//catalytic activity;GO:0008168//methyltransferase activity;GO:0008173//RNA methyltransferase activity;GO:0008276//protein methyltransferase activity;GO:0008649//rRNA methyltransferase activity;GO:0008757//S-adenosylmethionine-dependent methyltransferase activity;GO:0016491//oxidoreductase activity;GO:0016740//transferase activity;GO:0016741//transferase a…	GO:0000154//rRNA modification;GO:0000375//RNA splicing, via transesterification reactions;GO:0000377//RNA splicing, via transesterification reactions with bulged adenosine as nucleophile;GO:0000387//spliceosomal snRNP assembly;GO:0000398//mRNA splicing, via spliceosome;GO:0001510//RNA methylation;GO:0006139//nucleobase-containing compound metabolic process;GO:0006351//transcription, DNA-templated…	--
ncbi_128685398	0.998	0.450666666666667	0.200666666666667	0.342	0.325666666666667	shha	XP_045613301.1 sonic hedgehog protein A-like [Procambarus clarkii]	Human Diseases;Environmental Information Processing	Cancer: overview;Signal transduction	ko05205//Proteoglycans in cancer;ko04340//Hedgehog signaling pathway	K11989;K11989	GO:0005575//cellular_component;GO:0005576//extracellular region;GO:0005615//extracellular space;GO:0005622//intracellular anatomical structure;GO:0005634//nucleus;GO:0005737//cytoplasm;GO:0005768//endosome;GO:0005886//plasma membrane;GO:0012505//endomembrane system;GO:0016020//membrane;GO:0030139//endocytic vesicle;GO:0031410//cytoplasmic vesicle;GO:0031982//vesicle;GO:0043226//organelle;GO:00432…	GO:0001664//G protein-coupled receptor binding;GO:0003674//molecular_function;GO:0003824//catalytic activity;GO:0005102//signaling receptor binding;GO:0005113//patched binding;GO:0005119//smoothened binding;GO:0005488//binding;GO:0005515//protein binding;GO:0008233//peptidase activity;GO:0016015//morphogen activity;GO:0016787//hydrolase activity;GO:0030545//signaling receptor regulator activity;G…	GO:0000003//reproduction;GO:0000578//embryonic axis specification;GO:0000902//cell morphogenesis;GO:0000904//cell morphogenesis involved in differentiation;GO:0001654//eye development;GO:0001667//ameboidal-type cell migration;GO:0001708//cell fate specification;GO:0001745//compound eye morphogenesis;GO:0001746//Bolwig's organ morphogenesis;GO:0001751//compound eye photoreceptor cell differentiati…	--
ncbi_128685488	0.895	0.430666666666667	0.445333333333333	0.493666666666667	0.569666666666667	AREL1	XP_045619348.1 apoptosis-resistant E3 ubiquitin protein ligase 1-like isoform X1 [Procambarus clarkii]	-	-	-	-	GO:0005575//cellular_component;GO:0005622//intracellular anatomical structure;GO:0005737//cytoplasm;GO:0005829//cytosol	GO:0003674//molecular_function;GO:0003824//catalytic activity;GO:0004842//ubiquitin-protein transferase activity;GO:0016740//transferase activity;GO:0019787//ubiquitin-like protein transferase activity;GO:0061630//ubiquitin protein ligase activity;GO:0061659//ubiquitin-like protein ligase activity;GO:0140096//catalytic activity, acting on a protein	GO:0006464//cellular protein modification process;GO:0006508//proteolysis;GO:0006511//ubiquitin-dependent protein catabolic process;GO:0006807//nitrogen compound metabolic process;GO:0006915//apoptotic process;GO:0008150//biological_process;GO:0008152//metabolic process;GO:0008219//cell death;GO:0009056//catabolic process;GO:0009057//macromolecule catabolic process;GO:0009987//cellular process;GO…	--
ncbi_128685525	78.0696666666667	67.9686666666667	37.4196666666667	55.874	61.552	--	XP_045621444.1 uncharacterized protein LOC123772387 [Procambarus clarkii]	-	-	-	-	-	-	-	--
ncbi_128685630	333.994	173.771333333333	145.339666666667	168.372666666667	261.324	--	XP_045603920.1 uncharacterized protein LOC123761772 [Procambarus clarkii]	-	-	-	-	-	-	-	--
ncbi_128685728	3.03566666666667	2.431	1.33366666666667	1.618	2.14366666666667	--	XP_045582776.1 transmembrane 7 superfamily member 3-like [Procambarus clarkii]	-	-	-	-	GO:0005575//cellular_component;GO:0005886//plasma membrane;GO:0016020//membrane;GO:0016021//integral component of membrane;GO:0031224//intrinsic component of membrane;GO:0071944//cell periphery	-	GO:0002791//regulation of peptide secretion;GO:0002793//positive regulation of peptide secretion;GO:0006950//response to stress;GO:0006986//response to unfolded protein;GO:0008150//biological_process;GO:0009987//cellular process;GO:0010033//response to organic substance;GO:0010646//regulation of cell communication;GO:0010647//positive regulation of cell communication;GO:0010817//regulation of hor…	--
ncbi_128685807	52.402	27.1723333333333	17.4096666666667	19.9196666666667	29.2966666666667	PPT1	KAG7162577.1 Palmitoyl-protein thioesterase 1-like [Homarus americanus]	Metabolism;Cellular Processes;Metabolism;Metabolism	Global and overview maps;Transport and catabolism;Global and overview maps;Lipid metabolism	ko01100//Metabolic pathways;ko04142//Lysosome;ko01212//Fatty acid metabolism;ko00062//Fatty acid elongation	K01074;K01074;K01074;K01074	GO:0000323//lytic vacuole;GO:0005575//cellular_component;GO:0005576//extracellular region;GO:0005615//extracellular space;GO:0005622//intracellular anatomical structure;GO:0005634//nucleus;GO:0005737//cytoplasm;GO:0005764//lysosome;GO:0005773//vacuole;GO:0005775//vacuolar lumen;GO:0005783//endoplasmic reticulum;GO:0005789//endoplasmic reticulum membrane;GO:0005794//Golgi apparatus;GO:0005829//cyt…	GO:0003674//molecular_function;GO:0003824//catalytic activity;GO:0008474//palmitoyl-(protein) hydrolase activity;GO:0016289//CoA hydrolase activity;GO:0016290//palmitoyl-CoA hydrolase activity;GO:0016462//pyrophosphatase activity;GO:0016787//hydrolase activity;GO:0016788//hydrolase activity, acting on ester bonds;GO:0016790//thiolester hydrolase activity;GO:0016817//hydrolase activity, acting on …	GO:0000003//reproduction;GO:0001505//regulation of neurotransmitter levels;GO:0001558//regulation of cell growth;GO:0001708//cell fate specification;GO:0002084//protein depalmitoylation;GO:0003008//system process;GO:0006139//nucleobase-containing compound metabolic process;GO:0006163//purine nucleotide metabolic process;GO:0006164//purine nucleotide biosynthetic process;GO:0006464//cellular prote…	--
ncbi_128685841	2.275	1.22366666666667	0.922	1.12333333333333	1.368	slc16a12b	XP_045582526.1 uncharacterized protein LOC123745751 isoform X2 [Procambarus clarkii]	-	-	-	-	GO:0005575//cellular_component;GO:0005887//integral component of plasma membrane;GO:0016020//membrane;GO:0016021//integral component of membrane;GO:0031224//intrinsic component of membrane	GO:0003674//molecular_function;GO:0005215//transporter activity;GO:0005342//organic acid transmembrane transporter activity;GO:0008028//monocarboxylic acid transmembrane transporter activity;GO:0008509//anion transmembrane transporter activity;GO:0008514//organic anion transmembrane transporter activity;GO:0015075//ion transmembrane transporter activity;GO:0015297//antiporter activity;GO:0015318/…	GO:0006810//transport;GO:0006811//ion transport;GO:0006820//anion transport;GO:0008150//biological_process;GO:0015711//organic anion transport;GO:0015718//monocarboxylic acid transport;GO:0015849//organic acid transport;GO:0034220//ion transmembrane transport;GO:0042908//xenobiotic transport;GO:0046942//carboxylic acid transport;GO:0051179//localization;GO:0051234//establishment of localization;G…	--
ncbi_128685926	1.533	0.757666666666667	0.582666666666667	0.943666666666667	1.01333333333333	aldh8a1	XP_042237511.1 2-aminomuconic semialdehyde dehydrogenase-like [Homarus americanus]	Metabolism;Metabolism	Global and overview maps;Amino acid metabolism	ko01100//Metabolic pathways;ko00380//Tryptophan metabolism	K23234;K23234	GO:0005575//cellular_component;GO:0005622//intracellular anatomical structure;GO:0005737//cytoplasm;GO:0005829//cytosol	GO:0001758//retinal dehydrogenase activity;GO:0003674//molecular_function;GO:0003824//catalytic activity;GO:0003842//1-pyrroline-5-carboxylate dehydrogenase activity;GO:0004491//methylmalonate-semialdehyde dehydrogenase (acylating) activity;GO:0004777//succinate-semialdehyde dehydrogenase (NAD+) activity;GO:0008802//betaine-aldehyde dehydrogenase activity;GO:0009013//succinate-semialdehyde dehydr…	GO:0001523//retinoid metabolic process;GO:0001889//liver development;GO:0002138//retinoic acid biosynthetic process;GO:0006081//cellular aldehyde metabolic process;GO:0006082//organic acid metabolic process;GO:0006527//arginine catabolic process;GO:0006561//proline biosynthetic process;GO:0006562//proline catabolic process;GO:0006574//valine catabolic process;GO:0006578//amino-acid betaine biosyn…	--
ncbi_128686056	0.573666666666667	0.227333333333333	0.235	0.328	0.415666666666667	p	XP_042237072.1 uncharacterized protein LOC121876180 [Homarus americanus]	-	-	-	-	-	GO:0005515//protein binding	-	--
ncbi_128686078	42.6693333333333	28.8943333333333	14.1986666666667	32.0966666666667	34.5766666666667	--	XP_042867434.1 uncharacterized protein LOC122250165 [Penaeus japonicus]	-	-	-	-	GO:0005575//cellular_component;GO:0005576//extracellular region	GO:0003674//molecular_function;GO:0005488//binding;GO:0008061//chitin binding;GO:0097367//carbohydrate derivative binding	GO:0006022//aminoglycan metabolic process;GO:0006030//chitin metabolic process;GO:0006040//amino sugar metabolic process;GO:0006807//nitrogen compound metabolic process;GO:0008150//biological_process;GO:0008152//metabolic process;GO:0009987//cellular process;GO:0043170//macromolecule metabolic process;GO:0044237//cellular metabolic process;GO:0071704//organic substance metabolic process;GO:190107…	--
ncbi_128686205	24.008	9.412	8.83533333333333	9.544	10.427	--	XP_045609993.1 phosphatidylinositol phosphatase PTPRQ-like [Procambarus clarkii]	-	-	-	-	-	GO:0005515//protein binding	-	--
ncbi_128686312	4.79433333333333	3.962	2.23233333333333	2.11066666666667	4.53066666666667	--	XP_045621455.1 peroxisomal sarcosine oxidase-like isoform X2 [Procambarus clarkii]	Metabolism;Cellular Processes;Metabolism;Metabolism	Global and overview maps;Transport and catabolism;Amino acid metabolism;Amino acid metabolism	ko01100//Metabolic pathways;ko04146//Peroxisome;ko00310//Lysine degradation;ko00260//Glycine, serine and threonine metabolism	K00306;K00306;K00306;K00306	-	GO:0016491//oxidoreductase activity;GO:0016647//oxidoreductase activity, acting on the CH-NH group of donors, oxygen as acceptor	-	--
ncbi_128686425	0.518666666666667	0.396333333333333	0.210666666666667	0.304	0.289333333333333	ADSL	XP_045595047.1 adenylosuccinate lyase-like [Procambarus clarkii]	Metabolism;Metabolism;Metabolism	Global and overview maps;Nucleotide metabolism;Amino acid metabolism	ko01100//Metabolic pathways;ko00230//Purine metabolism;ko00250//Alanine, aspartate and glutamate metabolism	K01756;K01756;K01756	GO:0005575//cellular_component;GO:0005622//intracellular anatomical structure;GO:0005737//cytoplasm;GO:0005829//cytosol	GO:0003674//molecular_function;GO:0003824//catalytic activity;GO:0004018//N6-(1,2-dicarboxyethyl)AMP AMP-lyase (fumarate-forming) activity;GO:0004056//argininosuccinate lyase activity;GO:0004333//fumarate hydratase activity;GO:0008797//aspartate ammonia-lyase activity;GO:0016829//lyase activity;GO:0016840//carbon-nitrogen lyase activity;GO:0016842//amidine-lyase activity;GO:0047472//3-carboxy-cis…	GO:0001666//response to hypoxia;GO:0006082//organic acid metabolic process;GO:0006091//generation of precursor metabolites and energy;GO:0006099//tricarboxylic acid cycle;GO:0006106//fumarate metabolic process;GO:0006139//nucleobase-containing compound metabolic process;GO:0006163//purine nucleotide metabolic process;GO:0006164//purine nucleotide biosynthetic process;GO:0006167//AMP biosynthetic …	--
ncbi_128686486	1.761	0.683333333333333	0.445666666666667	1.19866666666667	1.01166666666667	--	XP_045613909.1 transmembrane protein 183A-like isoform X1 [Procambarus clarkii]	-	-	-	-	-	-	-	--
ncbi_128686549	1.80566666666667	0.673	0.573	1.016	1.52233333333333	--	XP_045581210.1 uncharacterized protein LOC123745007 isoform X1 [Procambarus clarkii]	-	-	-	-	-	GO:0004181//metallocarboxypeptidase activity;GO:0008270//zinc ion binding	GO:0006508//proteolysis	--
ncbi_128686664	1250.36	749.389666666667	477.785	820.858	807.815	--	XP_042228085.1 uncharacterized protein LOC121870357 [Homarus americanus]	-	-	-	-	GO:0005575//cellular_component;GO:0005576//extracellular region;GO:0030312//external encapsulating structure;GO:0071944//cell periphery;GO:0098595//perivitelline space	GO:0003674//molecular_function;GO:0005488//binding;GO:0008061//chitin binding;GO:0097367//carbohydrate derivative binding	GO:0000003//reproduction;GO:0000278//mitotic cell cycle;GO:0000281//mitotic cytokinesis;GO:0000910//cytokinesis;GO:0003006//developmental process involved in reproduction;GO:0006022//aminoglycan metabolic process;GO:0006030//chitin metabolic process;GO:0006040//amino sugar metabolic process;GO:0006807//nitrogen compound metabolic process;GO:0007049//cell cycle;GO:0007275//multicellular organism d…	--
ncbi_128686781	0.287666666666667	0.154333333333333	0.0546666666666667	0.133666666666667	0.225333333333333	Prune2	XP_045617951.1 protein prune homolog 2-like isoform X1 [Procambarus clarkii]	-	-	-	-	GO:0005575//cellular_component;GO:0005622//intracellular anatomical structure;GO:0005737//cytoplasm;GO:0005739//mitochondrion;GO:0005740//mitochondrial envelope;GO:0016020//membrane;GO:0030054//cell junction;GO:0030424//axon;GO:0030425//dendrite;GO:0031090//organelle membrane;GO:0031966//mitochondrial membrane;GO:0031967//organelle envelope;GO:0031975//envelope;GO:0036477//somatodendritic compart…	GO:0003674//molecular_function;GO:0005488//binding;GO:0005515//protein binding;GO:0008092//cytoskeletal protein binding;GO:0019894//kinesin binding;GO:0019904//protein domain specific binding;GO:0050699//WW domain binding	GO:0000820//regulation of glutamine family amino acid metabolic process;GO:0006521//regulation of cellular amino acid metabolic process;GO:0006915//apoptotic process;GO:0006996//organelle organization;GO:0007005//mitochondrion organization;GO:0007275//multicellular organism development;GO:0007399//nervous system development;GO:0008104//protein localization;GO:0008150//biological_process;GO:000821…	--
ncbi_128686798	1.56033333333333	0.79	0.761	1.162	1.17133333333333	EEPD1	XP_045617996.1 endonuclease/exonuclease/phosphatase family domain-containing protein 1-like [Procambarus clarkii]	-	-	-	-	GO:0009360//DNA polymerase III complex;GO:0009523//photosystem II;GO:0009654//photosystem II oxygen evolving complex;GO:0016021//integral component of membrane;GO:0019898//extrinsic component of membrane	GO:0003674//molecular_function;GO:0003676//nucleic acid binding;GO:0003677//DNA binding;GO:0003887//DNA-directed DNA polymerase activity;GO:0005488//binding;GO:0051539//4 iron, 4 sulfur cluster binding;GO:0097159//organic cyclic compound binding;GO:1901363//heterocyclic compound binding	GO:0006139//nucleobase-containing compound metabolic process;GO:0006259//DNA metabolic process;GO:0006260//DNA replication;GO:0006281//DNA repair;GO:0006725//cellular aromatic compound metabolic process;GO:0006807//nitrogen compound metabolic process;GO:0006950//response to stress;GO:0006974//cellular response to DNA damage stimulus;GO:0008150//biological_process;GO:0008152//metabolic process;GO:…	--
ncbi_128686825	1.78033333333333	1.38833333333333	0.662	1.153	1.06066666666667	SLC6A5	XP_042228203.1 sodium- and chloride-dependent betaine transporter-like [Homarus americanus]	Organismal Systems	Nervous system	ko04721//Synaptic vesicle cycle	K05038	GO:0016021//integral component of membrane	-	-	--
ncbi_128687104	3.81433333333333	2.338	1.78733333333333	1.63466666666667	2.36066666666667	slc36a4	XP_045610493.1 proton-coupled amino acid transporter-like protein pathetic [Procambarus clarkii]	Organismal Systems	Digestive system	ko04974//Protein digestion and absorption	K14209	GO:0005575//cellular_component;GO:0005622//intracellular anatomical structure;GO:0005737//cytoplasm;GO:0005773//vacuole;GO:0005774//vacuolar membrane;GO:0016020//membrane;GO:0031090//organelle membrane;GO:0043226//organelle;GO:0043227//membrane-bounded organelle;GO:0043229//intracellular organelle;GO:0043231//intracellular membrane-bounded organelle;GO:0098588//bounding membrane of organelle	GO:0003674//molecular_function;GO:0005215//transporter activity;GO:0005342//organic acid transmembrane transporter activity;GO:0008509//anion transmembrane transporter activity;GO:0008514//organic anion transmembrane transporter activity;GO:0015075//ion transmembrane transporter activity;GO:0015171//amino acid transmembrane transporter activity;GO:0015318//inorganic molecular entity transmembrane…	GO:0003333//amino acid transmembrane transport;GO:0006810//transport;GO:0006811//ion transport;GO:0006820//anion transport;GO:0006865//amino acid transport;GO:0008150//biological_process;GO:0015711//organic anion transport;GO:0015849//organic acid transport;GO:0034220//ion transmembrane transport;GO:0046942//carboxylic acid transport;GO:0051179//localization;GO:0051234//establishment of localizat…	--
ncbi_128687197	4.745	3.029	2.321	2.71666666666667	4.19166666666667	Scarb2	XP_045610406.1 lysosome membrane protein 2-like isoform X2 [Procambarus clarkii]	Cellular Processes	Transport and catabolism	ko04142//Lysosome	K12384	GO:0016020//membrane	-	-	--
ncbi_128687328	0.696666666666667	0.748666666666667	0.262666666666667	0.449333333333333	0.733333333333333	TIGD1	XP_018410276.1 PREDICTED: tigger transposable element-derived protein 1-like [Nanorana parkeri]	-	-	-	-	-	GO:0003676//nucleic acid binding;GO:0003677//DNA binding	-	--
ncbi_128687379	1.39633333333333	1.067	0.607333333333333	0.800666666666667	1.191	--	XP_045592609.1 WD repeat-containing protein 73-like [Procambarus clarkii]	-	-	-	-	GO:0000922//spindle pole;GO:0005575//cellular_component;GO:0005622//intracellular anatomical structure;GO:0005737//cytoplasm;GO:0005819//spindle;GO:0005829//cytosol;GO:0005856//cytoskeleton;GO:0005886//plasma membrane;GO:0015630//microtubule cytoskeleton;GO:0016020//membrane;GO:0032153//cell division site;GO:0032154//cleavage furrow;GO:0043226//organelle;GO:0043228//non-membrane-bounded organelle…	GO:0003746//translation elongation factor activity;GO:0005515//protein binding;GO:0008168//methyltransferase activity	GO:0000226//microtubule cytoskeleton organization;GO:0006414//translational elongation;GO:0006996//organelle organization;GO:0006997//nucleus organization;GO:0007010//cytoskeleton organization;GO:0007017//microtubule-based process;GO:0007275//multicellular organism development;GO:0007399//nervous system development;GO:0007417//central nervous system development;GO:0007420//brain development;GO:00…	--
ncbi_128687541	13.3476666666667	7.375	6.48966666666667	6.714	9.02233333333333	--	XP_045617249.1 uncharacterized protein LOC123769682 isoform X2 [Procambarus clarkii]	-	-	-	-	-	-	-	NGFIB-like
ncbi_128687542	3.755	2.45166666666667	1.864	1.82966666666667	3.45	--	XP_045616892.1 uncharacterized protein LOC123769682 isoform X1 [Procambarus clarkii]	-	-	-	-	GO:0016021//integral component of membrane	-	-	--
ncbi_128687881	0.872666666666667	0.605666666666667	0.179	0.435666666666667	0.355333333333333	--	XP_045587781.1 uncharacterized protein LOC123749706 [Procambarus clarkii]	-	-	-	-	-	-	-	--
ncbi_128687889	7.74666666666667	4.37266666666667	3.39366666666667	3.40433333333333	5.56766666666667	PHGDH	XP_042224481.1 D-3-phosphoglycerate dehydrogenase-like [Homarus americanus]	Metabolism;Metabolism;Metabolism;Metabolism;Metabolism	Global and overview maps;Global and overview maps;Global and overview maps;Amino acid metabolism;Amino acid metabolism	ko01100//Metabolic pathways;ko01200//Carbon metabolism;ko01230//Biosynthesis of amino acids;ko00260//Glycine, serine and threonine metabolism;ko00270//Cysteine and methionine metabolism	K00058;K00058;K00058;K00058;K00058	GO:0005575//cellular_component;GO:0005622//intracellular anatomical structure;GO:0005737//cytoplasm;GO:0005829//cytosol;GO:0043209//myelin sheath	GO:0000166//nucleotide binding;GO:0003674//molecular_function;GO:0003824//catalytic activity;GO:0004617//phosphoglycerate dehydrogenase activity;GO:0005488//binding;GO:0009055//electron transfer activity;GO:0016491//oxidoreductase activity;GO:0016614//oxidoreductase activity, acting on CH-OH group of donors;GO:0016615//malate dehydrogenase activity;GO:0016616//oxidoreductase activity, acting on t…	GO:0001505//regulation of neurotransmitter levels;GO:0006082//organic acid metabolic process;GO:0006091//generation of precursor metabolites and energy;GO:0006520//cellular amino acid metabolic process;GO:0006541//glutamine metabolic process;GO:0006544//glycine metabolic process;GO:0006563//L-serine metabolic process;GO:0006564//L-serine biosynthetic process;GO:0006566//threonine metabolic proces…	--
ncbi_128687903	3.88466666666667	2.65066666666667	1.71566666666667	2.43766666666667	2.36966666666667	adal	XP_045608180.1 adenosine deaminase-like protein [Procambarus clarkii]	-	-	-	-	GO:0005575//cellular_component;GO:0005622//intracellular anatomical structure;GO:0005737//cytoplasm;GO:0005829//cytosol	GO:0003674//molecular_function;GO:0003824//catalytic activity;GO:0004000//adenosine deaminase activity;GO:0005488//binding;GO:0008270//zinc ion binding;GO:0016787//hydrolase activity;GO:0016810//hydrolase activity, acting on carbon-nitrogen (but not peptide) bonds;GO:0016814//hydrolase activity, acting on carbon-nitrogen (but not peptide) bonds, in cyclic amidines;GO:0019239//deaminase activity;G…	GO:0006139//nucleobase-containing compound metabolic process;GO:0006152//purine nucleoside catabolic process;GO:0006154//adenosine catabolic process;GO:0006725//cellular aromatic compound metabolic process;GO:0006753//nucleoside phosphate metabolic process;GO:0006793//phosphorus metabolic process;GO:0006796//phosphate-containing compound metabolic process;GO:0006807//nitrogen compound metabolic p…	--
ncbi_128687960	4.14933333333333	2.62766666666667	2.066	2.248	3.102	TAF9	XP_045588870.1 transcription initiation factor TFIID subunit 9-like [Procambarus clarkii]	Genetic Information Processing	Transcription	ko03022//Basal transcription factors	K14535	GO:0000123//histone acetyltransferase complex;GO:0000124//SAGA complex;GO:0000228//nuclear chromosome;GO:0000428//DNA-directed RNA polymerase complex;GO:0000785//chromatin;GO:0005575//cellular_component;GO:0005622//intracellular anatomical structure;GO:0005634//nucleus;GO:0005654//nucleoplasm;GO:0005667//transcription regulator complex;GO:0005669//transcription factor TFIID complex;GO:0005694//ch…	GO:0001067//transcription regulatory region nucleic acid binding;GO:0003674//molecular_function;GO:0003676//nucleic acid binding;GO:0003677//DNA binding;GO:0003682//chromatin binding;GO:0005198//structural molecule activity;GO:0005488//binding;GO:0005515//protein binding;GO:0008134//transcription factor binding;GO:0046982//protein heterodimerization activity;GO:0046983//protein dimerization activ…	GO:0000003//reproduction;GO:0002064//epithelial cell development;GO:0002065//columnar/cuboidal epithelial cell differentiation;GO:0002066//columnar/cuboidal epithelial cell development;GO:0003006//developmental process involved in reproduction;GO:0006139//nucleobase-containing compound metabolic process;GO:0006325//chromatin organization;GO:0006338//chromatin remodeling;GO:0006351//transcription,…	--
ncbi_128687962	11.2993333333333	7.046	2.432	4.08	4.385	Orct	XP_045588898.1 organic cation transporter protein-like isoform X2 [Procambarus clarkii]	Human Diseases	Cancer: overview	ko05231//Choline metabolism in cancer	K08202	GO:0005575//cellular_component;GO:0005886//plasma membrane;GO:0005887//integral component of plasma membrane;GO:0016020//membrane;GO:0016021//integral component of membrane;GO:0031224//intrinsic component of membrane;GO:0031226//intrinsic component of plasma membrane;GO:0071944//cell periphery	GO:0003674//molecular_function;GO:0005215//transporter activity;GO:0005484//SNAP receptor activity;GO:0008028//monocarboxylic acid transmembrane transporter activity;GO:0008509//anion transmembrane transporter activity;GO:0008514//organic anion transmembrane transporter activity;GO:0015075//ion transmembrane transporter activity;GO:0015114//phosphate ion transmembrane transporter activity;GO:0015…	GO:0006810//transport;GO:0006811//ion transport;GO:0006812//cation transport;GO:0006817//phosphate ion transport;GO:0006820//anion transport;GO:0006890//retrograde vesicle-mediated transport, Golgi to endoplasmic reticulum;GO:0006915//apoptotic process;GO:0008150//biological_process;GO:0008219//cell death;GO:0008643//carbohydrate transport;GO:0009987//cellular process;GO:0012501//programmed cell …	--
ncbi_128687979	116.258666666667	150.578	43.2736666666667	102.67	88.124	eglA	XP_045607729.1 uncharacterized protein LOC123764237 [Procambarus clarkii]	Metabolism;Metabolism	Global and overview maps;Carbohydrate metabolism	ko01100//Metabolic pathways;ko00500//Starch and sucrose metabolism	K01179;K01179	-	GO:0004553//hydrolase activity, hydrolyzing O-glycosyl compounds	GO:0005975//carbohydrate metabolic process	--
ncbi_128687980	117.881666666667	90.365	39.7973333333333	74.7053333333333	59.3736666666667	cenB	XP_045608237.1 endoglucanase E-4-like [Procambarus clarkii]	Metabolism;Metabolism	Global and overview maps;Carbohydrate metabolism	ko01100//Metabolic pathways;ko00500//Starch and sucrose metabolism	K01179;K01179	-	GO:0004553//hydrolase activity, hydrolyzing O-glycosyl compounds	GO:0005975//carbohydrate metabolic process	--
ncbi_128688024	0.530333333333333	0.27	0.260333333333333	0.342	0.374	--	XP_045608007.1 uncharacterized protein LOC123764362 isoform X4 [Procambarus clarkii]	-	-	-	-	GO:0005575//cellular_component;GO:0005622//intracellular anatomical structure;GO:0005634//nucleus;GO:0043226//organelle;GO:0043227//membrane-bounded organelle;GO:0043229//intracellular organelle;GO:0043231//intracellular membrane-bounded organelle	GO:0000976//transcription cis-regulatory region binding;GO:0000977//RNA polymerase II transcription regulatory region sequence-specific DNA binding;GO:0000978//RNA polymerase II cis-regulatory region sequence-specific DNA binding;GO:0000981//DNA-binding transcription factor activity, RNA polymerase II-specific;GO:0000987//cis-regulatory region sequence-specific DNA binding;GO:0001067//transcripti…	GO:0006355//regulation of transcription, DNA-templated;GO:0006357//regulation of transcription by RNA polymerase II;GO:0008150//biological_process;GO:0009889//regulation of biosynthetic process;GO:0010468//regulation of gene expression;GO:0010556//regulation of macromolecule biosynthetic process;GO:0019219//regulation of nucleobase-containing compound metabolic process;GO:0019222//regulation of m…	zf-C2H2
ncbi_128688062	1.14766666666667	0.772333333333333	0.513	0.571	1.07233333333333	IFT74	XP_045608252.1 intraflagellar transport protein 74 homolog isoform X2 [Procambarus clarkii]	-	-	-	-	-	GO:0005524//ATP binding	GO:0007059//chromosome segregation;GO:0030261//chromosome condensation	--
ncbi_128688092	0.844	0.309666666666667	0.270666666666667	0.54	0.597666666666667	--	XP_045603914.1 uncharacterized protein LOC123761767 isoform X3 [Procambarus clarkii]	-	-	-	-	-	-	-	--
ncbi_128688383	0.546	0.328333333333333	0.130333333333333	0.338	0.625333333333333	--	-	-	-	-	-	-	-	-	--
ncbi_128688581	0.654	0.408333333333333	0.290666666666667	0.373666666666667	0.405333333333333	--	XP_045598836.1 UHRF1-binding protein 1-like isoform X3 [Procambarus clarkii]	-	-	-	-	GO:0000775//chromosome, centromeric region;GO:0005575//cellular_component;GO:0005634//nucleus;GO:0005737//cytoplasm;GO:0030173//integral component of Golgi membrane	GO:0003674//molecular_function;GO:0008705//methionine synthase activity	GO:0000278//mitotic cell cycle;GO:0006260//DNA replication;GO:0006891//intra-Golgi vesicle-mediated transport;GO:0008150//biological_process;GO:0009086//methionine biosynthetic process;GO:0043093//FtsZ-dependent cytokinesis;GO:0090529//cell septum assembly	--
ncbi_128688643	219.360333333333	128.978333333333	80.2376666666667	123.105333333333	185.183666666667	--	XP_045598725.1 uncharacterized protein LOC123758404, partial [Procambarus clarkii]	-	-	-	-	GO:0005576//extracellular region	GO:0003674//molecular_function;GO:0005488//binding;GO:0005515//protein binding;GO:0008061//chitin binding	-	--
ncbi_128688644	43.7296666666667	41.5476666666667	21.0083333333333	38.9093333333333	45.1533333333333	--	XP_045598725.1 uncharacterized protein LOC123758404, partial [Procambarus clarkii]	-	-	-	-	GO:0005576//extracellular region	GO:0008061//chitin binding	-	--
ncbi_128688649	70.209	52.9653333333333	35.0953333333333	48.828	58.3866666666667	--	XP_045600705.1 uncharacterized protein LOC123759616 [Procambarus clarkii]	-	-	-	-	GO:0005576//extracellular region	GO:0008061//chitin binding	-	--
ncbi_128688843	3.09633333333333	1.952	1.20133333333333	1.86966666666667	2.71833333333333	--	XP_045615770.1 uncharacterized protein LOC123768929 isoform X6 [Procambarus clarkii]	Human Diseases;Human Diseases	Neurodegenerative disease;Neurodegenerative disease	ko05022//Pathways of neurodegeneration - multiple diseases;ko05014//Amyotrophic lateral sclerosis	K04573;K04573	-	-	-	--
ncbi_128688849	2.77133333333333	1.62	1.069	0.94	1.538	Echs1	XP_045612855.1 enoyl-CoA hydratase, mitochondrial-like isoform X1 [Procambarus clarkii]	Metabolism;Metabolism;Metabolism;Metabolism;Metabolism;Metabolism;Metabolism;Metabolism;Metabolism;Metabolism;Metabolism	Global and overview maps;Global and overview maps;Amino acid metabolism;Global and overview maps;Amino acid metabolism;Lipid metabolism;Amino acid metabolism;Metabolism of other amino acids;Carbohydrate metabolism;Carbohydrate metabolism;Lipid metabolism	ko01100//Metabolic pathways;ko01200//Carbon metabolism;ko00310//Lysine degradation;ko01212//Fatty acid metabolism;ko00380//Tryptophan metabolism;ko00071//Fatty acid degradation;ko00280//Valine, leucine and isoleucine degradation;ko00410//beta-Alanine metabolism;ko00640//Propanoate metabolism;ko00650//Butanoate metabolism;ko00062//Fatty acid elongation	K07511;K07511;K07511;K07511;K07511;K07511;K07511;K07511;K07511;K07511;K07511	GO:0005575//cellular_component;GO:0005622//intracellular anatomical structure;GO:0005737//cytoplasm;GO:0005739//mitochondrion;GO:0005759//mitochondrial matrix;GO:0016507//mitochondrial fatty acid beta-oxidation multienzyme complex;GO:0031974//membrane-enclosed lumen;GO:0043226//organelle;GO:0043227//membrane-bounded organelle;GO:0043229//intracellular organelle;GO:0043231//intracellular membrane-…	GO:0003674//molecular_function;GO:0003824//catalytic activity;GO:0003857//3-hydroxyacyl-CoA dehydrogenase activity;GO:0003860//3-hydroxyisobutyryl-CoA hydrolase activity;GO:0004165//dodecenoyl-CoA delta-isomerase activity;GO:0004300//enoyl-CoA hydratase activity;GO:0008233//peptidase activity;GO:0008692//3-hydroxybutyryl-CoA epimerase activity;GO:0008935//1,4-dihydroxy-2-naphthoyl-CoA synthase ac…	GO:0006082//organic acid metabolic process;GO:0006465//signal peptide processing;GO:0006508//proteolysis;GO:0006629//lipid metabolic process;GO:0006631//fatty acid metabolic process;GO:0006635//fatty acid beta-oxidation;GO:0008150//biological_process;GO:0008152//metabolic process;GO:0009056//catabolic process;GO:0009062//fatty acid catabolic process;GO:0009234//menaquinone biosynthetic process;GO…	--
ncbi_128688914	0.403666666666667	0.285666666666667	0.120333333333333	0.215666666666667	0.356666666666667	--	KAG7164558.1 hypothetical protein Hamer_G022657 [Homarus americanus]	-	-	-	-	-	-	-	--
ncbi_128689105	1.531	0.424	0.319	1.05833333333333	2.21633333333333	--	XP_045610650.1 uncharacterized protein LOC123765865 isoform X2 [Procambarus clarkii]	Human Diseases;Human Diseases;Human Diseases;Human Diseases;Human Diseases;Human Diseases;Human Diseases;Human Diseases;Human Diseases;Cellular Processes;Human Diseases;Human Diseases;Human Diseases;Human Diseases;Human Diseases;Human Diseases;Human Diseases;Cellular Processes;Human Diseases;Organismal Systems;Human Diseases;Human Diseases;Human Diseases;Human Diseases;Human Diseases;Cellular Pro…	Neurodegenerative disease;Neurodegenerative disease;Neurodegenerative disease;Cancer: overview;Infectious disease: viral;Infectious disease: bacterial;Infectious disease: viral;Infectious disease: bacterial;Cardiovascular disease;Cell growth and death;Endocrine and metabolic disease;Infectious disease: viral;Infectious disease: viral;Cancer: overview;Infectious disease: viral;Infectious disease: …	ko05022//Pathways of neurodegeneration - multiple diseases;ko05010//Alzheimer disease;ko05016//Huntington disease;ko05200//Pathways in cancer;ko05165//Human papillomavirus infection;ko05132//Salmonella infection;ko05168//Herpes simplex virus 1 infection;ko05130//Pathogenic Escherichia coli infection;ko05417//Lipid and atherosclerosis;ko04210//Apoptosis;ko04932//Non-alcoholic fatty liver disease;k…	K04398;K04398;K04398;K04398;K04398;K04398;K04398;K04398;K04398;K04398;K04398;K04398;K04398;K04398;K04398;K04398;K04398;K04398;K04398;K04398;K04398;K04398;K04398;K04398;K04398;K04398;K04398;K04398;K04398;K04398;K04398;K04398;K04398;K04398;K04398;K04398;K04398;K04398	-	-	-	--
ncbi_128689114	2.34533333333333	1.088	1.10333333333333	2.727	2.72433333333333	vps29	XP_045110923.1 vacuolar protein sorting-associated protein 29 isoform X2 [Portunus trituberculatus]	Cellular Processes	Transport and catabolism	ko04144//Endocytosis	K18467	GO:0000139//Golgi membrane;GO:0000323//lytic vacuole;GO:0005575//cellular_component;GO:0005622//intracellular anatomical structure;GO:0005737//cytoplasm;GO:0005764//lysosome;GO:0005767//secondary lysosome;GO:0005768//endosome;GO:0005769//early endosome;GO:0005770//late endosome;GO:0005771//multivesicular body;GO:0005773//vacuole;GO:0005794//Golgi apparatus;GO:0005802//trans-Golgi network;GO:00058…	GO:0003674//molecular_function;GO:0003824//catalytic activity;GO:0005488//binding;GO:0008270//zinc ion binding;GO:0016787//hydrolase activity;GO:0016788//hydrolase activity, acting on ester bonds;GO:0016791//phosphatase activity;GO:0042578//phosphoric ester hydrolase activity;GO:0043167//ion binding;GO:0043169//cation binding;GO:0046872//metal ion binding;GO:0046914//transition metal ion binding	GO:0001881//receptor recycling;GO:0006605//protein targeting;GO:0006623//protein targeting to vacuole;GO:0006793//phosphorus metabolic process;GO:0006796//phosphate-containing compound metabolic process;GO:0006810//transport;GO:0006886//intracellular protein transport;GO:0006892//post-Golgi vesicle-mediated transport;GO:0006896//Golgi to vacuole transport;GO:0007034//vacuolar transport;GO:0007154…	--
ncbi_128689377	81.497	32.808	26.1973333333333	22.6733333333333	35.0686666666667	IDH1	XP_045598501.1 isocitrate dehydrogenase [NADP] cytoplasmic-like [Procambarus clarkii]	Metabolism;Metabolism;Cellular Processes;Metabolism;Metabolism;Human Diseases;Metabolism;Metabolism	Global and overview maps;Global and overview maps;Transport and catabolism;Global and overview maps;Metabolism of other amino acids;Cancer: overview;Global and overview maps;Carbohydrate metabolism	ko01100//Metabolic pathways;ko01200//Carbon metabolism;ko04146//Peroxisome;ko01230//Biosynthesis of amino acids;ko00480//Glutathione metabolism;ko05230//Central carbon metabolism in cancer;ko01210//2-Oxocarboxylic acid metabolism;ko00020//Citrate cycle (TCA cycle)	K00031;K00031;K00031;K00031;K00031;K00031;K00031;K00031	GO:0005575//cellular_component;GO:0005576//extracellular region;GO:0005622//intracellular anatomical structure;GO:0005737//cytoplasm;GO:0005739//mitochondrion;GO:0005777//peroxisome;GO:0005782//peroxisomal matrix;GO:0005829//cytosol;GO:0005962//mitochondrial isocitrate dehydrogenase complex (NAD+);GO:0012505//endomembrane system;GO:0030141//secretory granule;GO:0031410//cytoplasmic vesicle;GO:003…	GO:0000166//nucleotide binding;GO:0000287//magnesium ion binding;GO:0003674//molecular_function;GO:0003824//catalytic activity;GO:0003862//3-isopropylmalate dehydrogenase activity;GO:0004448//isocitrate dehydrogenase activity;GO:0004449//isocitrate dehydrogenase (NAD+) activity;GO:0004450//isocitrate dehydrogenase (NADP+) activity;GO:0005102//signaling receptor binding;GO:0005488//binding;GO:0005…	GO:0000003//reproduction;GO:0001775//cell activation;GO:0002252//immune effector process;GO:0002263//cell activation involved in immune response;GO:0002274//myeloid leukocyte activation;GO:0002275//myeloid cell activation involved in immune response;GO:0002283//neutrophil activation involved in immune response;GO:0002366//leukocyte activation involved in immune response;GO:0002376//immune system …	--
ncbi_128689419	245.629666666667	169.567333333333	116.858666666667	183.15	171.804333333333	CG2145	XP_045596820.1 uridylate-specific endoribonuclease-like [Procambarus clarkii]	-	-	-	-	-	GO:0004521//endoribonuclease activity	-	--
ncbi_128689464	18.813	8.046	6.802	6.634	9.508	RBE_0489	XP_045588103.1 protein phosphatase 1 regulatory subunit 12A-like isoform X1 [Procambarus clarkii]	-	-	-	-	GO:0005575//cellular_component;GO:0005622//intracellular anatomical structure;GO:0005634//nucleus;GO:0005737//cytoplasm;GO:0005829//cytosol;GO:0005886//plasma membrane;GO:0016020//membrane;GO:0071944//cell periphery	GO:0003674//molecular_function;GO:0005515//protein binding;GO:0019208//phosphatase regulator activity;GO:0019888//protein phosphatase regulator activity;GO:0030234//enzyme regulator activity;GO:0098772//molecular function regulator	GO:0008150//biological_process;GO:0010921//regulation of phosphatase activity;GO:0019220//regulation of phosphate metabolic process;GO:0019222//regulation of metabolic process;GO:0031323//regulation of cellular metabolic process;GO:0031399//regulation of protein modification process;GO:0032268//regulation of cellular protein metabolic process;GO:0035303//regulation of dephosphorylation;GO:0035304…	--
ncbi_128689607	1.21366666666667	0.604666666666667	0.195333333333333	0.88	1.309	PGGT1B	XP_045615282.1 geranylgeranyl transferase type-1 subunit beta-like isoform X1 [Procambarus clarkii]	-	-	-	-	GO:0005575//cellular_component;GO:0005622//intracellular anatomical structure;GO:0005737//cytoplasm;GO:0005829//cytosol;GO:0005953//CAAX-protein geranylgeranyltransferase complex;GO:0005968//Rab-protein geranylgeranyltransferase complex;GO:0032991//protein-containing complex;GO:1902494//catalytic complex;GO:1990234//transferase complex	GO:0003674//molecular_function;GO:0003824//catalytic activity;GO:0004659//prenyltransferase activity;GO:0004661//protein geranylgeranyltransferase activity;GO:0004662//CAAX-protein geranylgeranyltransferase activity;GO:0004663//Rab geranylgeranyltransferase activity;GO:0005488//binding;GO:0005515//protein binding;GO:0008270//zinc ion binding;GO:0008289//lipid binding;GO:0008318//protein prenyltra…	GO:0001101//response to acid chemical;GO:0006464//cellular protein modification process;GO:0006807//nitrogen compound metabolic process;GO:0006873//cellular ion homeostasis;GO:0006874//cellular calcium ion homeostasis;GO:0006875//cellular metal ion homeostasis;GO:0006950//response to stress;GO:0007154//cell communication;GO:0007163//establishment or maintenance of cell polarity;GO:0007165//signal…	--
ncbi_128689626	1.49233333333333	0.971	0.634333333333333	1.23866666666667	1.625	--	-	-	-	-	-	-	-	-	--
ncbi_128689657	0.673	0.0626666666666667	0.069	0.198	0.242666666666667	--	-	-	-	-	-	-	-	-	--
ncbi_128689658	4.867	3.264	2.195	2.75	3.28666666666667	Galphaq	XP_034190671.1 guanine nucleotide-binding protein G(q) subunit alpha isoform X1 [Osmia lignaria]	Human Diseases;Human Diseases;Human Diseases;Human Diseases;Environmental Information Processing;Environmental Information Processing;Organismal Systems;Human Diseases;Human Diseases;Organismal Systems;Human Diseases;Environmental Information Processing;Organismal Systems;Human Diseases;Human Diseases;Organismal Systems;Organismal Systems;Organismal Systems;Organismal Systems;Organismal Systems;O…	Neurodegenerative disease;Neurodegenerative disease;Neurodegenerative disease;Cancer: overview;Signal transduction;Signal transduction;Nervous system;Infectious disease: viral;Neurodegenerative disease;Digestive system;Infectious disease: viral;Signal transduction;Development and regeneration;Infectious disease: bacterial;Endocrine and metabolic disease;Nervous system;Circulatory system;Endocrine…	ko05022//Pathways of neurodegeneration - multiple diseases;ko05010//Alzheimer disease;ko05016//Huntington disease;ko05200//Pathways in cancer;ko04020//Calcium signaling pathway;ko04015//Rap1 signaling pathway;ko04723//Retrograde endocannabinoid signaling;ko05163//Human cytomegalovirus infection;ko05017//Spinocerebellar ataxia;ko04972//Pancreatic secretion;ko05170//Human immunodeficiency virus 1 i…	K04634;K04634;K04634;K04634;K04634;K04634;K04634;K04634;K04634;K04634;K04634;K04634;K04634;K04634;K04634;K04634;K04634;K04634;K04634;K04634;K04634;K04634;K04634;K04634;K04634;K04634;K04634;K04634;K04634;K04634;K04634;K04634;K04634;K04634;K04634;K04634;K04634;K04634;K04634;K04634;K04634;K04634;K04634;K04634;K04634;K04634;K04634;K04634;K04634;K04634	-	GO:0003924//GTPase activity;GO:0019001//guanyl nucleotide binding;GO:0031683//G-protein beta/gamma-subunit complex binding	GO:0007186//G protein-coupled receptor signaling pathway	--
ncbi_128689936	1.51533333333333	1.7	0.724333333333333	1.283	1.23633333333333	Ces2c	XP_045618969.1 cholinesterase 1-like [Procambarus clarkii]	Metabolism	Metabolism of terpenoids and polyketides	ko00981//Insect hormone biosynthesis	K01063	-	GO:0003674//molecular_function;GO:0003824//catalytic activity;GO:0016787//hydrolase activity;GO:0016788//hydrolase activity, acting on ester bonds;GO:0052689//carboxylic ester hydrolase activity	-	--
ncbi_128689959	2.347	1.54366666666667	0.945	0.749	1.49633333333333	-	-	-	-	-	-	-	-	-	-
ncbi_128690075	3.28133333333333	1.90266666666667	1.453	1.727	2.096	PGS1	XP_045623939.1 CDP-diacylglycerol--glycerol-3-phosphate 3-phosphatidyltransferase, mitochondrial-like isoform X2 [Procambarus clarkii]	Metabolism;Metabolism	Global and overview maps;Lipid metabolism	ko01100//Metabolic pathways;ko00564//Glycerophospholipid metabolism	K00995;K00995	GO:0005575//cellular_component;GO:0005622//intracellular anatomical structure;GO:0005737//cytoplasm;GO:0005739//mitochondrion;GO:0005740//mitochondrial envelope;GO:0005743//mitochondrial inner membrane;GO:0005783//endoplasmic reticulum;GO:0012505//endomembrane system;GO:0016020//membrane;GO:0019866//organelle inner membrane;GO:0031090//organelle membrane;GO:0031966//mitochondrial membrane;GO:0031…	GO:0000166//nucleotide binding;GO:0003674//molecular_function;GO:0003824//catalytic activity;GO:0005488//binding;GO:0005509//calcium ion binding;GO:0005524//ATP binding;GO:0008444//CDP-diacylglycerol-glycerol-3-phosphate 3-phosphatidyltransferase activity;GO:0016740//transferase activity;GO:0016772//transferase activity, transferring phosphorus-containing groups;GO:0016780//phosphotransferase act…	GO:0006139//nucleobase-containing compound metabolic process;GO:0006220//pyrimidine nucleotide metabolic process;GO:0006221//pyrimidine nucleotide biosynthetic process;GO:0006629//lipid metabolic process;GO:0006638//neutral lipid metabolic process;GO:0006639//acylglycerol metabolic process;GO:0006644//phospholipid metabolic process;GO:0006650//glycerophospholipid metabolic process;GO:0006655//pho…	--
ncbi_128690151	1.63233333333333	0.668666666666667	0.502333333333333	0.392666666666667	0.702666666666667	tmem41b	XP_045106700.1 transmembrane protein 41B-like [Portunus trituberculatus]	-	-	-	-	GO:0005575//cellular_component;GO:0016020//membrane;GO:0016021//integral component of membrane;GO:0031224//intrinsic component of membrane	-	GO:0000902//cell morphogenesis;GO:0000904//cell morphogenesis involved in differentiation;GO:0006928//movement of cell or subcellular component;GO:0006935//chemotaxis;GO:0007275//multicellular organism development;GO:0007399//nervous system development;GO:0007409//axonogenesis;GO:0007411//axon guidance;GO:0008045//motor neuron axon guidance;GO:0008150//biological_process;GO:0009605//response to e…	--
ncbi_128690204	0.300666666666667	0.191333333333333	0.105333333333333	0.242333333333333	0.314666666666667	Meioc	XP_042206137.1 uncharacterized protein LOC121855285 [Homarus americanus]	-	-	-	-	GO:0005575//cellular_component;GO:0005622//intracellular anatomical structure;GO:0005634//nucleus;GO:0005737//cytoplasm;GO:0043226//organelle;GO:0043227//membrane-bounded organelle;GO:0043229//intracellular organelle;GO:0043231//intracellular membrane-bounded organelle	-	GO:0000003//reproduction;GO:0000280//nuclear division;GO:0003006//developmental process involved in reproduction;GO:0006139//nucleobase-containing compound metabolic process;GO:0006259//DNA metabolic process;GO:0006281//DNA repair;GO:0006302//double-strand break repair;GO:0006725//cellular aromatic compound metabolic process;GO:0006807//nitrogen compound metabolic process;GO:0006950//response to …	--
ncbi_128690295	0.704666666666667	0.543666666666667	0.323	0.515	0.569	C7orf26	XP_045596154.1 uncharacterized protein C7orf26 homolog [Procambarus clarkii]	-	-	-	-	-	-	-	--
ncbi_128690383	1.241	0.286666666666667	0.231666666666667	0.481666666666667	0.749666666666667	--	XP_045618911.1 cuticle protein CP1876-like [Procambarus clarkii]	-	-	-	-	-	-	-	--
ncbi_128690562	2.24133333333333	2.048	0.410333333333333	0.766666666666667	0.959666666666667	--	XP_045618898.1 cuticle protein CP1499-like [Procambarus clarkii]	-	-	-	-	-	-	-	--
ncbi_128690629	0.685666666666667	0.881666666666667	0.120333333333333	0.447	1.148	pds5a-b	XP_045585415.1 sister chromatid cohesion protein PDS5 homolog B-B-like [Procambarus clarkii]	-	-	-	-	-	-	-	--
ncbi_128690636	1.01933333333333	0.311	0.377	0.481	0.543	Pias1	XP_042232115.1 E3 SUMO-protein ligase PIAS3-like isoform X4 [Homarus americanus]	Genetic Information Processing;Human Diseases;Environmental Information Processing	Folding, sorting and degradation;Infectious disease: viral;Signal transduction	ko04120//Ubiquitin mediated proteolysis;ko05160//Hepatitis C;ko04630//JAK-STAT signaling pathway	K04706;K04706;K04706	GO:0000228//nuclear chromosome;GO:0000781//chromosome, telomeric region;GO:0000785//chromatin;GO:0005575//cellular_component;GO:0005622//intracellular anatomical structure;GO:0005634//nucleus;GO:0005652//nuclear lamina;GO:0005654//nucleoplasm;GO:0005694//chromosome;GO:0005700//polytene chromosome;GO:0005737//cytoplasm;GO:0031974//membrane-enclosed lumen;GO:0031981//nuclear lumen;GO:0034399//nucle…	GO:0003674//molecular_function;GO:0003676//nucleic acid binding;GO:0003677//DNA binding;GO:0003824//catalytic activity;GO:0005488//binding;GO:0005515//protein binding;GO:0008134//transcription factor binding;GO:0008270//zinc ion binding;GO:0016740//transferase activity;GO:0016874//ligase activity;GO:0019787//ubiquitin-like protein transferase activity;GO:0019789//SUMO transferase activity;GO:0043…	GO:0000003//reproduction;GO:0000280//nuclear division;GO:0000724//double-strand break repair via homologous recombination;GO:0000725//recombinational repair;GO:0001654//eye development;GO:0002376//immune system process;GO:0002520//immune system development;GO:0006139//nucleobase-containing compound metabolic process;GO:0006259//DNA metabolic process;GO:0006281//DNA repair;GO:0006282//regulation o…	zf-MIZ
ncbi_128690841	1.18466666666667	0.869	0.257333333333333	1.84266666666667	1.39133333333333	SLC35G1	XP_045601914.1 solute carrier family 35 member G1-like [Procambarus clarkii]	-	-	-	-	GO:0005575//cellular_component;GO:0005622//intracellular anatomical structure;GO:0005737//cytoplasm;GO:0005783//endoplasmic reticulum;GO:0005789//endoplasmic reticulum membrane;GO:0005886//plasma membrane;GO:0012505//endomembrane system;GO:0016020//membrane;GO:0016021//integral component of membrane;GO:0031224//intrinsic component of membrane;GO:0031984//organelle subcompartment;GO:0042175//nucle…	GO:0003674//molecular_function	GO:0006810//transport;GO:0006811//ion transport;GO:0006812//cation transport;GO:0006816//calcium ion transport;GO:0006873//cellular ion homeostasis;GO:0006874//cellular calcium ion homeostasis;GO:0006875//cellular metal ion homeostasis;GO:0008150//biological_process;GO:0009987//cellular process;GO:0019725//cellular homeostasis;GO:0030001//metal ion transport;GO:0030003//cellular cation homeostasi…	--
ncbi_128690887	0.238	0.134666666666667	0.086	0.178	0.172666666666667	Maco1	XP_042223596.1 macoilin-1-like [Homarus americanus]	-	-	-	-	GO:0005575//cellular_component;GO:0005622//intracellular anatomical structure;GO:0005634//nucleus;GO:0005635//nuclear envelope;GO:0005737//cytoplasm;GO:0005783//endoplasmic reticulum;GO:0005789//endoplasmic reticulum membrane;GO:0005791//rough endoplasmic reticulum;GO:0012505//endomembrane system;GO:0016020//membrane;GO:0016021//integral component of membrane;GO:0030424//axon;GO:0030867//rough en…	GO:0003674//molecular_function;GO:0005524//ATP binding	GO:0006935//chemotaxis;GO:0007059//chromosome segregation;GO:0007154//cell communication;GO:0007165//signal transduction;GO:0007275//multicellular organism development;GO:0007399//nervous system development;GO:0007417//central nervous system development;GO:0007420//brain development;GO:0008150//biological_process;GO:0009266//response to temperature stimulus;GO:0009605//response to external stimul…	--
ncbi_128691105	0.860333333333333	1.22366666666667	0.0736666666666667	0.211666666666667	0.35	--	ROT79498.1 hypothetical protein C7M84_001762, partial [Penaeus vannamei]	Metabolism;Metabolism	Global and overview maps;Glycan biosynthesis and metabolism	ko01100//Metabolic pathways;ko00515//Mannose type O-glycan biosynthesis	K19873;K19873	-	-	-	--
ncbi_128691161	5.40966666666667	4.30433333333333	2.64933333333333	3.21233333333333	4.56933333333333	SLC2A13	XP_045605754.1 proton myo-inositol cotransporter-like isoform X1 [Procambarus clarkii]	-	-	-	-	GO:0005575//cellular_component;GO:0005886//plasma membrane;GO:0005887//integral component of plasma membrane;GO:0016020//membrane;GO:0016021//integral component of membrane;GO:0031224//intrinsic component of membrane;GO:0071944//cell periphery	GO:0003674//molecular_function;GO:0005215//transporter activity;GO:0005351//carbohydrate:proton symporter activity;GO:0005355//glucose transmembrane transporter activity;GO:0005365//myo-inositol transmembrane transporter activity;GO:0005366//myo-inositol:proton symporter activity;GO:0005402//carbohydrate:cation symporter activity;GO:0008028//monocarboxylic acid transmembrane transporter activity;…	GO:0006810//transport;GO:0006811//ion transport;GO:0006812//cation transport;GO:0006817//phosphate ion transport;GO:0006855//xenobiotic transmembrane transport;GO:0008150//biological_process;GO:0008643//carbohydrate transport;GO:0008645//hexose transmembrane transport;GO:0015718//monocarboxylic acid transport;GO:0015749//monosaccharide transmembrane transport;GO:0015791//polyol transport;GO:00157…	--
ncbi_128691224	1.913	0.386666666666667	0.520333333333333	0.500666666666667	0.755333333333333	Ift140	XP_045600830.1 intraflagellar transport protein 140 homolog [Procambarus clarkii]	-	-	-	-	GO:0001750//photoreceptor outer segment;GO:0005575//cellular_component;GO:0005622//intracellular anatomical structure;GO:0005737//cytoplasm;GO:0005813//centrosome;GO:0005815//microtubule organizing center;GO:0005856//cytoskeleton;GO:0005929//cilium;GO:0005930//axoneme;GO:0015630//microtubule cytoskeleton;GO:0030117//membrane coat;GO:0030990//intraciliary transport particle;GO:0030991//intraciliar…	GO:0003674//molecular_function;GO:0005198//structural molecule activity;GO:0005515//protein binding	GO:0001501//skeletal system development;GO:0001654//eye development;GO:0001655//urogenital system development;GO:0002119//nematode larval development;GO:0002164//larval development;GO:0003002//regionalization;GO:0003008//system process;GO:0006810//transport;GO:0006886//intracellular protein transport;GO:0006928//movement of cell or subcellular component;GO:0006950//response to stress;GO:0006970//…	--
ncbi_128691275	0.970666666666667	1.32533333333333	0.478666666666667	0.894333333333333	1.25066666666667	Kdm5a	XP_042226658.1 lysine-specific demethylase 5A-like isoform X1 [Homarus americanus]	-	-	-	-	GO:0000118//histone deacetylase complex;GO:0000228//nuclear chromosome;GO:0000785//chromatin;GO:0005575//cellular_component;GO:0005622//intracellular anatomical structure;GO:0005634//nucleus;GO:0005654//nucleoplasm;GO:0005694//chromosome;GO:0005737//cytoplasm;GO:0031974//membrane-enclosed lumen;GO:0031981//nuclear lumen;GO:0032991//protein-containing complex;GO:0043226//organelle;GO:0043227//memb…	GO:0003674//molecular_function;GO:0003676//nucleic acid binding;GO:0003677//DNA binding;GO:0003824//catalytic activity;GO:0005488//binding;GO:0005515//protein binding;GO:0016491//oxidoreductase activity;GO:0016705//oxidoreductase activity, acting on paired donors, with incorporation or reduction of molecular oxygen;GO:0032451//demethylase activity;GO:0032452//histone demethylase activity;GO:00324…	GO:0000003//reproduction;GO:0000122//negative regulation of transcription by RNA polymerase II;GO:0000183//rDNA heterochromatin assembly;GO:0002164//larval development;GO:0003006//developmental process involved in reproduction;GO:0006139//nucleobase-containing compound metabolic process;GO:0006325//chromatin organization;GO:0006351//transcription, DNA-templated;GO:0006355//regulation of transcrip…	ARID
ncbi_128691356	1.297	0.806666666666667	0.596333333333333	0.682333333333333	0.942	Exosc3	XP_045611653.1 exosome complex component RRP40-like [Procambarus clarkii]	Genetic Information Processing	Folding, sorting and degradation	ko03018//RNA degradation	K03681	GO:0000176//nuclear exosome (RNase complex);GO:0000177//cytoplasmic exosome (RNase complex);GO:0000178//exosome (RNase complex);GO:0000785//chromatin;GO:0005575//cellular_component;GO:0005622//intracellular anatomical structure;GO:0005634//nucleus;GO:0005654//nucleoplasm;GO:0005694//chromosome;GO:0005730//nucleolus;GO:0005737//cytoplasm;GO:0005829//cytosol;GO:0031974//membrane-enclosed lumen;GO:0…	GO:0000175//3'-5'-exoribonuclease activity;GO:0003674//molecular_function;GO:0003676//nucleic acid binding;GO:0003723//RNA binding;GO:0003824//catalytic activity;GO:0004518//nuclease activity;GO:0004527//exonuclease activity;GO:0004532//exoribonuclease activity;GO:0004540//ribonuclease activity;GO:0005488//binding;GO:0008408//3'-5' exonuclease activity;GO:0016787//hydrolase activity;GO:0016788//h…	GO:0000018//regulation of DNA recombination;GO:0000184//nuclear-transcribed mRNA catabolic process, nonsense-mediated decay;GO:0000288//nuclear-transcribed mRNA catabolic process, deadenylation-dependent decay;GO:0000291//nuclear-transcribed mRNA catabolic process, exonucleolytic;GO:0000459//exonucleolytic trimming involved in rRNA processing;GO:0000460//maturation of 5.8S rRNA;GO:0000466//matura…	--
ncbi_128691369	0.362666666666667	0.087	0.039	0.171666666666667	0.167333333333333	Mvl	XP_045603293.1 natural resistance-associated macrophage protein 2-like isoform X1 [Procambarus clarkii]	Human Diseases;Human Diseases;Cellular Processes;Cellular Processes;Organismal Systems	Neurodegenerative disease;Neurodegenerative disease;Transport and catabolism;Cell growth and death;Digestive system	ko05010//Alzheimer disease;ko05012//Parkinson disease;ko04142//Lysosome;ko04216//Ferroptosis;ko04978//Mineral absorption	K21398;K21398;K21398;K21398;K21398	GO:0000323//lytic vacuole;GO:0005575//cellular_component;GO:0005622//intracellular anatomical structure;GO:0005634//nucleus;GO:0005635//nuclear envelope;GO:0005737//cytoplasm;GO:0005764//lysosome;GO:0005767//secondary lysosome;GO:0005768//endosome;GO:0005773//vacuole;GO:0005794//Golgi apparatus;GO:0005802//trans-Golgi network;GO:0005886//plasma membrane;GO:0005887//integral component of plasma me…	GO:0003674//molecular_function;GO:0005215//transporter activity;GO:0005375//copper ion transmembrane transporter activity;GO:0005381//iron ion transmembrane transporter activity;GO:0005384//manganese ion transmembrane transporter activity;GO:0005385//zinc ion transmembrane transporter activity;GO:0008324//cation transmembrane transporter activity;GO:0015075//ion transmembrane transporter activity…	GO:0000041//transition metal ion transport;GO:0003008//system process;GO:0006810//transport;GO:0006811//ion transport;GO:0006812//cation transport;GO:0006825//copper ion transport;GO:0006826//iron ion transport;GO:0006828//manganese ion transport;GO:0006829//zinc ion transport;GO:0006873//cellular ion homeostasis;GO:0006875//cellular metal ion homeostasis;GO:0006876//cellular cadmium ion homeosta…	--
ncbi_128691380	0.335666666666667	0.132666666666667	0.164	0.211	0.23	--	XP_042215522.1 uncharacterized protein LOC121861696 isoform X1 [Homarus americanus]	-	-	-	-	GO:0005886//plasma membrane	-	-	--
ncbi_128691608	1.42233333333333	0.864	0.631666666666667	1.07466666666667	1.31833333333333	GAPVD1	XP_045595997.1 GTPase-activating protein and VPS9 domain-containing protein 1-like isoform X2 [Procambarus clarkii]	-	-	-	-	GO:0005575//cellular_component;GO:0005622//intracellular anatomical structure;GO:0005737//cytoplasm;GO:0005768//endosome;GO:0005769//early endosome;GO:0005829//cytosol;GO:0005886//plasma membrane;GO:0012505//endomembrane system;GO:0016020//membrane;GO:0030135//coated vesicle;GO:0030136//clathrin-coated vesicle;GO:0030139//endocytic vesicle;GO:0031410//cytoplasmic vesicle;GO:0031982//vesicle;GO:00…	GO:0003674//molecular_function;GO:0005085//guanyl-nucleotide exchange factor activity;GO:0005096//GTPase activator activity;GO:0005488//binding;GO:0005515//protein binding;GO:0008047//enzyme activator activity;GO:0019899//enzyme binding;GO:0030234//enzyme regulator activity;GO:0030695//GTPase regulator activity;GO:0031267//small GTPase binding;GO:0032794//GTPase activating protein binding;GO:0051…	GO:0006810//transport;GO:0006897//endocytosis;GO:0007154//cell communication;GO:0007165//signal transduction;GO:0008150//biological_process;GO:0009966//regulation of signal transduction;GO:0009987//cellular process;GO:0010646//regulation of cell communication;GO:0016043//cellular component organization;GO:0016192//vesicle-mediated transport;GO:0018996//molting cycle, collagen and cuticulin-based …	--
ncbi_128691646	89.7766666666667	57.6216666666667	43.7276666666667	94.02	105.800333333333	--	XP_042216928.1 oplophorus-luciferin 2-monooxygenase non-catalytic subunit-like [Homarus americanus]	-	-	-	-	-	GO:0005515//protein binding	-	--
ncbi_128691735	1.13266666666667	0.647	0.452666666666667	0.569333333333333	1.03166666666667	UBC10	XP_045606188.1 uncharacterized protein LOC123763202 [Procambarus clarkii]	-	-	-	-	GO:0000151//ubiquitin ligase complex;GO:0005575//cellular_component;GO:0005622//intracellular anatomical structure;GO:0005672//transcription factor TFIIA complex;GO:0019005//SCF ubiquitin ligase complex;GO:0031461//cullin-RING ubiquitin ligase complex;GO:0032991//protein-containing complex;GO:1902494//catalytic complex;GO:1990234//transferase complex	GO:0003674//molecular_function;GO:0005488//binding;GO:0005515//protein binding;GO:0031593//polyubiquitin modification-dependent protein binding;GO:0036435//K48-linked polyubiquitin modification-dependent protein binding;GO:0140030//modification-dependent protein binding	GO:0006367//transcription initiation from RNA polymerase II promoter;GO:0006508//proteolysis;GO:0006511//ubiquitin-dependent protein catabolic process;GO:0006807//nitrogen compound metabolic process;GO:0008150//biological_process;GO:0008152//metabolic process;GO:0009056//catabolic process;GO:0009057//macromolecule catabolic process;GO:0009987//cellular process;GO:0010498//proteasomal protein cata…	--
ncbi_128691860	1.14066666666667	0.919	0.407333333333333	0.378333333333333	0.761666666666667	SLC16A13	XP_045594126.1 monocarboxylate transporter 13-like isoform X1 [Procambarus clarkii]	-	-	-	-	GO:0005887//integral component of plasma membrane	GO:0015297//antiporter activity;GO:0022857//transmembrane transporter activity;GO:0042910//xenobiotic transmembrane transporter activity	GO:0042908//xenobiotic transport;GO:0055085//transmembrane transport	--
ncbi_128691868	0.406666666666667	0.097	0.0446666666666667	0.108333333333333	0.107333333333333	Gld	XP_045594088.1 glucose dehydrogenase [FAD, quinone]-like [Procambarus clarkii]	Metabolism;Metabolism	Global and overview maps;Amino acid metabolism	ko01100//Metabolic pathways;ko00260//Glycine, serine and threonine metabolism	K00108;K00108	-	GO:0000166//nucleotide binding;GO:0003674//molecular_function;GO:0003824//catalytic activity;GO:0005488//binding;GO:0008734//L-aspartate oxidase activity;GO:0008767//UDP-galactopyranose mutase activity;GO:0008812//choline dehydrogenase activity;GO:0016491//oxidoreductase activity;GO:0016614//oxidoreductase activity, acting on CH-OH group of donors;GO:0016701//oxidoreductase activity, acting on si…	GO:0002165//instar larval or pupal development;GO:0006629//lipid metabolic process;GO:0006744//ubiquinone biosynthetic process;GO:0007275//multicellular organism development;GO:0008150//biological_process;GO:0008152//metabolic process;GO:0008202//steroid metabolic process;GO:0009273//peptidoglycan-based cell wall biogenesis;GO:0009791//post-embryonic development;GO:0009987//cellular process;GO:00…	--
ncbi_128691887	4.82166666666667	2.106	0.815666666666667	1.12866666666667	1.513	hdac8	XP_045593973.1 uncharacterized protein LOC123755401 [Procambarus clarkii]	Human Diseases;Human Diseases;Organismal Systems	Cancer: overview;Substance dependence;Immune system	ko05203//Viral carcinogenesis;ko05034//Alcoholism;ko04613//Neutrophil extracellular trap formation	K11405;K11405;K11405	GO:0000118//histone deacetylase complex;GO:0000228//nuclear chromosome;GO:0005575//cellular_component;GO:0005622//intracellular anatomical structure;GO:0005634//nucleus;GO:0005654//nucleoplasm;GO:0005694//chromosome;GO:0005737//cytoplasm;GO:0005829//cytosol;GO:0005886//plasma membrane;GO:0016020//membrane;GO:0031974//membrane-enclosed lumen;GO:0031981//nuclear lumen;GO:0032991//protein-containing…	GO:0003674//molecular_function;GO:0003682//chromatin binding;GO:0003756//protein disulfide isomerase activity;GO:0003824//catalytic activity;GO:0004407//histone deacetylase activity;GO:0005488//binding;GO:0005515//protein binding;GO:0008134//transcription factor binding;GO:0016787//hydrolase activity;GO:0016810//hydrolase activity, acting on carbon-nitrogen (but not peptide) bonds;GO:0016811//hyd…	GO:0000122//negative regulation of transcription by RNA polymerase II;GO:0000819//sister chromatid segregation;GO:0006139//nucleobase-containing compound metabolic process;GO:0006325//chromatin organization;GO:0006333//chromatin assembly or disassembly;GO:0006351//transcription, DNA-templated;GO:0006355//regulation of transcription, DNA-templated;GO:0006357//regulation of transcription by RNA pol…	--
ncbi_128691891	0.691333333333333	0.243	0.217333333333333	0.137666666666667	0.345666666666667	--	XP_045593944.1 uncharacterized protein LOC123755393 isoform X1 [Procambarus clarkii]	-	-	-	-	-	-	-	--
ncbi_128691972	3.28666666666667	1.97566666666667	1.41	2.178	2.765	si:dkey-18l1.1	XP_045609178.1 von Willebrand factor A domain-containing protein 8-like isoform X1 [Procambarus clarkii]	-	-	-	-	-	GO:0005524//ATP binding;GO:0008134//transcription factor binding;GO:0016887//ATP hydrolysis activity	GO:0006355//regulation of transcription, DNA-templated	--
ncbi_128692068	15.4823333333333	9.62233333333334	6.69566666666667	9.54133333333333	8.61166666666667	miox	XP_045609340.1 inositol oxygenase-like isoform X1 [Procambarus clarkii]	Metabolism;Metabolism;Metabolism	Global and overview maps;Carbohydrate metabolism;Carbohydrate metabolism	ko01100//Metabolic pathways;ko00053//Ascorbate and aldarate metabolism;ko00562//Inositol phosphate metabolism	K00469;K00469;K00469	GO:0005575//cellular_component;GO:0005622//intracellular anatomical structure;GO:0005737//cytoplasm;GO:0005829//cytosol;GO:0016234//inclusion body	GO:0000166//nucleotide binding;GO:0003674//molecular_function;GO:0003824//catalytic activity;GO:0004033//aldo-keto reductase (NADP) activity;GO:0005488//binding;GO:0005506//iron ion binding;GO:0008199//ferric iron binding;GO:0016491//oxidoreductase activity;GO:0016614//oxidoreductase activity, acting on CH-OH group of donors;GO:0016616//oxidoreductase activity, acting on the CH-OH group of donors…	GO:0005975//carbohydrate metabolic process;GO:0006020//inositol metabolic process;GO:0006066//alcohol metabolic process;GO:0006793//phosphorus metabolic process;GO:0006796//phosphate-containing compound metabolic process;GO:0006884//cell volume homeostasis;GO:0007154//cell communication;GO:0007165//signal transduction;GO:0008150//biological_process;GO:0008152//metabolic process;GO:0008361//regula…	--
ncbi_128692081	0.866	0.467	0.256	0.581333333333333	0.674666666666667	SLC30A7	XP_045609333.1 zinc transporter 7-like [Procambarus clarkii]	-	-	-	-	GO:0000139//Golgi membrane;GO:0005575//cellular_component;GO:0005622//intracellular anatomical structure;GO:0005737//cytoplasm;GO:0005794//Golgi apparatus;GO:0005886//plasma membrane;GO:0012505//endomembrane system;GO:0016020//membrane;GO:0016021//integral component of membrane;GO:0016323//basolateral plasma membrane;GO:0031090//organelle membrane;GO:0031224//intrinsic component of membrane;GO:00…	GO:0003674//molecular_function;GO:0005215//transporter activity;GO:0005385//zinc ion transmembrane transporter activity;GO:0005488//binding;GO:0008270//zinc ion binding;GO:0008324//cation transmembrane transporter activity;GO:0015075//ion transmembrane transporter activity;GO:0015318//inorganic molecular entity transmembrane transporter activity;GO:0015562//efflux transmembrane transporter activi…	GO:0000041//transition metal ion transport;GO:0006810//transport;GO:0006811//ion transport;GO:0006812//cation transport;GO:0006829//zinc ion transport;GO:0006873//cellular ion homeostasis;GO:0006875//cellular metal ion homeostasis;GO:0006882//cellular zinc ion homeostasis;GO:0006950//response to stress;GO:0008150//biological_process;GO:0009636//response to toxic substance;GO:0009987//cellular pro…	--
ncbi_128692162	0.407333333333333	0.239333333333333	0.164333333333333	0.265666666666667	0.316333333333333	MIB1	XP_042236294.1 E3 ubiquitin-protein ligase MIB1-like isoform X2 [Homarus americanus]	Human Diseases	Cardiovascular disease	ko05417//Lipid and atherosclerosis	K10645	GO:0000109//nucleotide-excision repair complex	GO:0005515//protein binding;GO:0046872//metal ion binding	GO:0006289//nucleotide-excision repair	--
ncbi_128692296	13.6993333333333	12.592	6.36566666666667	8.39166666666667	14.5083333333333	yihQ	XP_045584154.1 sulfoquinovosidase-like [Procambarus clarkii]	-	-	-	-	-	GO:0004553//hydrolase activity, hydrolyzing O-glycosyl compounds	GO:0005975//carbohydrate metabolic process	--
ncbi_128692410	1.965	0.833	0.88	1.62533333333333	1.87333333333333	Blzf1	XP_045584111.1 uncharacterized protein LOC123746564 isoform X1 [Procambarus clarkii]	-	-	-	-	GO:0000139//Golgi membrane;GO:0005575//cellular_component;GO:0005622//intracellular anatomical structure;GO:0005634//nucleus;GO:0005737//cytoplasm;GO:0005794//Golgi apparatus;GO:0005796//Golgi lumen;GO:0012505//endomembrane system;GO:0016020//membrane;GO:0031090//organelle membrane;GO:0031974//membrane-enclosed lumen;GO:0031984//organelle subcompartment;GO:0043226//organelle;GO:0043227//membrane-…	GO:0003674//molecular_function;GO:0003676//nucleic acid binding;GO:0003677//DNA binding;GO:0003700//DNA-binding transcription factor activity;GO:0005488//binding;GO:0005515//protein binding;GO:0019899//enzyme binding;GO:0031625//ubiquitin protein ligase binding;GO:0044389//ubiquitin-like protein ligase binding;GO:0097159//organic cyclic compound binding;GO:0140110//transcription regulator activit…	GO:0001558//regulation of cell growth;GO:0006355//regulation of transcription, DNA-templated;GO:0006357//regulation of transcription by RNA polymerase II;GO:0006810//transport;GO:0006892//post-Golgi vesicle-mediated transport;GO:0006893//Golgi to plasma membrane transport;GO:0006996//organelle organization;GO:0007030//Golgi organization;GO:0008104//protein localization;GO:0008150//biological_proc…	--
ncbi_128692519	72.217	39.6116666666667	22.0306666666667	26.5	38.8003333333333	Acox3	XP_045596785.1 peroxisomal acyl-coenzyme A oxidase 3-like [Procambarus clarkii]	Metabolism;Environmental Information Processing;Metabolism;Cellular Processes;Human Diseases;Metabolism;Metabolism;Organismal Systems;Metabolism;Metabolism;Metabolism;Metabolism	Global and overview maps;Signal transduction;Global and overview maps;Transport and catabolism;Endocrine and metabolic disease;Global and overview maps;Lipid metabolism;Endocrine system;Metabolism of other amino acids;Carbohydrate metabolism;Lipid metabolism;Lipid metabolism	ko01100//Metabolic pathways;ko04024//cAMP signaling pathway;ko01200//Carbon metabolism;ko04146//Peroxisome;ko04936//Alcoholic liver disease;ko01212//Fatty acid metabolism;ko00071//Fatty acid degradation;ko03320//PPAR signaling pathway;ko00410//beta-Alanine metabolism;ko00640//Propanoate metabolism;ko01040//Biosynthesis of unsaturated fatty acids;ko00592//alpha-Linolenic acid metabolism	K00232;K00232;K00232;K00232;K00232;K00232;K00232;K00232;K00232;K00232;K00232;K00232	GO:0005575//cellular_component;GO:0005622//intracellular anatomical structure;GO:0005737//cytoplasm;GO:0005777//peroxisome;GO:0005782//peroxisomal matrix;GO:0005829//cytosol;GO:0031907//microbody lumen;GO:0031974//membrane-enclosed lumen;GO:0042579//microbody;GO:0043226//organelle;GO:0043227//membrane-bounded organelle;GO:0043229//intracellular organelle;GO:0043231//intracellular membrane-bounded…	GO:0000166//nucleotide binding;GO:0003674//molecular_function;GO:0003824//catalytic activity;GO:0003995//acyl-CoA dehydrogenase activity;GO:0003997//acyl-CoA oxidase activity;GO:0005102//signaling receptor binding;GO:0005488//binding;GO:0005504//fatty acid binding;GO:0005515//protein binding;GO:0008289//lipid binding;GO:0016402//pristanoyl-CoA oxidase activity;GO:0016491//oxidoreductase activity;…	GO:0006082//organic acid metabolic process;GO:0006605//protein targeting;GO:0006625//protein targeting to peroxisome;GO:0006629//lipid metabolic process;GO:0006631//fatty acid metabolic process;GO:0006635//fatty acid beta-oxidation;GO:0006810//transport;GO:0006886//intracellular protein transport;GO:0006996//organelle organization;GO:0007031//peroxisome organization;GO:0008104//protein localizati…	--
ncbi_128692529	1.08466666666667	0.687666666666667	0.386	0.684	1.42833333333333	--	XP_045592421.1 uncharacterized protein LOC123754248 isoform X2 [Procambarus clarkii]	-	-	-	-	-	-	-	--
ncbi_128692543	106.115	12.597	14.4716666666667	8.91966666666667	49.5133333333333	CYP9E2	XP_045609181.1 cytochrome P450 9e2-like [Procambarus clarkii]	Metabolism;Human Diseases;Metabolism;Human Diseases;Metabolism;Metabolism	Global and overview maps;Cancer: overview;Metabolism of cofactors and vitamins;Cancer: overview;Lipid metabolism;Lipid metabolism	ko01100//Metabolic pathways;ko05207//Chemical carcinogenesis - receptor activation;ko00830//Retinol metabolism;ko05204//Chemical carcinogenesis - DNA adducts;ko00140//Steroid hormone biosynthesis;ko00591//Linoleic acid metabolism	K07424;K07424;K07424;K07424;K07424;K07424	-	GO:0005506//iron ion binding;GO:0016705//oxidoreductase activity, acting on paired donors, with incorporation or reduction of molecular oxygen;GO:0020037//heme binding	-	--
ncbi_128692550	0.389333333333333	0.300666666666667	0.180666666666667	0.342	0.290666666666667	alkJ	XP_045604147.1 glucose dehydrogenase [FAD, quinone]-like [Procambarus clarkii]	Metabolism;Metabolism	Global and overview maps;Amino acid metabolism	ko01100//Metabolic pathways;ko00260//Glycine, serine and threonine metabolism	K00108;K00108	-	GO:0008812//choline dehydrogenase activity;GO:0016614//oxidoreductase activity, acting on CH-OH group of donors;GO:0050660//flavin adenine dinucleotide binding	GO:0019285//glycine betaine biosynthetic process from choline	--
ncbi_128692578	0.594666666666667	0.245333333333333	0.193	0.222	0.318333333333333	Megf8	XP_045596655.1 multiple epidermal growth factor-like domains protein 8 [Procambarus clarkii]	Environmental Information Processing	Signal transduction	ko04340//Hedgehog signaling pathway	K23664	GO:0005575//cellular_component;GO:0005622//intracellular anatomical structure;GO:0005634//nucleus;GO:0016020//membrane;GO:0016021//integral component of membrane;GO:0031224//intrinsic component of membrane;GO:0043226//organelle;GO:0043227//membrane-bounded organelle;GO:0043229//intracellular organelle;GO:0043231//intracellular membrane-bounded organelle	GO:0003674//molecular_function;GO:0005488//binding;GO:0005509//calcium ion binding;GO:0005515//protein binding;GO:0043167//ion binding;GO:0043169//cation binding;GO:0046872//metal ion binding	GO:0001501//skeletal system development;GO:0001558//regulation of cell growth;GO:0001568//blood vessel development;GO:0001667//ameboidal-type cell migration;GO:0001702//gastrulation with mouth forming second;GO:0001944//vasculature development;GO:0002009//morphogenesis of an epithelium;GO:0002011//morphogenesis of an epithelial sheet;GO:0003002//regionalization;GO:0003007//heart morphogenesis;GO:…	--
ncbi_128692609	38.162	26.2113333333333	15.594	14.3153333333333	22.5473333333333	Ddo	XP_042859023.1 D-aspartate oxidase-like [Penaeus japonicus]	Metabolism;Cellular Processes;Metabolism;Metabolism	Global and overview maps;Transport and catabolism;Amino acid metabolism;Metabolism of other amino acids	ko01100//Metabolic pathways;ko04146//Peroxisome;ko00250//Alanine, aspartate and glutamate metabolism;ko00470//D-Amino acid metabolism	K00272;K00272;K00272;K00272	GO:0005575//cellular_component;GO:0005622//intracellular anatomical structure;GO:0005737//cytoplasm;GO:0005777//peroxisome;GO:0005782//peroxisomal matrix;GO:0005829//cytosol;GO:0009331//glycerol-3-phosphate dehydrogenase complex;GO:0031907//microbody lumen;GO:0031974//membrane-enclosed lumen;GO:0042579//microbody;GO:0043226//organelle;GO:0043227//membrane-bounded organelle;GO:0043229//intracellul…	GO:0000166//nucleotide binding;GO:0003674//molecular_function;GO:0003824//catalytic activity;GO:0003884//D-amino-acid oxidase activity;GO:0004368//glycerol-3-phosphate dehydrogenase (quinone) activity;GO:0005102//signaling receptor binding;GO:0005488//binding;GO:0005515//protein binding;GO:0008445//D-aspartate oxidase activity;GO:0015922//aspartate oxidase activity;GO:0016491//oxidoreductase acti…	GO:0000003//reproduction;GO:0006071//glycerol metabolic process;GO:0006082//organic acid metabolic process;GO:0006520//cellular amino acid metabolic process;GO:0006531//aspartate metabolic process;GO:0006533//aspartate catabolic process;GO:0006605//protein targeting;GO:0006625//protein targeting to peroxisome;GO:0006744//ubiquinone biosynthetic process;GO:0006807//nitrogen compound metabolic proc…	--
ncbi_128692671	9.08966666666667	4.003	1.74666666666667	2.96366666666667	3.026	--	XP_045596632.1 uncharacterized protein LOC123757205 isoform X4 [Procambarus clarkii]	-	-	-	-	-	-	-	--
ncbi_128692682	2.14333333333333	1.59	1.036	1.75266666666667	2.142	dennd1a	XP_045596540.1 DENN domain-containing protein 1A-like isoform X4 [Procambarus clarkii]	-	-	-	-	GO:0005575//cellular_component;GO:0005622//intracellular anatomical structure;GO:0005737//cytoplasm;GO:0005905//clathrin-coated pit;GO:0012505//endomembrane system;GO:0016020//membrane;GO:0030135//coated vesicle;GO:0030136//clathrin-coated vesicle;GO:0031410//cytoplasmic vesicle;GO:0031982//vesicle;GO:0043226//organelle;GO:0043227//membrane-bounded organelle;GO:0043229//intracellular organelle;GO…	GO:0003674//molecular_function;GO:0005085//guanyl-nucleotide exchange factor activity;GO:0005488//binding;GO:0005515//protein binding;GO:0019899//enzyme binding;GO:0031267//small GTPase binding;GO:0051020//GTPase binding;GO:0098772//molecular function regulator	GO:0006810//transport;GO:0006897//endocytosis;GO:0008150//biological_process;GO:0009966//regulation of signal transduction;GO:0010646//regulation of cell communication;GO:0016192//vesicle-mediated transport;GO:0016197//endosomal transport;GO:0023051//regulation of signaling;GO:0032456//endocytic recycling;GO:0032483//regulation of Rab protein signal transduction;GO:0046578//regulation of Ras prot…	--
ncbi_128692721	1.935	1.20366666666667	0.950333333333333	1.049	1.17366666666667	CG8005	XP_045596798.1 probable deoxyhypusine synthase isoform X1 [Procambarus clarkii]	-	-	-	-	GO:0005575//cellular_component;GO:0005622//intracellular anatomical structure;GO:0005737//cytoplasm;GO:0005829//cytosol	GO:0003674//molecular_function;GO:0003824//catalytic activity;GO:0005488//binding;GO:0005515//protein binding;GO:0016740//transferase activity;GO:0016765//transferase activity, transferring alkyl or aryl (other than methyl) groups;GO:0034038//deoxyhypusine synthase activity;GO:0042802//identical protein binding	GO:0002682//regulation of immune system process;GO:0002684//positive regulation of immune system process;GO:0002694//regulation of leukocyte activation;GO:0002696//positive regulation of leukocyte activation;GO:0006412//translation;GO:0006417//regulation of translation;GO:0006464//cellular protein modification process;GO:0006518//peptide metabolic process;GO:0006576//cellular biogenic amine metab…	--
ncbi_128692774	132.173333333333	9.40833333333333	11.625	8.24533333333333	62.9173333333333	CYP3A21	XP_045591434.1 cytochrome P450 3A14-like [Procambarus clarkii]	-	-	-	-	-	GO:0005506//iron ion binding;GO:0016705//oxidoreductase activity, acting on paired donors, with incorporation or reduction of molecular oxygen;GO:0020037//heme binding	-	--
ncbi_128692823	11.4646666666667	6.12266666666667	5.66366666666667	5.08333333333333	6.99066666666667	pigC	XP_042234082.1 putative phosphoenolpyruvate synthase [Homarus americanus]	-	-	-	-	-	GO:0005524//ATP binding;GO:0008986//pyruvate, water dikinase activity;GO:0016301//kinase activity;GO:0016772//transferase activity, transferring phosphorus-containing groups;GO:0050242//pyruvate, phosphate dikinase activity	GO:0006094//gluconeogenesis;GO:0009401//phosphoenolpyruvate-dependent sugar phosphotransferase system;GO:0015976//carbon utilization;GO:0016310//phosphorylation	--
ncbi_128692866	1.97266666666667	1.27866666666667	0.939666666666667	1.121	1.80266666666667	Rdh13	XP_045619959.1 retinol dehydrogenase 13-like isoform X1 [Procambarus clarkii]	Metabolism;Metabolism	Global and overview maps;Metabolism of cofactors and vitamins	ko01100//Metabolic pathways;ko00830//Retinol metabolism	K11161;K11161	-	GO:0004316//3-oxoacyl-[acyl-carrier-protein] reductase (NADPH) activity;GO:0004757//sepiapterin reductase activity;GO:0008667//2,3-dihydro-2,3-dihydroxybenzoate dehydrogenase activity;GO:0008678//2-deoxy-D-gluconate 3-dehydrogenase activity;GO:0016491//oxidoreductase activity;GO:0016630//protochlorophyllide reductase activity;GO:0016655//oxidoreductase activity, acting on NAD(P)H, quinone or simi…	GO:0000272//polysaccharide catabolic process;GO:0006633//fatty acid biosynthetic process;GO:0006729//tetrahydrobiopterin biosynthetic process;GO:0008152//metabolic process;GO:0015995//chlorophyll biosynthetic process	--
ncbi_128693011	3.23966666666667	2.75566666666667	1.446	1.84333333333333	2.66266666666667	RHBDD1	XP_045619967.1 rhomboid-related protein 4-like [Procambarus clarkii]	-	-	-	-	GO:0005575//cellular_component;GO:0005622//intracellular anatomical structure;GO:0005737//cytoplasm;GO:0005739//mitochondrion;GO:0005740//mitochondrial envelope;GO:0005783//endoplasmic reticulum;GO:0005789//endoplasmic reticulum membrane;GO:0005886//plasma membrane;GO:0005887//integral component of plasma membrane;GO:0012505//endomembrane system;GO:0016020//membrane;GO:0016021//integral component…	GO:0003674//molecular_function;GO:0003824//catalytic activity;GO:0004175//endopeptidase activity;GO:0004252//serine-type endopeptidase activity;GO:0005488//binding;GO:0008233//peptidase activity;GO:0008236//serine-type peptidase activity;GO:0016787//hydrolase activity;GO:0017171//serine hydrolase activity;GO:0043167//ion binding;GO:0043169//cation binding;GO:0046872//metal ion binding;GO:0140096/…	GO:0000003//reproduction;GO:0003006//developmental process involved in reproduction;GO:0006464//cellular protein modification process;GO:0006508//proteolysis;GO:0006807//nitrogen compound metabolic process;GO:0006810//transport;GO:0006886//intracellular protein transport;GO:0006890//retrograde vesicle-mediated transport, Golgi to endoplasmic reticulum;GO:0006915//apoptotic process;GO:0006950//res…	--
ncbi_128693174	0.744	0.592333333333333	0.27	0.520666666666667	0.558333333333333	--	XP_045604140.1 uncharacterized protein LOC123762014 [Procambarus clarkii]	-	-	-	-	-	-	-	--
ncbi_128693257	0.0806666666666667	0.00233333333333333	0.008	0.0173333333333333	0.044	Ptprr	XP_042206046.1 uncharacterized protein LOC121855232 [Homarus americanus]	Environmental Information Processing	Signal transduction	ko04010//MAPK signaling pathway	K04458	GO:0005575//cellular_component;GO:0005622//intracellular anatomical structure;GO:0005737//cytoplasm	GO:0003674//molecular_function;GO:0003824//catalytic activity;GO:0004721//phosphoprotein phosphatase activity;GO:0004725//protein tyrosine phosphatase activity;GO:0016787//hydrolase activity;GO:0016788//hydrolase activity, acting on ester bonds;GO:0016791//phosphatase activity;GO:0042578//phosphoric ester hydrolase activity;GO:0140096//catalytic activity, acting on a protein	GO:0000278//mitotic cell cycle;GO:0001654//eye development;GO:0001745//compound eye morphogenesis;GO:0001751//compound eye photoreceptor cell differentiation;GO:0001752//compound eye photoreceptor fate commitment;GO:0001754//eye photoreceptor cell differentiation;GO:0006464//cellular protein modification process;GO:0006470//protein dephosphorylation;GO:0006793//phosphorus metabolic process;GO:000…	--
ncbi_128693387	0.149333333333333	0.0993333333333333	0.0153333333333333	0.0786666666666667	0.0423333333333333	--	XP_045601337.1 uncharacterized protein LOC123760020 [Procambarus clarkii]	-	-	-	-	-	-	-	--
ncbi_128693588	13.1966666666667	9.66133333333333	6.347	7.30666666666667	8.132	cyp-44A1	XP_045600891.1 probable cytochrome P450 CYP44 [Procambarus clarkii]	-	-	-	-	-	GO:0005506//iron ion binding;GO:0016705//oxidoreductase activity, acting on paired donors, with incorporation or reduction of molecular oxygen;GO:0020037//heme binding	-	--
ncbi_128693668	0.914	0.582333333333333	0.437	0.408333333333333	0.624666666666667	SLC9A7	XP_045593383.1 sodium/hydrogen exchanger 7-like isoform X2 [Procambarus clarkii]	Organismal Systems	Circulatory system	ko04260//Cardiac muscle contraction	K12041	GO:0000139//Golgi membrane;GO:0000322//storage vacuole;GO:0000323//lytic vacuole;GO:0000324//fungal-type vacuole;GO:0000329//fungal-type vacuole membrane;GO:0005575//cellular_component;GO:0005622//intracellular anatomical structure;GO:0005737//cytoplasm;GO:0005768//endosome;GO:0005769//early endosome;GO:0005770//late endosome;GO:0005773//vacuole;GO:0005774//vacuolar membrane;GO:0005783//endoplasm…	GO:0003674//molecular_function;GO:0005215//transporter activity;GO:0005451//monovalent cation:proton antiporter activity;GO:0008324//cation transmembrane transporter activity;GO:0015075//ion transmembrane transporter activity;GO:0015078//proton transmembrane transporter activity;GO:0015079//potassium ion transmembrane transporter activity;GO:0015081//sodium ion transmembrane transporter activity;…	GO:0006810//transport;GO:0006811//ion transport;GO:0006812//cation transport;GO:0006813//potassium ion transport;GO:0006814//sodium ion transport;GO:0006873//cellular ion homeostasis;GO:0006883//cellular sodium ion homeostasis;GO:0006885//regulation of pH;GO:0007035//vacuolar acidification;GO:0008150//biological_process;GO:0009987//cellular process;GO:0019725//cellular homeostasis;GO:0030001//met…	--
ncbi_128693867	5.433	3.275	2.521	2.97666666666667	3.35866666666667	--	XP_045605041.1 serine-rich adhesin for platelets-like isoform X1 [Procambarus clarkii]	-	-	-	-	GO:0001750//photoreceptor outer segment;GO:0001917//photoreceptor inner segment;GO:0005575//cellular_component;GO:0005622//intracellular anatomical structure;GO:0005737//cytoplasm;GO:0005829//cytosol;GO:0005856//cytoskeleton;GO:0005886//plasma membrane;GO:0005902//microvillus;GO:0005903//brush border;GO:0005929//cilium;GO:0016020//membrane;GO:0030288//outer membrane-bounded periplasmic space;GO:0…	GO:0003674//molecular_function;GO:0003779//actin binding;GO:0004252//serine-type endopeptidase activity;GO:0005488//binding;GO:0005515//protein binding;GO:0008092//cytoskeletal protein binding;GO:0017022//myosin binding;GO:0030507//spectrin binding;GO:0032029//myosin tail binding;GO:0032036//myosin heavy chain binding;GO:0044877//protein-containing complex binding;GO:0051015//actin filament bindi…	GO:0000086//G2/M transition of mitotic cell cycle;GO:0000278//mitotic cell cycle;GO:0001894//tissue homeostasis;GO:0001895//retina homeostasis;GO:0002065//columnar/cuboidal epithelial cell differentiation;GO:0003008//system process;GO:0006508//proteolysis;GO:0006950//response to stress;GO:0006996//organelle organization;GO:0007010//cytoskeleton organization;GO:0007015//actin filament organization…	--
ncbi_128693890	10.423	6.31766666666667	5.06133333333333	7.417	9.057	Ttn	XP_045610672.1 uncharacterized protein LOC123765879 [Procambarus clarkii]	-	-	-	-	GO:0005737//cytoplasm;GO:0005887//integral component of plasma membrane;GO:0048501//signal recognition particle, plasma membrane targeting;GO:0055051//ATP-binding cassette (ABC) transporter complex, integrated substrate binding	GO:0003924//GTPase activity;GO:0005047//signal recognition particle binding;GO:0005048//signal sequence binding;GO:0005515//protein binding;GO:0005524//ATP binding;GO:0005525//GTP binding;GO:0016301//kinase activity;GO:0016887//ATP hydrolysis activity;GO:0033230//ABC-type cysteine transporter activity;GO:0043022//ribosome binding	GO:0001887//selenium compound metabolic process;GO:0002949//tRNA threonylcarbamoyladenosine modification;GO:0006400//tRNA modification;GO:0006412//translation;GO:0006576//cellular biogenic amine metabolic process;GO:0006614//SRP-dependent cotranslational protein targeting to membrane;GO:0006777//Mo-molybdopterin cofactor biosynthetic process;GO:0009306//protein secretion;GO:0033228//cysteine expo…	--
ncbi_128693990	0.345	0.223666666666667	0.108333333333333	0.215	0.253333333333333	odr4	XP_045605361.1 protein odr-4 homolog [Procambarus clarkii]	-	-	-	-	GO:0000139//Golgi membrane;GO:0005575//cellular_component;GO:0005622//intracellular anatomical structure;GO:0005737//cytoplasm;GO:0005783//endoplasmic reticulum;GO:0005789//endoplasmic reticulum membrane;GO:0005794//Golgi apparatus;GO:0012505//endomembrane system;GO:0012506//vesicle membrane;GO:0016020//membrane;GO:0016021//integral component of membrane;GO:0030133//transport vesicle;GO:0030424//…	-	GO:0003008//system process;GO:0006935//chemotaxis;GO:0007600//sensory perception;GO:0007606//sensory perception of chemical stimulus;GO:0007608//sensory perception of smell;GO:0007610//behavior;GO:0007635//chemosensory behavior;GO:0008104//protein localization;GO:0008150//biological_process;GO:0009605//response to external stimulus;GO:0032501//multicellular organismal process;GO:0033036//macromol…	--
ncbi_128694024	25.4723333333333	8.408	6.36533333333333	6.15766666666667	8.81333333333333	crq	XP_045604942.1 uncharacterized protein LOC123762491 [Procambarus clarkii]	Cellular Processes;Organismal Systems;Human Diseases;Organismal Systems;Human Diseases;Organismal Systems;Organismal Systems;Organismal Systems;Organismal Systems;Organismal Systems	Transport and catabolism;Digestive system;Endocrine and metabolic disease;Endocrine system;Infectious disease: viral;Digestive system;Endocrine system;Endocrine system;Digestive system;Digestive system	ko04145//Phagosome;ko04976//Bile secretion;ko04934//Cushing syndrome;ko04925//Aldosterone synthesis and secretion;ko05160//Hepatitis C;ko04979//Cholesterol metabolism;ko04913//Ovarian steroidogenesis;ko04927//Cortisol synthesis and secretion;ko04975//Fat digestion and absorption;ko04977//Vitamin digestion and absorption	K13885;K13885;K13885;K13885;K13885;K13885;K13885;K13885;K13885;K13885	GO:0016020//membrane	GO:0015297//antiporter activity	-	--
ncbi_128694123	0.790666666666667	0.318333333333333	0.358333333333333	0.423	0.466333333333333	Edem1	XP_045606685.1 ER degradation-enhancing alpha-mannosidase-like protein 1 [Procambarus clarkii]	Genetic Information Processing	Folding, sorting and degradation	ko04141//Protein processing in endoplasmic reticulum	K10084	GO:0000139//Golgi membrane;GO:0005575//cellular_component;GO:0005622//intracellular anatomical structure;GO:0005737//cytoplasm;GO:0005783//endoplasmic reticulum;GO:0005789//endoplasmic reticulum membrane;GO:0005794//Golgi apparatus;GO:0012505//endomembrane system;GO:0016020//membrane;GO:0016021//integral component of membrane;GO:0016234//inclusion body;GO:0016235//aggresome;GO:0030176//integral c…	GO:0003674//molecular_function;GO:0003824//catalytic activity;GO:0004553//hydrolase activity, hydrolyzing O-glycosyl compounds;GO:0004559//alpha-mannosidase activity;GO:0004571//mannosyl-oligosaccharide 1,2-alpha-mannosidase activity;GO:0005488//binding;GO:0005509//calcium ion binding;GO:0005515//protein binding;GO:0015923//mannosidase activity;GO:0015924//mannosyl-oligosaccharide mannosidase act…	GO:0006464//cellular protein modification process;GO:0006491//N-glycan processing;GO:0006508//proteolysis;GO:0006511//ubiquitin-dependent protein catabolic process;GO:0006516//glycoprotein catabolic process;GO:0006517//protein deglycosylation;GO:0006807//nitrogen compound metabolic process;GO:0006950//response to stress;GO:0006986//response to unfolded protein;GO:0007154//cell communication;GO:00…	--
ncbi_128694163	1.66566666666667	0.971666666666667	0.822666666666667	0.834333333333333	1.28866666666667	--	XP_045607900.1 golgin subfamily B member 1-like [Procambarus clarkii]	-	-	-	-	GO:0009288//bacterial-type flagellum	GO:0003700//DNA-binding transcription factor activity;GO:0005524//ATP binding;GO:0043565//sequence-specific DNA binding	GO:0006355//regulation of transcription, DNA-templated;GO:0007059//chromosome segregation;GO:0030261//chromosome condensation;GO:0071973//bacterial-type flagellum-dependent cell motility	--
ncbi_128694226	0.516666666666667	0.204333333333333	0.0236666666666667	0.306333333333333	0.196333333333333	dos	XP_045626074.1 GRB2-associated-binding protein 1-like isoform X2 [Procambarus clarkii]	-	-	-	-	GO:0005575//cellular_component;GO:0005622//intracellular anatomical structure;GO:0005737//cytoplasm;GO:0005829//cytosol;GO:0005886//plasma membrane;GO:0016020//membrane;GO:0071944//cell periphery	GO:0003674//molecular_function;GO:0003824//catalytic activity;GO:0005488//binding;GO:0005515//protein binding;GO:0016301//kinase activity;GO:0016303//1-phosphatidylinositol-3-kinase activity;GO:0016740//transferase activity;GO:0016772//transferase activity, transferring phosphorus-containing groups;GO:0016773//phosphotransferase activity, alcohol group as acceptor;GO:0019904//protein domain speci…	GO:0000003//reproduction;GO:0000165//MAPK cascade;GO:0000578//embryonic axis specification;GO:0000902//cell morphogenesis;GO:0000904//cell morphogenesis involved in differentiation;GO:0001525//angiogenesis;GO:0001568//blood vessel development;GO:0001654//eye development;GO:0001701//in utero embryonic development;GO:0001745//compound eye morphogenesis;GO:0001751//compound eye photoreceptor cell di…	--
ncbi_128694259	6.677	4.129	3.14766666666667	4.16066666666667	5.56566666666667	ITPK1	XP_045626106.1 inositol-tetrakisphosphate 1-kinase-like isoform X1 [Procambarus clarkii]	Metabolism;Environmental Information Processing;Metabolism	Global and overview maps;Signal transduction;Carbohydrate metabolism	ko01100//Metabolic pathways;ko04070//Phosphatidylinositol signaling system;ko00562//Inositol phosphate metabolism	K00913;K00913;K00913	GO:0005575//cellular_component;GO:0005622//intracellular anatomical structure;GO:0005737//cytoplasm;GO:0005829//cytosol;GO:0005886//plasma membrane;GO:0016020//membrane;GO:0016324//apical plasma membrane;GO:0045177//apical part of cell;GO:0071944//cell periphery;GO:0098590//plasma membrane region	GO:0000166//nucleotide binding;GO:0000287//magnesium ion binding;GO:0003674//molecular_function;GO:0003824//catalytic activity;GO:0005488//binding;GO:0005524//ATP binding;GO:0016301//kinase activity;GO:0016740//transferase activity;GO:0016772//transferase activity, transferring phosphorus-containing groups;GO:0016773//phosphotransferase activity, alcohol group as acceptor;GO:0016787//hydrolase ac…	GO:0006066//alcohol metabolic process;GO:0006793//phosphorus metabolic process;GO:0006796//phosphate-containing compound metabolic process;GO:0006950//response to stress;GO:0007154//cell communication;GO:0007165//signal transduction;GO:0007275//multicellular organism development;GO:0007399//nervous system development;GO:0007596//blood coagulation;GO:0007599//hemostasis;GO:0008150//biological_proc…	--
ncbi_128694264	0.201	0.125	0.0283333333333333	0.171	0.293	LRRC57	XP_042238002.1 leucine-rich repeat-containing protein 57-like [Homarus americanus]	-	-	-	-	GO:0005575//cellular_component;GO:0016020//membrane	GO:0005515//protein binding	-	--
ncbi_128694419	0.930333333333333	0.762	0.352333333333333	0.485	0.592	GCC1	XP_045625689.1 GRIP and coiled-coil domain-containing protein 1-like isoform X2 [Procambarus clarkii]	-	-	-	-	GO:0000138//Golgi trans cisterna;GO:0000139//Golgi membrane;GO:0005575//cellular_component;GO:0005622//intracellular anatomical structure;GO:0005737//cytoplasm;GO:0005794//Golgi apparatus;GO:0005795//Golgi stack;GO:0005829//cytosol;GO:0005886//plasma membrane;GO:0012505//endomembrane system;GO:0016020//membrane;GO:0031090//organelle membrane;GO:0031984//organelle subcompartment;GO:0031985//Golgi …	GO:0003674//molecular_function;GO:0005488//binding;GO:0005515//protein binding;GO:0005524//ATP binding;GO:0019899//enzyme binding;GO:0031267//small GTPase binding;GO:0042802//identical protein binding;GO:0042803//protein homodimerization activity;GO:0046983//protein dimerization activity;GO:0051020//GTPase binding	GO:0006810//transport;GO:0007059//chromosome segregation;GO:0008150//biological_process;GO:0016192//vesicle-mediated transport;GO:0030261//chromosome condensation;GO:0048193//Golgi vesicle transport;GO:0051179//localization;GO:0051234//establishment of localization	--
ncbi_128694476	0.539	0.226666666666667	0.0303333333333333	0.03	0.155	HMCN1	XP_042243009.1 neurotrimin-like isoform X1 [Homarus americanus]	-	-	-	-	GO:0005575//cellular_component	GO:0003674//molecular_function	GO:0003008//system process;GO:0007275//multicellular organism development;GO:0007399//nervous system development;GO:0007600//sensory perception;GO:0007606//sensory perception of chemical stimulus;GO:0008037//cell recognition;GO:0008038//neuron recognition;GO:0008039//synaptic target recognition;GO:0008150//biological_process;GO:0009987//cellular process;GO:0016043//cellular component organization…	--
ncbi_128694521	0.542333333333333	0.273	0.139666666666667	0.331	0.275	Orct2	XP_045622951.1 organic cation transporter protein-like isoform X1 [Procambarus clarkii]	Human Diseases	Cancer: overview	ko05231//Choline metabolism in cancer	K08202	GO:0005575//cellular_component;GO:0005886//plasma membrane;GO:0005887//integral component of plasma membrane;GO:0016020//membrane;GO:0016021//integral component of membrane;GO:0031224//intrinsic component of membrane;GO:0031226//intrinsic component of plasma membrane;GO:0071944//cell periphery	GO:0003674//molecular_function;GO:0005215//transporter activity;GO:0008028//monocarboxylic acid transmembrane transporter activity;GO:0008509//anion transmembrane transporter activity;GO:0008514//organic anion transmembrane transporter activity;GO:0015075//ion transmembrane transporter activity;GO:0015114//phosphate ion transmembrane transporter activity;GO:0015295//solute:proton symporter activi…	GO:0006810//transport;GO:0006811//ion transport;GO:0006817//phosphate ion transport;GO:0006820//anion transport;GO:0006915//apoptotic process;GO:0008150//biological_process;GO:0008219//cell death;GO:0008643//carbohydrate transport;GO:0009987//cellular process;GO:0012501//programmed cell death;GO:0015711//organic anion transport;GO:0015718//monocarboxylic acid transport;GO:0034220//ion transmembra…	--
ncbi_128694540	1.643	1.125	0.774666666666667	1.388	1.85066666666667	moody	XP_042230121.1 protein trapped in endoderm-1-like isoform X2 [Homarus americanus]	Environmental Information Processing;Environmental Information Processing;Environmental Information Processing;Organismal Systems;Organismal Systems;Organismal Systems	Signaling molecules and interaction;Signal transduction;Signal transduction;Circulatory system;Circulatory system;Digestive system	ko04080//Neuroactive ligand-receptor interaction;ko04020//Calcium signaling pathway;ko04022//cGMP-PKG signaling pathway;ko04261//Adrenergic signaling in cardiomyocytes;ko04270//Vascular smooth muscle contraction;ko04970//Salivary secretion	K04136;K04136;K04136;K04136;K04136;K04136	GO:0005575//cellular_component;GO:0005622//intracellular anatomical structure;GO:0005737//cytoplasm;GO:0005938//cell cortex;GO:0016020//membrane;GO:0016021//integral component of membrane;GO:0031224//intrinsic component of membrane;GO:0071944//cell periphery;GO:0099568//cytoplasmic region	GO:0003674//molecular_function;GO:0004888//transmembrane signaling receptor activity;GO:0004930//G protein-coupled receptor activity;GO:0038023//signaling receptor activity;GO:0060089//molecular transducer activity	GO:0000003//reproduction;GO:0003006//developmental process involved in reproduction;GO:0006928//movement of cell or subcellular component;GO:0007154//cell communication;GO:0007165//signal transduction;GO:0007186//G protein-coupled receptor signaling pathway;GO:0007276//gamete generation;GO:0007280//pole cell migration;GO:0007281//germ cell development;GO:0008150//biological_process;GO:0008219//ce…	--
ncbi_128694649	22.7076666666667	19.3936666666667	10.3763333333333	13.862	16.3303333333333	prodh2	XP_042230366.1 hydroxyproline dehydrogenase-like isoform X1 [Homarus americanus]	Metabolism;Metabolism	Global and overview maps;Amino acid metabolism	ko01100//Metabolic pathways;ko00330//Arginine and proline metabolism	K11394;K11394	GO:0005575//cellular_component;GO:0005622//intracellular anatomical structure;GO:0005737//cytoplasm;GO:0005739//mitochondrion;GO:0005740//mitochondrial envelope;GO:0005743//mitochondrial inner membrane;GO:0005759//mitochondrial matrix;GO:0016020//membrane;GO:0019866//organelle inner membrane;GO:0031090//organelle membrane;GO:0031966//mitochondrial membrane;GO:0031967//organelle envelope;GO:003197…	GO:0000166//nucleotide binding;GO:0003674//molecular_function;GO:0003824//catalytic activity;GO:0004657//proline dehydrogenase activity;GO:0005488//binding;GO:0016491//oxidoreductase activity;GO:0016645//oxidoreductase activity, acting on the CH-NH group of donors;GO:0036094//small molecule binding;GO:0043167//ion binding;GO:0043168//anion binding;GO:0050660//flavin adenine dinucleotide binding;G…	GO:0006081//cellular aldehyde metabolic process;GO:0006082//organic acid metabolic process;GO:0006520//cellular amino acid metabolic process;GO:0006536//glutamate metabolic process;GO:0006560//proline metabolic process;GO:0006562//proline catabolic process;GO:0006807//nitrogen compound metabolic process;GO:0008150//biological_process;GO:0008152//metabolic process;GO:0009056//catabolic process;GO:…	--
ncbi_128694705	0.307	0.0443333333333333	0.0416666666666667	0.088	0.092	NPR2	XP_045595416.1 receptor-type guanylate cyclase gcy-4-like isoform X2 [Procambarus clarkii]	-	-	-	-	GO:0005575//cellular_component;GO:0005622//intracellular anatomical structure;GO:0005737//cytoplasm;GO:0005829//cytosol;GO:0005886//plasma membrane;GO:0008074//guanylate cyclase complex, soluble;GO:0016020//membrane;GO:0032991//protein-containing complex;GO:0071944//cell periphery	GO:0003674//molecular_function;GO:0003824//catalytic activity;GO:0004383//guanylate cyclase activity;GO:0009975//cyclase activity;GO:0016829//lyase activity;GO:0016849//phosphorus-oxygen lyase activity	GO:0006139//nucleobase-containing compound metabolic process;GO:0006163//purine nucleotide metabolic process;GO:0006164//purine nucleotide biosynthetic process;GO:0006182//cGMP biosynthetic process;GO:0006725//cellular aromatic compound metabolic process;GO:0006753//nucleoside phosphate metabolic process;GO:0006793//phosphorus metabolic process;GO:0006796//phosphate-containing compound metabolic …	--
ncbi_128694762	4.31566666666667	2.52	2.006	1.93866666666667	2.526	lat-2	XP_045595401.1 uncharacterized protein LOC123756359 isoform X1 [Procambarus clarkii]	-	-	-	-	GO:0005575//cellular_component;GO:0005622//intracellular anatomical structure;GO:0005737//cytoplasm;GO:0005886//plasma membrane;GO:0005887//integral component of plasma membrane;GO:0008021//synaptic vesicle;GO:0012505//endomembrane system;GO:0016020//membrane;GO:0016021//integral component of membrane;GO:0030133//transport vesicle;GO:0031224//intrinsic component of membrane;GO:0031226//intrinsic …	GO:0003674//molecular_function;GO:0003824//catalytic activity;GO:0004175//endopeptidase activity;GO:0004888//transmembrane signaling receptor activity;GO:0004930//G protein-coupled receptor activity;GO:0005488//binding;GO:0005515//protein binding;GO:0008233//peptidase activity;GO:0016524//latrotoxin receptor activity;GO:0016787//hydrolase activity;GO:0030246//carbohydrate binding;GO:0038023//sign…	GO:0000003//reproduction;GO:0001505//regulation of neurotransmitter levels;GO:0003002//regionalization;GO:0006508//proteolysis;GO:0006807//nitrogen compound metabolic process;GO:0006810//transport;GO:0006836//neurotransmitter transport;GO:0007154//cell communication;GO:0007165//signal transduction;GO:0007166//cell surface receptor signaling pathway;GO:0007186//G protein-coupled receptor signaling…	--
ncbi_128694771	0.406	0.299	0.196333333333333	0.344333333333333	0.370666666666667	MNAT1	XP_042240868.1 CDK-activating kinase assembly factor MAT1-like [Homarus americanus]	Genetic Information Processing;Genetic Information Processing	Replication and repair;Transcription	ko03420//Nucleotide excision repair;ko03022//Basal transcription factors	K10842;K10842	GO:0000109//nucleotide-excision repair complex;GO:0000112//nucleotide-excision repair factor 3 complex;GO:0000428//DNA-directed RNA polymerase complex;GO:0005575//cellular_component;GO:0005622//intracellular anatomical structure;GO:0005634//nucleus;GO:0005654//nucleoplasm;GO:0005667//transcription regulator complex;GO:0005675//transcription factor TFIIH holo complex;GO:0005680//anaphase-promoting…	GO:0003674//molecular_function;GO:0003824//catalytic activity;GO:0004672//protein kinase activity;GO:0004674//protein serine/threonine kinase activity;GO:0004693//cyclin-dependent protein serine/threonine kinase activity;GO:0004842//ubiquitin-protein transferase activity;GO:0005488//binding;GO:0005515//protein binding;GO:0008047//enzyme activator activity;GO:0008094//ATP-dependent activity, actin…	GO:0000079//regulation of cyclin-dependent protein serine/threonine kinase activity;GO:0000082//G1/S transition of mitotic cell cycle;GO:0000278//mitotic cell cycle;GO:0001932//regulation of protein phosphorylation;GO:0001934//positive regulation of protein phosphorylation;GO:0006139//nucleobase-containing compound metabolic process;GO:0006259//DNA metabolic process;GO:0006281//DNA repair;GO:0006…	--
ncbi_128694857	0.283666666666667	0.0803333333333333	0.116333333333333	0.139	0.200666666666667	--	XP_045606949.1 zinc finger protein 366-like [Procambarus clarkii]	Human Diseases;Human Diseases;Cellular Processes;Human Diseases	Cancer: overview;Cancer: overview;Cell growth and death;Cancer: specific types	ko05200//Pathways in cancer;ko05202//Transcriptional misregulation in cancer;ko04110//Cell cycle;ko05222//Small cell lung cancer	K10500;K10500;K10500;K10500	-	-	-	zf-C2H2
ncbi_128694890	14.1016666666667	8.037	3.77166666666667	5.66633333333333	8.09733333333333	AADAT	XP_045615973.1 kynurenine/alpha-aminoadipate aminotransferase, mitochondrial-like [Procambarus clarkii]	Metabolism;Metabolism;Metabolism;Metabolism;Metabolism	Global and overview maps;Amino acid metabolism;Amino acid metabolism;Global and overview maps;Amino acid metabolism	ko01100//Metabolic pathways;ko00310//Lysine degradation;ko00380//Tryptophan metabolism;ko01210//2-Oxocarboxylic acid metabolism;ko00300//Lysine biosynthesis	K00825;K00825;K00825;K00825;K00825	GO:0005575//cellular_component;GO:0005622//intracellular anatomical structure;GO:0005737//cytoplasm;GO:0005739//mitochondrion;GO:0005759//mitochondrial matrix;GO:0031974//membrane-enclosed lumen;GO:0043226//organelle;GO:0043227//membrane-bounded organelle;GO:0043229//intracellular organelle;GO:0043231//intracellular membrane-bounded organelle;GO:0043233//organelle lumen;GO:0070013//intracellular …	GO:0003674//molecular_function;GO:0003824//catalytic activity;GO:0004400//histidinol-phosphate transaminase activity;GO:0004838//L-tyrosine:2-oxoglutarate aminotransferase activity;GO:0005488//binding;GO:0005515//protein binding;GO:0008483//transaminase activity;GO:0009016//succinyldiaminopimelate transaminase activity;GO:0016212//kynurenine-oxoglutarate transaminase activity;GO:0016740//transfer…	GO:0000105//histidine biosynthetic process;GO:0006082//organic acid metabolic process;GO:0006084//acetyl-CoA metabolic process;GO:0006103//2-oxoglutarate metabolic process;GO:0006139//nucleobase-containing compound metabolic process;GO:0006163//purine nucleotide metabolic process;GO:0006520//cellular amino acid metabolic process;GO:0006531//aspartate metabolic process;GO:0006536//glutamate metabo…	--
ncbi_128694894	37.8436666666667	12.126	6.57933333333333	6.09633333333333	11.2336666666667	--	XP_042228924.1 uncharacterized protein LOC121870986 [Homarus americanus]	-	-	-	-	-	-	-	--
ncbi_128695130	645.566333333333	424.16	269.309333333333	356.964333333333	379.91	SCP2	XP_045605799.1 sterol carrier protein 2-like [Procambarus clarkii]	Metabolism;Cellular Processes;Metabolism;Organismal Systems;Metabolism;Metabolism	Global and overview maps;Transport and catabolism;Global and overview maps;Endocrine system;Lipid metabolism;Lipid metabolism	ko01100//Metabolic pathways;ko04146//Peroxisome;ko01212//Fatty acid metabolism;ko03320//PPAR signaling pathway;ko01040//Biosynthesis of unsaturated fatty acids;ko00120//Primary bile acid biosynthesis	K08764;K08764;K08764;K08764;K08764;K08764	GO:0005575//cellular_component;GO:0005622//intracellular anatomical structure;GO:0005634//nucleus;GO:0005654//nucleoplasm;GO:0005737//cytoplasm;GO:0005739//mitochondrion;GO:0005740//mitochondrial envelope;GO:0005741//mitochondrial outer membrane;GO:0005777//peroxisome;GO:0005782//peroxisomal matrix;GO:0005783//endoplasmic reticulum;GO:0005829//cytosol;GO:0012505//endomembrane system;GO:0016020//m…	GO:0000062//fatty-acyl-CoA binding;GO:0000166//nucleotide binding;GO:0003674//molecular_function;GO:0003824//catalytic activity;GO:0003985//acetyl-CoA C-acetyltransferase activity;GO:0003988//acetyl-CoA C-acyltransferase activity;GO:0004315//3-oxoacyl-[acyl-carrier-protein] synthase activity;GO:0005102//signaling receptor binding;GO:0005215//transporter activity;GO:0005319//lipid transporter acti…	GO:0000038//very long-chain fatty acid metabolic process;GO:0001676//long-chain fatty acid metabolic process;GO:0002119//nematode larval development;GO:0002164//larval development;GO:0003008//system process;GO:0006066//alcohol metabolic process;GO:0006082//organic acid metabolic process;GO:0006139//nucleobase-containing compound metabolic process;GO:0006163//purine nucleotide metabolic process;GO…	--
ncbi_128695146	0.283666666666667	0.152666666666667	0.139666666666667	0.18	0.217	--	XP_042217795.1 putative zinc finger protein 286B isoform X1 [Homarus americanus]	Human Diseases	Infectious disease: viral	ko05168//Herpes simplex virus 1 infection	K09228	GO:0005575//cellular_component;GO:0005622//intracellular anatomical structure;GO:0005634//nucleus;GO:0005654//nucleoplasm;GO:0005730//nucleolus;GO:0016604//nuclear body;GO:0031974//membrane-enclosed lumen;GO:0031981//nuclear lumen;GO:0043226//organelle;GO:0043227//membrane-bounded organelle;GO:0043228//non-membrane-bounded organelle;GO:0043229//intracellular organelle;GO:0043231//intracellular me…	GO:0000976//transcription cis-regulatory region binding;GO:0000977//RNA polymerase II transcription regulatory region sequence-specific DNA binding;GO:0000978//RNA polymerase II cis-regulatory region sequence-specific DNA binding;GO:0000981//DNA-binding transcription factor activity, RNA polymerase II-specific;GO:0000987//cis-regulatory region sequence-specific DNA binding;GO:0001067//transcripti…	GO:0000122//negative regulation of transcription by RNA polymerase II;GO:0000278//mitotic cell cycle;GO:0006139//nucleobase-containing compound metabolic process;GO:0006325//chromatin organization;GO:0006351//transcription, DNA-templated;GO:0006355//regulation of transcription, DNA-templated;GO:0006357//regulation of transcription by RNA polymerase II;GO:0006464//cellular protein modification pro…	zf-C2H2
ncbi_128695197	2.72	1.79133333333333	0.974	1.377	1.66166666666667	--	XP_045605736.1 transmembrane protein 268-like isoform X4 [Procambarus clarkii]	-	-	-	-	GO:0005575//cellular_component;GO:0016020//membrane;GO:0016021//integral component of membrane;GO:0031224//intrinsic component of membrane	-	-	--
ncbi_128695361	10.032	8.19266666666667	4.36	6.52233333333333	7.341	--	XP_045625361.1 uncharacterized protein LOC123774794 isoform X1 [Procambarus clarkii]	-	-	-	-	-	GO:0016810//hydrolase activity, acting on carbon-nitrogen (but not peptide) bonds	GO:0005975//carbohydrate metabolic process	--
ncbi_128695567	0.345	0.278666666666667	0.163666666666667	0.237	0.284	Usp54	XP_045623550.1 uncharacterized protein LOC123773726 isoform X3 [Procambarus clarkii]	-	-	-	-	-	GO:0003674//molecular_function;GO:0004843//thiol-dependent deubiquitinase;GO:0005488//binding;GO:0005515//protein binding;GO:0008157//protein phosphatase 1 binding;GO:0019899//enzyme binding;GO:0019902//phosphatase binding;GO:0019903//protein phosphatase binding	GO:0001654//eye development;GO:0001736//establishment of planar polarity;GO:0001738//morphogenesis of a polarized epithelium;GO:0001745//compound eye morphogenesis;GO:0002009//morphogenesis of an epithelium;GO:0006464//cellular protein modification process;GO:0006508//proteolysis;GO:0006807//nitrogen compound metabolic process;GO:0007163//establishment or maintenance of cell polarity;GO:0007164//…	--
ncbi_128695591	14.1686666666667	12.159	6.28666666666667	12.5573333333333	15.1253333333333	Leng9	XP_045588792.1 uncharacterized protein LOC123750734 [Procambarus clarkii]	-	-	-	-	-	GO:0003674//molecular_function;GO:0005488//binding;GO:0008664//2'-5'-RNA ligase activity;GO:0043167//ion binding;GO:0043169//cation binding;GO:0046872//metal ion binding	GO:0008033//tRNA processing	--
ncbi_128695626	23.903	10.4083333333333	2.16233333333333	3.07866666666667	10.0383333333333	htyE	XP_042225486.1 2-oxoglutarate-Fe(II) type oxidoreductase ppzD-like [Homarus americanus]	-	-	-	-	-	GO:0016491//oxidoreductase activity	GO:0006629//lipid metabolic process	--
ncbi_128695792	0.641	0.143666666666667	0.0213333333333333	0.146666666666667	0.147666666666667	--	XP_045611489.1 vitellogenin-like [Procambarus clarkii]	-	-	-	-	GO:0005575//cellular_component;GO:0005576//extracellular region;GO:0005615//extracellular space;GO:0005622//intracellular anatomical structure;GO:0005737//cytoplasm;GO:0030139//endocytic vesicle;GO:0031410//cytoplasmic vesicle;GO:0031982//vesicle;GO:0043226//organelle;GO:0043227//membrane-bounded organelle;GO:0043229//intracellular organelle;GO:0045178//basal part of cell;GO:0097708//intracellula…	GO:0003674//molecular_function;GO:0005102//signaling receptor binding;GO:0005215//transporter activity;GO:0005319//lipid transporter activity;GO:0005488//binding;GO:0005501//retinoid binding;GO:0005504//fatty acid binding;GO:0005515//protein binding;GO:0008017//microtubule binding;GO:0008092//cytoskeletal protein binding;GO:0008289//lipid binding;GO:0015631//tubulin binding;GO:0019840//isoprenoid…	GO:0006810//transport;GO:0006869//lipid transport;GO:0008150//biological_process;GO:0008589//regulation of smoothened signaling pathway;GO:0009966//regulation of signal transduction;GO:0009967//positive regulation of signal transduction;GO:0010646//regulation of cell communication;GO:0010647//positive regulation of cell communication;GO:0010876//lipid localization;GO:0023051//regulation of signal…	--
ncbi_128695901	0.721333333333333	0.317333333333333	0.265	0.482666666666667	0.591	SACM1L	XP_045625432.1 phosphatidylinositol-3-phosphatase SAC1-like [Procambarus clarkii]	Metabolism;Environmental Information Processing;Metabolism	Global and overview maps;Signal transduction;Carbohydrate metabolism	ko01100//Metabolic pathways;ko04070//Phosphatidylinositol signaling system;ko00562//Inositol phosphate metabolism	K21797;K21797;K21797	GO:0000139//Golgi membrane;GO:0002178//palmitoyltransferase complex;GO:0005575//cellular_component;GO:0005622//intracellular anatomical structure;GO:0005737//cytoplasm;GO:0005739//mitochondrion;GO:0005740//mitochondrial envelope;GO:0005741//mitochondrial outer membrane;GO:0005783//endoplasmic reticulum;GO:0005789//endoplasmic reticulum membrane;GO:0005794//Golgi apparatus;GO:0005795//Golgi stack;…	GO:0003674//molecular_function;GO:0003824//catalytic activity;GO:0004438//phosphatidylinositol-3-phosphatase activity;GO:0016787//hydrolase activity;GO:0016788//hydrolase activity, acting on ester bonds;GO:0016791//phosphatase activity;GO:0034593//phosphatidylinositol bisphosphate phosphatase activity;GO:0034595//phosphatidylinositol phosphate 5-phosphatase activity;GO:0034596//phosphatidylinosit…	GO:0000226//microtubule cytoskeleton organization;GO:0000902//cell morphogenesis;GO:0000904//cell morphogenesis involved in differentiation;GO:0001700//embryonic development via the syncytial blastoderm;GO:0001932//regulation of protein phosphorylation;GO:0001933//negative regulation of protein phosphorylation;GO:0002009//morphogenesis of an epithelium;GO:0006629//lipid metabolic process;GO:00066…	--
ncbi_128695926	2.53733333333333	1.631	1.20666666666667	2.351	2.304	--	XP_045611497.1 uncharacterized protein LOC123766437 isoform X1 [Procambarus clarkii]	-	-	-	-	-	GO:0008168//methyltransferase activity	-	--
ncbi_128696244	1.471	0.915666666666667	0.704	0.978	1.21333333333333	--	-	-	-	-	-	-	-	-	--
ncbi_128696274	0.726	0.433666666666667	0.355	0.499666666666667	0.490666666666667	--	XP_045600804.1 hemicentin-2-like [Procambarus clarkii]	-	-	-	-	GO:0005575//cellular_component;GO:0005576//extracellular region;GO:0005886//plasma membrane;GO:0016020//membrane;GO:0031252//cell leading edge;GO:0031253//cell projection membrane;GO:0031256//leading edge membrane;GO:0032589//neuron projection membrane;GO:0042995//cell projection;GO:0043005//neuron projection;GO:0071944//cell periphery;GO:0098590//plasma membrane region;GO:0120025//plasma membran…	GO:0003674//molecular_function	GO:0003008//system process;GO:0007600//sensory perception;GO:0007606//sensory perception of chemical stimulus;GO:0008150//biological_process;GO:0009987//cellular process;GO:0016043//cellular component organization;GO:0032501//multicellular organismal process;GO:0050808//synapse organization;GO:0050877//nervous system process;GO:0071840//cellular component organization or biogenesis	--
ncbi_128696433	0.112	0.067	0	0.0726666666666667	0.042	--	XP_042226295.1 uncharacterized protein LOC121869167 [Homarus americanus]	Organismal Systems;Organismal Systems	Digestive system;Endocrine system	ko04972//Pancreatic secretion;ko04924//Renin secretion	K05030;K05030	-	GO:0005515//protein binding	-	--
ncbi_128696471	1.273	0.462333333333333	0.460666666666667	0.723	1.05633333333333	Ada2b	XP_042233902.1 transcriptional adapter 2B-like isoform X5 [Homarus americanus]	-	-	-	-	GO:0000123//histone acetyltransferase complex;GO:0000124//SAGA complex;GO:0000228//nuclear chromosome;GO:0000781//chromosome, telomeric region;GO:0000785//chromatin;GO:0005575//cellular_component;GO:0005622//intracellular anatomical structure;GO:0005634//nucleus;GO:0005654//nucleoplasm;GO:0005694//chromosome;GO:0005700//polytene chromosome;GO:0031248//protein acetyltransferase complex;GO:0031974/…	GO:0000981//DNA-binding transcription factor activity, RNA polymerase II-specific;GO:0001786//phosphatidylserine binding;GO:0003674//molecular_function;GO:0003676//nucleic acid binding;GO:0003677//DNA binding;GO:0003682//chromatin binding;GO:0003700//DNA-binding transcription factor activity;GO:0003712//transcription coregulator activity;GO:0003713//transcription coactivator activity;GO:0003824//…	GO:0000003//reproduction;GO:0000018//regulation of DNA recombination;GO:0000183//rDNA heterochromatin assembly;GO:0000724//double-strand break repair via homologous recombination;GO:0000725//recombinational repair;GO:0003002//regionalization;GO:0006139//nucleobase-containing compound metabolic process;GO:0006259//DNA metabolic process;GO:0006281//DNA repair;GO:0006302//double-strand break repair;…	MYB
ncbi_128696554	6.397	5.06966666666667	2.855	4.73833333333333	4.359	RECQL	XP_045593838.1 ATP-dependent DNA helicase Q1-like isoform X1 [Procambarus clarkii]	-	-	-	-	GO:0005575//cellular_component;GO:0005622//intracellular anatomical structure;GO:0005634//nucleus;GO:0005654//nucleoplasm;GO:0005694//chromosome;GO:0005737//cytoplasm;GO:0009380//excinuclease repair complex;GO:0016592//mediator complex;GO:0031974//membrane-enclosed lumen;GO:0031981//nuclear lumen;GO:0032991//protein-containing complex;GO:0043226//organelle;GO:0043227//membrane-bounded organelle;G…	GO:0000166//nucleotide binding;GO:0003674//molecular_function;GO:0003676//nucleic acid binding;GO:0003677//DNA binding;GO:0003678//DNA helicase activity;GO:0003690//double-stranded DNA binding;GO:0003824//catalytic activity;GO:0004386//helicase activity;GO:0005488//binding;GO:0005515//protein binding;GO:0005524//ATP binding;GO:0008094//ATP-dependent activity, acting on DNA;GO:0009378//four-way ju…	GO:0000724//double-strand break repair via homologous recombination;GO:0000725//recombinational repair;GO:0006139//nucleobase-containing compound metabolic process;GO:0006259//DNA metabolic process;GO:0006260//DNA replication;GO:0006268//DNA unwinding involved in DNA replication;GO:0006281//DNA repair;GO:0006289//nucleotide-excision repair;GO:0006302//double-strand break repair;GO:0006310//DNA re…	--
ncbi_128696556	307.383333333333	220.019666666667	106.073333333333	163.956333333333	170.14	--	XP_045593832.1 uncharacterized protein LOC123755340 [Procambarus clarkii]	Cellular Processes;Cellular Processes;Organismal Systems	Cell growth and death;Cell growth and death;Digestive system	ko04217//Necroptosis;ko04216//Ferroptosis;ko04978//Mineral absorption	K00522;K00522;K00522	GO:0005575//cellular_component;GO:0005622//intracellular anatomical structure;GO:0005737//cytoplasm;GO:0005794//Golgi apparatus;GO:0008043//intracellular ferritin complex;GO:0012505//endomembrane system;GO:0032991//protein-containing complex;GO:0043226//organelle;GO:0043227//membrane-bounded organelle;GO:0043229//intracellular organelle;GO:0043231//intracellular membrane-bounded organelle;GO:0070…	GO:0003674//molecular_function;GO:0005488//binding;GO:0005506//iron ion binding;GO:0008198//ferrous iron binding;GO:0008199//ferric iron binding;GO:0043167//ion binding;GO:0043169//cation binding;GO:0046872//metal ion binding;GO:0046914//transition metal ion binding	GO:0000041//transition metal ion transport;GO:0002376//immune system process;GO:0006810//transport;GO:0006811//ion transport;GO:0006812//cation transport;GO:0006826//iron ion transport;GO:0006873//cellular ion homeostasis;GO:0006875//cellular metal ion homeostasis;GO:0006879//cellular iron ion homeostasis;GO:0006880//intracellular sequestering of iron ion;GO:0006950//response to stress;GO:0006952…	--
ncbi_128696645	1.345	0.873	0.598	0.685666666666667	1.066	--	XP_045618711.1 protein shuttle craft-like isoform X1 [Procambarus clarkii]	Human Diseases	Infectious disease: viral	ko05165//Human papillomavirus infection	K12236	GO:0005575//cellular_component;GO:0005622//intracellular anatomical structure;GO:0005634//nucleus;GO:0005730//nucleolus;GO:0005737//cytoplasm;GO:0005829//cytosol;GO:0005886//plasma membrane;GO:0016020//membrane;GO:0031974//membrane-enclosed lumen;GO:0031981//nuclear lumen;GO:0043226//organelle;GO:0043227//membrane-bounded organelle;GO:0043228//non-membrane-bounded organelle;GO:0043229//intracellu…	GO:0000976//transcription cis-regulatory region binding;GO:0000977//RNA polymerase II transcription regulatory region sequence-specific DNA binding;GO:0000981//DNA-binding transcription factor activity, RNA polymerase II-specific;GO:0001067//transcription regulatory region nucleic acid binding;GO:0001227//DNA-binding transcription repressor activity, RNA polymerase II-specific;GO:0003674//molecul…	GO:0000122//negative regulation of transcription by RNA polymerase II;GO:0006082//organic acid metabolic process;GO:0006139//nucleobase-containing compound metabolic process;GO:0006351//transcription, DNA-templated;GO:0006355//regulation of transcription, DNA-templated;GO:0006357//regulation of transcription by RNA polymerase II;GO:0006366//transcription by RNA polymerase II;GO:0006464//cellular …	--
ncbi_128696706	1.558	0.638333333333333	0.727	0.801	1.049	ankrd13c	XP_042225667.1 ankyrin repeat domain-containing protein 13C-like [Homarus americanus]	-	-	-	-	GO:0005575//cellular_component;GO:0005622//intracellular anatomical structure;GO:0005737//cytoplasm;GO:0005783//endoplasmic reticulum;GO:0005789//endoplasmic reticulum membrane;GO:0012505//endomembrane system;GO:0016020//membrane;GO:0031984//organelle subcompartment;GO:0042175//nuclear outer membrane-endoplasmic reticulum membrane network;GO:0043226//organelle;GO:0043227//membrane-bounded organel…	GO:0003674//molecular_function;GO:0005102//signaling receptor binding;GO:0005488//binding;GO:0005515//protein binding	GO:0006621//protein retention in ER lumen;GO:0008104//protein localization;GO:0008150//biological_process;GO:0009889//regulation of biosynthetic process;GO:0009987//cellular process;GO:0010556//regulation of macromolecule biosynthetic process;GO:0010941//regulation of cell death;GO:0019222//regulation of metabolic process;GO:0031323//regulation of cellular metabolic process;GO:0032507//maintenanc…	--
ncbi_128696721	0.927	0.674	0.289	0.682666666666667	0.687	Dnajb12	XP_045597887.1 dnaJ homolog subfamily B member 12-like isoform X2 [Procambarus clarkii]	Genetic Information Processing	Folding, sorting and degradation	ko04141//Protein processing in endoplasmic reticulum	K09518	GO:0005575//cellular_component;GO:0005622//intracellular anatomical structure;GO:0005737//cytoplasm;GO:0005783//endoplasmic reticulum;GO:0005789//endoplasmic reticulum membrane;GO:0012505//endomembrane system;GO:0016020//membrane;GO:0016021//integral component of membrane;GO:0019867//outer membrane;GO:0031224//intrinsic component of membrane;GO:0031984//organelle subcompartment;GO:0042175//nuclea…	GO:0005198//structural molecule activity;GO:0005515//protein binding	GO:0006457//protein folding;GO:0009408//response to heat	--
ncbi_128696741	0.923333333333333	0.713666666666667	0.398333333333333	0.54	0.764333333333333	C2CD2	XP_042225688.1 uncharacterized protein LOC121868805 isoform X1 [Homarus americanus]	-	-	-	-	GO:0005575//cellular_component;GO:0005622//intracellular anatomical structure;GO:0016020//membrane;GO:0016021//integral component of membrane;GO:0031224//intrinsic component of membrane	GO:0003674//molecular_function;GO:0005488//binding;GO:0043167//ion binding;GO:0043169//cation binding;GO:0046872//metal ion binding	GO:0007154//cell communication;GO:0007165//signal transduction;GO:0008150//biological_process;GO:0009987//cellular process;GO:0023052//signaling;GO:0035556//intracellular signal transduction;GO:0050789//regulation of biological process;GO:0050794//regulation of cellular process;GO:0050896//response to stimulus;GO:0051716//cellular response to stimulus;GO:0065007//biological regulation	--
ncbi_128696748	0.562	0.289333333333333	0.203333333333333	0.447666666666667	0.601666666666667	LanB1	XP_045621462.1 laminin subunit beta-1-like isoform X5 [Procambarus clarkii]	Human Diseases;Human Diseases;Environmental Information Processing;Cellular Processes;Human Diseases;Environmental Information Processing;Human Diseases;Human Diseases	Cancer: overview;Infectious disease: viral;Signal transduction;Cellular community - eukaryotes;Cancer: specific types;Signaling molecules and interaction;Infectious disease: parasitic;Infectious disease: parasitic	ko05200//Pathways in cancer;ko05165//Human papillomavirus infection;ko04151//PI3K-Akt signaling pathway;ko04510//Focal adhesion;ko05222//Small cell lung cancer;ko04512//ECM-receptor interaction;ko05145//Toxoplasmosis;ko05146//Amoebiasis	K05636;K05636;K05636;K05636;K05636;K05636;K05636;K05636	GO:0005575//cellular_component;GO:0005576//extracellular region;GO:0005604//basement membrane;GO:0031012//extracellular matrix;GO:0062023//collagen-containing extracellular matrix	-	GO:0000003//reproduction;GO:0000902//cell morphogenesis;GO:0000904//cell morphogenesis involved in differentiation;GO:0002009//morphogenesis of an epithelium;GO:0003006//developmental process involved in reproduction;GO:0003007//heart morphogenesis;GO:0003143//embryonic heart tube morphogenesis;GO:0006928//movement of cell or subcellular component;GO:0007155//cell adhesion;GO:0007275//multicellul…	--
ncbi_128696854	4.63766666666667	3.058	2.23933333333333	2.894	3.191	--	XP_045597916.1 uncharacterized protein LOC123757959 [Procambarus clarkii]	-	-	-	-	GO:0000323//lytic vacuole;GO:0005575//cellular_component;GO:0005576//extracellular region;GO:0005622//intracellular anatomical structure;GO:0005737//cytoplasm;GO:0005764//lysosome;GO:0005773//vacuole;GO:0005775//vacuolar lumen;GO:0005829//cytosol;GO:0030054//cell junction;GO:0031974//membrane-enclosed lumen;GO:0043202//lysosomal lumen;GO:0043226//organelle;GO:0043227//membrane-bounded organelle;G…	GO:0003674//molecular_function;GO:0003824//catalytic activity;GO:0015036//disulfide oxidoreductase activity;GO:0016491//oxidoreductase activity;GO:0016651//oxidoreductase activity, acting on NAD(P)H;GO:0016667//oxidoreductase activity, acting on a sulfur group of donors;GO:0016668//oxidoreductase activity, acting on a sulfur group of donors, NAD(P) as acceptor;GO:0047134//protein-disulfide reduct…	GO:0002376//immune system process;GO:0002474//antigen processing and presentation of peptide antigen via MHC class I;GO:0002478//antigen processing and presentation of exogenous peptide antigen;GO:0002495//antigen processing and presentation of peptide antigen via MHC class II;GO:0002504//antigen processing and presentation of peptide or polysaccharide antigen via MHC class II;GO:0006950//respons…	--
ncbi_128696896	2.42833333333333	1.294	1.177	1.01666666666667	1.54966666666667	--	-	-	-	-	-	-	-	-	--
ncbi_128697033	16.771	9.28233333333333	8.29566666666667	11.1013333333333	13.9803333333333	--	CAF2087824.1 unnamed protein product, partial [Rotaria magnacalcarata]	-	-	-	-	-	-	-	--
ncbi_128697041	3.19633333333333	2.25233333333333	1.507	1.42466666666667	2.557	pont	XP_027223746.1 ruvB-like 1 [Penaeus vannamei]	Environmental Information Processing	Signal transduction	ko04310//Wnt signaling pathway	K04499	GO:0000123//histone acetyltransferase complex;GO:0000228//nuclear chromosome;GO:0000502//proteasome complex;GO:0000785//chromatin;GO:0000812//Swr1 complex;GO:0005575//cellular_component;GO:0005622//intracellular anatomical structure;GO:0005634//nucleus;GO:0005654//nucleoplasm;GO:0005694//chromosome;GO:0005730//nucleolus;GO:0005737//cytoplasm;GO:0005815//microtubule organizing center;GO:0005829//c…	GO:0000166//nucleotide binding;GO:0001091//RNA polymerase II general transcription initiation factor binding;GO:0001094//TFIID-class transcription factor complex binding;GO:0001098//basal transcription machinery binding;GO:0001099//basal RNA polymerase II transcription machinery binding;GO:0003674//molecular_function;GO:0003677//DNA binding;GO:0003678//DNA helicase activity;GO:0003712//transcript…	GO:0000003//reproduction;GO:0000226//microtubule cytoskeleton organization;GO:0000278//mitotic cell cycle;GO:0000280//nuclear division;GO:0000491//small nucleolar ribonucleoprotein complex assembly;GO:0000492//box C/D snoRNP assembly;GO:0002119//nematode larval development;GO:0002164//larval development;GO:0002682//regulation of immune system process;GO:0002831//regulation of response to biotic s…	--
ncbi_128697102	4.58466666666667	3.214	2.29633333333333	1.411	3.30466666666667	Mfsd4b1	XP_045615661.1 uncharacterized protein LOC123768909 [Procambarus clarkii]	-	-	-	-	GO:0005575//cellular_component;GO:0005886//plasma membrane;GO:0016020//membrane;GO:0016021//integral component of membrane;GO:0016324//apical plasma membrane;GO:0031224//intrinsic component of membrane;GO:0045177//apical part of cell;GO:0071944//cell periphery;GO:0098590//plasma membrane region	GO:0003674//molecular_function;GO:0005215//transporter activity;GO:0005355//glucose transmembrane transporter activity;GO:0015144//carbohydrate transmembrane transporter activity;GO:0015145//monosaccharide transmembrane transporter activity;GO:0015149//hexose transmembrane transporter activity;GO:0015291//secondary active transmembrane transporter activity;GO:0015293//symporter activity;GO:002280…	GO:0006810//transport;GO:0006811//ion transport;GO:0006812//cation transport;GO:0006814//sodium ion transport;GO:0008150//biological_process;GO:0008643//carbohydrate transport;GO:0008645//hexose transmembrane transport;GO:0015749//monosaccharide transmembrane transport;GO:0030001//metal ion transport;GO:0034219//carbohydrate transmembrane transport;GO:0051179//localization;GO:0051234//establishme…	--
ncbi_128697196	0.799	0.644	0.372333333333333	0.435333333333333	0.833	ZMYND8	XP_042220487.1 protein kinase C-binding protein 1-like isoform X6 [Homarus americanus]	-	-	-	-	-	GO:0005515//protein binding	-	--
ncbi_128697229	7.497	4.162	3.51666666666667	4.185	5.97333333333333	--	XP_045612816.1 amino acid transporter AVT1J-like [Procambarus clarkii]	Organismal Systems;Organismal Systems;Organismal Systems;Human Diseases;Human Diseases	Nervous system;Nervous system;Nervous system;Substance dependence;Substance dependence	ko04723//Retrograde endocannabinoid signaling;ko04721//Synaptic vesicle cycle;ko04727//GABAergic synapse;ko05032//Morphine addiction;ko05033//Nicotine addiction	K15015;K15015;K15015;K15015;K15015	-	GO:0003674//molecular_function;GO:0005215//transporter activity;GO:0005342//organic acid transmembrane transporter activity;GO:0008509//anion transmembrane transporter activity;GO:0008514//organic anion transmembrane transporter activity;GO:0015075//ion transmembrane transporter activity;GO:0015171//amino acid transmembrane transporter activity;GO:0015318//inorganic molecular entity transmembrane…	GO:0003333//amino acid transmembrane transport;GO:0006810//transport;GO:0006811//ion transport;GO:0006820//anion transport;GO:0006865//amino acid transport;GO:0008150//biological_process;GO:0015711//organic anion transport;GO:0015849//organic acid transport;GO:0034220//ion transmembrane transport;GO:0046942//carboxylic acid transport;GO:0051179//localization;GO:0051234//establishment of localizat…	--
ncbi_128697261	1.38666666666667	0.800333333333333	0.467333333333333	0.686333333333333	0.989333333333333	FHOD3	XP_045599049.1 uncharacterized protein LOC123758621 isoform X1 [Procambarus clarkii]	-	-	-	-	GO:0005575//cellular_component;GO:0005622//intracellular anatomical structure;GO:0005634//nucleus;GO:0005737//cytoplasm;GO:0043226//organelle;GO:0043227//membrane-bounded organelle;GO:0043229//intracellular organelle;GO:0043231//intracellular membrane-bounded organelle;GO:0048471//perinuclear region of cytoplasm	GO:0003674//molecular_function;GO:0003779//actin binding;GO:0005488//binding;GO:0005515//protein binding;GO:0008092//cytoskeletal protein binding	GO:0002009//morphogenesis of an epithelium;GO:0002011//morphogenesis of an epithelial sheet;GO:0002165//instar larval or pupal development;GO:0003008//system process;GO:0003012//muscle system process;GO:0006928//movement of cell or subcellular component;GO:0006950//response to stress;GO:0007275//multicellular organism development;GO:0007431//salivary gland development;GO:0007435//salivary gland m…	--
ncbi_128697402	2.00333333333333	0.617	0.539333333333333	0.464	0.718333333333333	PLA2G15	XP_045597360.1 phospholipase A2 group XV-like isoform X1 [Procambarus clarkii]	Cellular Processes;Metabolism	Transport and catabolism;Lipid metabolism	ko04142//Lysosome;ko00564//Glycerophospholipid metabolism	K06129;K06129	GO:0000323//lytic vacuole;GO:0005575//cellular_component;GO:0005576//extracellular region;GO:0005615//extracellular space;GO:0005622//intracellular anatomical structure;GO:0005634//nucleus;GO:0005654//nucleoplasm;GO:0005737//cytoplasm;GO:0005764//lysosome;GO:0005773//vacuole;GO:0005783//endoplasmic reticulum;GO:0005789//endoplasmic reticulum membrane;GO:0005811//lipid droplet;GO:0012505//endomemb…	GO:0003674//molecular_function;GO:0003824//catalytic activity;GO:0004620//phospholipase activity;GO:0004622//lysophospholipase activity;GO:0004623//phospholipase A2 activity;GO:0005488//binding;GO:0005543//phospholipid binding;GO:0008080//N-acetyltransferase activity;GO:0008289//lipid binding;GO:0008374//O-acyltransferase activity;GO:0016298//lipase activity;GO:0016407//acetyltransferase activity…	GO:0006082//organic acid metabolic process;GO:0006629//lipid metabolic process;GO:0006631//fatty acid metabolic process;GO:0006638//neutral lipid metabolic process;GO:0006639//acylglycerol metabolic process;GO:0006641//triglyceride metabolic process;GO:0006643//membrane lipid metabolic process;GO:0006644//phospholipid metabolic process;GO:0006650//glycerophospholipid metabolic process;GO:0006665/…	--
ncbi_128697416	411.560666666667	220.372666666667	129.788	179.573333333333	241.951666666667	NAGA	XP_045582354.1 alpha-N-acetylgalactosaminidase-like [Procambarus clarkii]	Metabolism;Cellular Processes;Metabolism	Global and overview maps;Transport and catabolism;Glycan biosynthesis and metabolism	ko01100//Metabolic pathways;ko04142//Lysosome;ko00603//Glycosphingolipid biosynthesis - globo and isoglobo series	K01204;K01204;K01204	GO:0005575//cellular_component;GO:0005576//extracellular region;GO:0005622//intracellular anatomical structure;GO:0005737//cytoplasm	GO:0003674//molecular_function;GO:0003824//catalytic activity;GO:0004553//hydrolase activity, hydrolyzing O-glycosyl compounds;GO:0004557//alpha-galactosidase activity;GO:0005488//binding;GO:0015925//galactosidase activity;GO:0016787//hydrolase activity;GO:0016798//hydrolase activity, acting on glycosyl bonds;GO:0030246//carbohydrate binding;GO:0052692//raffinose alpha-galactosidase activity	GO:0005975//carbohydrate metabolic process;GO:0006629//lipid metabolic process;GO:0006643//membrane lipid metabolic process;GO:0006664//glycolipid metabolic process;GO:0006665//sphingolipid metabolic process;GO:0006672//ceramide metabolic process;GO:0006677//glycosylceramide metabolic process;GO:0006687//glycosphingolipid metabolic process;GO:0006807//nitrogen compound metabolic process;GO:000815…	--
ncbi_128697419	13.49	5.523	4.73633333333333	4.54166666666667	6.92833333333333	--	XP_042218766.1 ATPase inhibitor mai-2, mitochondrial-like [Homarus americanus]	-	-	-	-	GO:0005575//cellular_component;GO:0005622//intracellular anatomical structure;GO:0005737//cytoplasm;GO:0005739//mitochondrion;GO:0043226//organelle;GO:0043227//membrane-bounded organelle;GO:0043229//intracellular organelle;GO:0043231//intracellular membrane-bounded organelle	GO:0003674//molecular_function;GO:0004857//enzyme inhibitor activity;GO:0005488//binding;GO:0005515//protein binding;GO:0019899//enzyme binding;GO:0030234//enzyme regulator activity;GO:0042030//ATPase inhibitor activity;GO:0051117//ATPase binding;GO:0060589//nucleoside-triphosphatase regulator activity;GO:0060590//ATPase regulator activity;GO:0098772//molecular function regulator	GO:0006140//regulation of nucleotide metabolic process;GO:0006725//cellular aromatic compound metabolic process;GO:0006778//porphyrin-containing compound metabolic process;GO:0006779//porphyrin-containing compound biosynthetic process;GO:0006783//heme biosynthetic process;GO:0006807//nitrogen compound metabolic process;GO:0008150//biological_process;GO:0008152//metabolic process;GO:0009058//biosy…	--
ncbi_128697460	5.05133333333333	2.46466666666667	1.98366666666667	2.665	3.35166666666667	lrrc40	XP_045582045.1 leucine-rich repeat-containing protein 40-like isoform X1 [Procambarus clarkii]	-	-	-	-	GO:0005575//cellular_component;GO:0005886//plasma membrane;GO:0016020//membrane;GO:0071944//cell periphery	GO:0005515//protein binding	GO:0007154//cell communication;GO:0007165//signal transduction;GO:0008150//biological_process;GO:0009987//cellular process;GO:0023052//signaling;GO:0050789//regulation of biological process;GO:0050794//regulation of cellular process;GO:0050896//response to stimulus;GO:0051716//cellular response to stimulus;GO:0065007//biological regulation	--
ncbi_128697553	0.984	0.572333333333333	0.306	0.444666666666667	0.513666666666667	TAT	XP_045582428.1 tyrosine aminotransferase-like [Procambarus clarkii]	Metabolism;Metabolism;Metabolism;Metabolism;Metabolism;Metabolism	Global and overview maps;Amino acid metabolism;Amino acid metabolism;Metabolism of cofactors and vitamins;Amino acid metabolism;Amino acid metabolism	ko01100//Metabolic pathways;ko00350//Tyrosine metabolism;ko00270//Cysteine and methionine metabolism;ko00130//Ubiquinone and other terpenoid-quinone biosynthesis;ko00360//Phenylalanine metabolism;ko00400//Phenylalanine, tyrosine and tryptophan biosynthesis	K00815;K00815;K00815;K00815;K00815;K00815	GO:0005575//cellular_component;GO:0005622//intracellular anatomical structure;GO:0005737//cytoplasm;GO:0005739//mitochondrion;GO:0005829//cytosol;GO:0043226//organelle;GO:0043227//membrane-bounded organelle;GO:0043229//intracellular organelle;GO:0043231//intracellular membrane-bounded organelle	GO:0003674//molecular_function;GO:0003824//catalytic activity;GO:0003961//O-acetylhomoserine aminocarboxypropyltransferase activity;GO:0004124//cysteine synthase activity;GO:0004400//histidinol-phosphate transaminase activity;GO:0004838//L-tyrosine:2-oxoglutarate aminotransferase activity;GO:0005488//binding;GO:0008483//transaminase activity;GO:0009016//succinyldiaminopimelate transaminase activi…	GO:0000105//histidine biosynthetic process;GO:0002119//nematode larval development;GO:0002164//larval development;GO:0005975//carbohydrate metabolic process;GO:0005996//monosaccharide metabolic process;GO:0006006//glucose metabolic process;GO:0006082//organic acid metabolic process;GO:0006094//gluconeogenesis;GO:0006103//2-oxoglutarate metabolic process;GO:0006520//cellular amino acid metabolic p…	--
ncbi_128697559	6.88566666666667	4.545	2.24333333333333	3.887	3.853	Tat	XP_045582428.1 tyrosine aminotransferase-like [Procambarus clarkii]	Metabolism;Metabolism;Metabolism;Metabolism;Metabolism;Metabolism	Global and overview maps;Amino acid metabolism;Amino acid metabolism;Metabolism of cofactors and vitamins;Amino acid metabolism;Amino acid metabolism	ko01100//Metabolic pathways;ko00350//Tyrosine metabolism;ko00270//Cysteine and methionine metabolism;ko00130//Ubiquinone and other terpenoid-quinone biosynthesis;ko00360//Phenylalanine metabolism;ko00400//Phenylalanine, tyrosine and tryptophan biosynthesis	K00815;K00815;K00815;K00815;K00815;K00815	GO:0005575//cellular_component;GO:0005622//intracellular anatomical structure;GO:0005737//cytoplasm;GO:0005739//mitochondrion;GO:0005829//cytosol;GO:0043226//organelle;GO:0043227//membrane-bounded organelle;GO:0043229//intracellular organelle;GO:0043231//intracellular membrane-bounded organelle	GO:0003674//molecular_function;GO:0003824//catalytic activity;GO:0004838//L-tyrosine:2-oxoglutarate aminotransferase activity;GO:0005488//binding;GO:0008483//transaminase activity;GO:0016597//amino acid binding;GO:0016740//transferase activity;GO:0016769//transferase activity, transferring nitrogenous groups;GO:0019842//vitamin binding;GO:0030170//pyridoxal phosphate binding;GO:0031406//carboxyli…	GO:0002119//nematode larval development;GO:0002164//larval development;GO:0005975//carbohydrate metabolic process;GO:0005996//monosaccharide metabolic process;GO:0006006//glucose metabolic process;GO:0006082//organic acid metabolic process;GO:0006094//gluconeogenesis;GO:0006103//2-oxoglutarate metabolic process;GO:0006520//cellular amino acid metabolic process;GO:0006531//aspartate metabolic proc…	--
ncbi_128697581	0.489666666666667	0.411	0.240333333333333	0.421	0.373666666666667	PREB	XP_045582062.1 prolactin regulatory element-binding protein-like [Procambarus clarkii]	Genetic Information Processing	Folding, sorting and degradation	ko04141//Protein processing in endoplasmic reticulum	K14003	GO:0000139//Golgi membrane;GO:0005575//cellular_component;GO:0005622//intracellular anatomical structure;GO:0005634//nucleus;GO:0005737//cytoplasm;GO:0005783//endoplasmic reticulum;GO:0005789//endoplasmic reticulum membrane;GO:0005794//Golgi apparatus;GO:0012505//endomembrane system;GO:0016020//membrane;GO:0016021//integral component of membrane;GO:0030176//integral component of endoplasmic retic…	GO:0000981//DNA-binding transcription factor activity, RNA polymerase II-specific;GO:0001228//DNA-binding transcription activator activity, RNA polymerase II-specific;GO:0003674//molecular_function;GO:0003676//nucleic acid binding;GO:0003677//DNA binding;GO:0003700//DNA-binding transcription factor activity;GO:0005085//guanyl-nucleotide exchange factor activity;GO:0005096//GTPase activator activi…	GO:0000902//cell morphogenesis;GO:0002790//peptide secretion;GO:0003400//regulation of COPII vesicle coating;GO:0006139//nucleobase-containing compound metabolic process;GO:0006351//transcription, DNA-templated;GO:0006355//regulation of transcription, DNA-templated;GO:0006357//regulation of transcription by RNA polymerase II;GO:0006366//transcription by RNA polymerase II;GO:0006725//cellular arom…	--
ncbi_128697670	0.124333333333333	0.075	0.024	0.101666666666667	0.125666666666667	TTLL5	XP_045613656.1 tubulin polyglutamylase TTLL5-like isoform X2 [Procambarus clarkii]	-	-	-	-	GO:0005575//cellular_component;GO:0005622//intracellular anatomical structure;GO:0005634//nucleus;GO:0005737//cytoplasm;GO:0005813//centrosome;GO:0005815//microtubule organizing center;GO:0005829//cytosol;GO:0005856//cytoskeleton;GO:0005874//microtubule;GO:0005886//plasma membrane;GO:0005929//cilium;GO:0015630//microtubule cytoskeleton;GO:0016020//membrane;GO:0031237//intrinsic component of perip…	GO:0000166//nucleotide binding;GO:0003674//molecular_function;GO:0003824//catalytic activity;GO:0005215//transporter activity;GO:0005488//binding;GO:0005524//ATP binding;GO:0016874//ligase activity;GO:0016879//ligase activity, forming carbon-nitrogen bonds;GO:0016881//acid-amino acid ligase activity;GO:0017076//purine nucleotide binding;GO:0030554//adenyl nucleotide binding;GO:0032553//ribonucleo…	GO:0000003//reproduction;GO:0000226//microtubule cytoskeleton organization;GO:0001578//microtubule bundle formation;GO:0001654//eye development;GO:0003006//developmental process involved in reproduction;GO:0006139//nucleobase-containing compound metabolic process;GO:0006351//transcription, DNA-templated;GO:0006464//cellular protein modification process;GO:0006725//cellular aromatic compound metab…	--
ncbi_128697724	14.1813333333333	10.2453333333333	6.18966666666667	4.58033333333333	9.53066666666667	--	XP_045613383.1 arylalkylamine N-acetyltransferase-like 2 [Procambarus clarkii]	-	-	-	-	-	GO:0008080//N-acetyltransferase activity;GO:0008999//ribosomal-protein-alanine N-acetyltransferase activity;GO:0016747//acyltransferase activity, transferring groups other than amino-acyl groups	GO:0006464//cellular protein modification process;GO:0042254//ribosome biogenesis	--
ncbi_128697744	86.405	44.6383333333333	38.2546666666667	42.9296666666667	53.0566666666667	slc39a1	XP_045613314.1 zinc transporter ZIP1-like [Procambarus clarkii]	Human Diseases;Human Diseases	Neurodegenerative disease;Neurodegenerative disease	ko05010//Alzheimer disease;ko05012//Parkinson disease	K14709;K14709	GO:0005575//cellular_component;GO:0005886//plasma membrane;GO:0016020//membrane;GO:0016323//basolateral plasma membrane;GO:0016324//apical plasma membrane;GO:0045177//apical part of cell;GO:0071944//cell periphery;GO:0098590//plasma membrane region	GO:0003674//molecular_function;GO:0005215//transporter activity;GO:0005385//zinc ion transmembrane transporter activity;GO:0008324//cation transmembrane transporter activity;GO:0015075//ion transmembrane transporter activity;GO:0015318//inorganic molecular entity transmembrane transporter activity;GO:0022857//transmembrane transporter activity;GO:0022890//inorganic cation transmembrane transporte…	GO:0000041//transition metal ion transport;GO:0006810//transport;GO:0006811//ion transport;GO:0006812//cation transport;GO:0006829//zinc ion transport;GO:0006950//response to stress;GO:0008150//biological_process;GO:0009636//response to toxic substance;GO:0010035//response to inorganic substance;GO:0010038//response to metal ion;GO:0010043//response to zinc ion;GO:0010312//detoxification of zinc …	--
ncbi_128697763	6.14033333333333	3.10766666666667	2.20633333333333	2.62166666666667	3.04766666666667	--	XP_045617873.1 uncharacterized protein LOC123770249 isoform X1 [Procambarus clarkii]	-	-	-	-	-	GO:0005319//lipid transporter activity	GO:0006869//lipid transport	--
ncbi_128697794	1.72	1.14866666666667	0.857333333333333	0.975666666666667	1.23766666666667	--	XP_042216683.1 uncharacterized protein LOC121862450 [Homarus americanus]	-	-	-	-	-	-	-	--
ncbi_128697834	4.82266666666667	3.48466666666667	2.407	2.754	3.64466666666667	CCDC43	KAG7162704.1 Coiled-coil domain-containing protein 43-like [Homarus americanus]	-	-	-	-	-	GO:0004386//helicase activity	-	--
ncbi_128697904	0.475333333333333	0.286	0.200333333333333	0.178	0.401666666666667	--	XP_045617868.1 uncharacterized protein LOC123770247 isoform X1 [Procambarus clarkii]	-	-	-	-	-	-	-	zf-C2H2
ncbi_128697918	0.163666666666667	0.0313333333333333	0.039	0.0316666666666667	0.06	SLC6A3	XP_045613294.1 uncharacterized protein LOC123767583 isoform X2 [Procambarus clarkii]	-	-	-	-	GO:0016021//integral component of membrane	-	-	--
ncbi_128697919	1.40366666666667	0.743666666666667	0.164333333333333	0.676	0.903666666666667	PYR5-6	XP_045613569.1 uridine 5'-monophosphate synthase-like [Procambarus clarkii]	Metabolism;Metabolism;Metabolism	Global and overview maps;Xenobiotics biodegradation and metabolism;Nucleotide metabolism	ko01100//Metabolic pathways;ko00983//Drug metabolism - other enzymes;ko00240//Pyrimidine metabolism	K13421;K13421;K13421	GO:0005737//cytoplasm	GO:0003999//adenine phosphoribosyltransferase activity;GO:0004588//orotate phosphoribosyltransferase activity;GO:0004590//orotidine-5'-phosphate decarboxylase activity	GO:0006166//purine ribonucleoside salvage;GO:0006207//'de novo' pyrimidine nucleobase biosynthetic process;GO:0009116//nucleoside metabolic process;GO:0009220//pyrimidine ribonucleotide biosynthetic process	--
ncbi_128698003	40.0936666666667	20.5783333333333	18.077	15.4453333333333	22.273	TMEM189	XP_045620428.1 plasmanylethanolamine desaturase-like [Procambarus clarkii]	Metabolism;Metabolism	Global and overview maps;Lipid metabolism	ko01100//Metabolic pathways;ko00565//Ether lipid metabolism	K20656;K20656	GO:0000151//ubiquitin ligase complex;GO:0005575//cellular_component;GO:0005622//intracellular anatomical structure;GO:0005634//nucleus;GO:0005737//cytoplasm;GO:0005783//endoplasmic reticulum;GO:0005789//endoplasmic reticulum membrane;GO:0012505//endomembrane system;GO:0016020//membrane;GO:0016021//integral component of membrane;GO:0031224//intrinsic component of membrane;GO:0031371//ubiquitin con…	GO:0003674//molecular_function;GO:0003824//catalytic activity;GO:0004842//ubiquitin-protein transferase activity;GO:0005488//binding;GO:0005515//protein binding;GO:0016491//oxidoreductase activity;GO:0016740//transferase activity;GO:0019787//ubiquitin-like protein transferase activity;GO:0019899//enzyme binding;GO:0031625//ubiquitin protein ligase binding;GO:0044389//ubiquitin-like protein ligase…	GO:0000209//protein polyubiquitination;GO:0006464//cellular protein modification process;GO:0006807//nitrogen compound metabolic process;GO:0008150//biological_process;GO:0008152//metabolic process;GO:0009987//cellular process;GO:0016567//protein ubiquitination;GO:0019538//protein metabolic process;GO:0032446//protein modification by small protein conjugation;GO:0036211//protein modification proc…	--
ncbi_128698045	154.635666666667	124.043	89.0816666666667	54.6376666666667	121.520666666667	tmbim6	XP_045620284.1 probable Bax inhibitor 1 [Procambarus clarkii]	-	-	-	-	GO:0005575//cellular_component;GO:0005622//intracellular anatomical structure;GO:0005634//nucleus;GO:0005737//cytoplasm;GO:0005739//mitochondrion;GO:0005740//mitochondrial envelope;GO:0005783//endoplasmic reticulum;GO:0005789//endoplasmic reticulum membrane;GO:0005886//plasma membrane;GO:0005887//integral component of plasma membrane;GO:0012505//endomembrane system;GO:0016020//membrane;GO:0016021…	GO:0003674//molecular_function;GO:0004857//enzyme inhibitor activity;GO:0005488//binding;GO:0005515//protein binding;GO:0008428//ribonuclease inhibitor activity;GO:0019899//enzyme binding;GO:0030234//enzyme regulator activity;GO:0031625//ubiquitin protein ligase binding;GO:0044389//ubiquitin-like protein ligase binding;GO:0060698//endoribonuclease inhibitor activity;GO:0098772//molecular function…	GO:0000003//reproduction;GO:0000122//negative regulation of transcription by RNA polymerase II;GO:0001101//response to acid chemical;GO:0002165//instar larval or pupal development;GO:0002637//regulation of immunoglobulin production;GO:0002638//negative regulation of immunoglobulin production;GO:0002682//regulation of immune system process;GO:0002683//negative regulation of immune system process;G…	--
ncbi_128698079	4.41966666666667	3.36433333333333	1.78933333333333	2.20233333333333	4.009	UNC119B	XP_042229999.1 protein unc-119 homolog B-like [Homarus americanus]	-	-	-	-	GO:0000922//spindle pole;GO:0005575//cellular_component;GO:0005576//extracellular region;GO:0005622//intracellular anatomical structure;GO:0005737//cytoplasm;GO:0005813//centrosome;GO:0005815//microtubule organizing center;GO:0005819//spindle;GO:0005829//cytosol;GO:0005856//cytoskeleton;GO:0005929//cilium;GO:0015630//microtubule cytoskeleton;GO:0030424//axon;GO:0035869//ciliary transition zone;GO…	GO:0003674//molecular_function;GO:0005488//binding;GO:0005515//protein binding;GO:0008289//lipid binding	GO:0000003//reproduction;GO:0000278//mitotic cell cycle;GO:0000281//mitotic cytokinesis;GO:0000910//cytokinesis;GO:0001558//regulation of cell growth;GO:0001932//regulation of protein phosphorylation;GO:0001934//positive regulation of protein phosphorylation;GO:0002119//nematode larval development;GO:0002164//larval development;GO:0003008//system process;GO:0006810//transport;GO:0006897//endocyto…	--
ncbi_128698096	0.474	0.314333333333333	0.211666666666667	0.342333333333333	0.387666666666667	CSMD3	XP_045620194.1 uncharacterized protein LOC123771630 [Procambarus clarkii]	-	-	-	-	GO:0005575//cellular_component;GO:0005576//extracellular region;GO:0005615//extracellular space;GO:0005622//intracellular anatomical structure;GO:0005737//cytoplasm;GO:0005886//plasma membrane;GO:0009986//cell surface;GO:0012505//endomembrane system;GO:0016020//membrane;GO:0030141//secretory granule;GO:0031089//platelet dense granule lumen;GO:0031410//cytoplasmic vesicle;GO:0031974//membrane-encl…	GO:0003674//molecular_function;GO:0004930//G protein-coupled receptor activity;GO:0005488//binding;GO:0005515//protein binding;GO:0005539//glycosaminoglycan binding;GO:0005543//phospholipid binding;GO:0008047//enzyme activator activity;GO:0008201//heparin binding;GO:0008289//lipid binding;GO:0030234//enzyme regulator activity;GO:0042802//identical protein binding;GO:0043167//ion binding;GO:004316…	GO:0001936//regulation of endothelial cell proliferation;GO:0001937//negative regulation of endothelial cell proliferation;GO:0002576//platelet degranulation;GO:0006508//proteolysis;GO:0006629//lipid metabolic process;GO:0006638//neutral lipid metabolic process;GO:0006639//acylglycerol metabolic process;GO:0006641//triglyceride metabolic process;GO:0006807//nitrogen compound metabolic process;GO:…	--
ncbi_128698170	0.522	0.193333333333333	0.131333333333333	0.252	0.234	BTBD2	XP_045600160.1 BTB/POZ domain-containing protein 1-like [Procambarus clarkii]	-	-	-	-	-	GO:0005515//protein binding	-	--
ncbi_128698226	23.0723333333333	9.65533333333333	6.89133333333333	12.7043333333333	12.4256666666667	celD	XP_045609848.1 endoglucanase E-4-like [Procambarus clarkii]	-	-	-	-	-	GO:0004553//hydrolase activity, hydrolyzing O-glycosyl compounds	GO:0005975//carbohydrate metabolic process	--
ncbi_128698322	0.71	0.363666666666667	0.183	0.408	0.776333333333333	Cdc40	XP_045597621.1 pre-mRNA-processing factor 17-like [Procambarus clarkii]	Genetic Information Processing	Transcription	ko03040//Spliceosome	K12816	GO:0000974//Prp19 complex;GO:0005575//cellular_component;GO:0005622//intracellular anatomical structure;GO:0005634//nucleus;GO:0005654//nucleoplasm;GO:0005681//spliceosomal complex;GO:0005684//U2-type spliceosomal complex;GO:0031974//membrane-enclosed lumen;GO:0031981//nuclear lumen;GO:0032991//protein-containing complex;GO:0034399//nuclear periphery;GO:0043226//organelle;GO:0043227//membrane-bou…	GO:0003674//molecular_function;GO:0003676//nucleic acid binding;GO:0003723//RNA binding;GO:0005488//binding;GO:0005515//protein binding;GO:0097159//organic cyclic compound binding;GO:1901363//heterocyclic compound binding	GO:0000245//spliceosomal complex assembly;GO:0000348//mRNA branch site recognition;GO:0000350//generation of catalytic spliceosome for second transesterification step;GO:0000375//RNA splicing, via transesterification reactions;GO:0000377//RNA splicing, via transesterification reactions with bulged adenosine as nucleophile;GO:0000389//mRNA 3'-splice site recognition;GO:0000393//spliceosomal confor…	--
ncbi_128698358	0.989	0.539	0.464666666666667	0.635666666666667	0.83	TIGD1	XP_021920023.1 LOW QUALITY PROTEIN: tigger transposable element-derived protein 1-like [Zootermopsis nevadensis]	-	-	-	-	GO:0005575//cellular_component;GO:0005622//intracellular anatomical structure;GO:0005634//nucleus;GO:0043226//organelle;GO:0043227//membrane-bounded organelle;GO:0043229//intracellular organelle;GO:0043231//intracellular membrane-bounded organelle	GO:0000150//DNA strand exchange activity;GO:0003674//molecular_function;GO:0003676//nucleic acid binding;GO:0003677//DNA binding;GO:0003700//DNA-binding transcription factor activity;GO:0005488//binding;GO:0097159//organic cyclic compound binding;GO:1901363//heterocyclic compound binding	GO:0006310//DNA recombination;GO:0006352//DNA-templated transcription, initiation;GO:0006355//regulation of transcription, DNA-templated	--
ncbi_128698458	0.452666666666667	0.209666666666667	0.077	0.265	0.251	swm	XP_045625221.1 RNA-binding protein 26-like isoform X4 [Procambarus clarkii]	-	-	-	-	GO:0000228//nuclear chromosome;GO:0000785//chromatin;GO:0005575//cellular_component;GO:0005622//intracellular anatomical structure;GO:0005634//nucleus;GO:0005654//nucleoplasm;GO:0005694//chromosome;GO:0016604//nuclear body;GO:0031974//membrane-enclosed lumen;GO:0031981//nuclear lumen;GO:0032991//protein-containing complex;GO:0043226//organelle;GO:0043227//membrane-bounded organelle;GO:0043228//no…	GO:0003674//molecular_function;GO:0003676//nucleic acid binding;GO:0003723//RNA binding;GO:0003729//mRNA binding;GO:0005488//binding;GO:0005515//protein binding;GO:0043167//ion binding;GO:0043169//cation binding;GO:0046872//metal ion binding;GO:0097159//organic cyclic compound binding;GO:1901363//heterocyclic compound binding	GO:0001672//regulation of chromatin assembly or disassembly;GO:0006139//nucleobase-containing compound metabolic process;GO:0006396//RNA processing;GO:0006397//mRNA processing;GO:0006725//cellular aromatic compound metabolic process;GO:0006807//nitrogen compound metabolic process;GO:0008150//biological_process;GO:0008152//metabolic process;GO:0008589//regulation of smoothened signaling pathway;GO…	--
ncbi_128698545	1.96866666666667	0.122666666666667	0.059	0.033	0.219333333333333	HEBP2	XP_042223712.1 heme-binding protein 1-like [Homarus americanus]	-	-	-	-	-	-	-	--
ncbi_128698552	60.9836666666667	36.4253333333333	26.1226666666667	27.1573333333333	36.27	EH1	XP_045618410.1 juvenile hormone epoxide hydrolase 1-like isoform X1 [Procambarus clarkii]	Human Diseases;Human Diseases;Organismal Systems;Human Diseases;Metabolism	Cancer: overview;Cancer: overview;Digestive system;Cancer: overview;Xenobiotics biodegradation and metabolism	ko05207//Chemical carcinogenesis - receptor activation;ko05208//Chemical carcinogenesis - reactive oxygen species;ko04976//Bile secretion;ko05204//Chemical carcinogenesis - DNA adducts;ko00980//Metabolism of xenobiotics by cytochrome P450	K01253;K01253;K01253;K01253;K01253	GO:0005575//cellular_component;GO:0005622//intracellular anatomical structure;GO:0005737//cytoplasm;GO:0005783//endoplasmic reticulum;GO:0005789//endoplasmic reticulum membrane;GO:0005886//plasma membrane;GO:0012505//endomembrane system;GO:0016020//membrane;GO:0016021//integral component of membrane;GO:0031090//organelle membrane;GO:0031224//intrinsic component of membrane;GO:0031984//organelle s…	GO:0003674//molecular_function;GO:0003824//catalytic activity;GO:0004301//epoxide hydrolase activity;GO:0005488//binding;GO:0005515//protein binding;GO:0015631//tubulin binding;GO:0016787//hydrolase activity;GO:0016801//hydrolase activity, acting on ether bonds;GO:0016803//ether hydrolase activity;GO:0019899//enzyme binding;GO:0033961//cis-stilbene-oxide hydrolase activity;GO:0047570//3-oxoadipat…	GO:0001889//liver development;GO:0006066//alcohol metabolic process;GO:0006725//cellular aromatic compound metabolic process;GO:0006805//xenobiotic metabolic process;GO:0007275//multicellular organism development;GO:0008150//biological_process;GO:0008152//metabolic process;GO:0009056//catabolic process;GO:0009058//biosynthetic process;GO:0009234//menaquinone biosynthetic process;GO:0009410//respo…	--
ncbi_128698705	1.47466666666667	1.196	0.647	0.801333333333333	0.991	--	XP_042218519.1 RING finger protein 141-like isoform X2 [Homarus americanus]	-	-	-	-	GO:0005575//cellular_component;GO:0016020//membrane	GO:0003674//molecular_function;GO:0003676//nucleic acid binding;GO:0003677//DNA binding;GO:0003824//catalytic activity;GO:0004842//ubiquitin-protein transferase activity;GO:0005488//binding;GO:0016740//transferase activity;GO:0019787//ubiquitin-like protein transferase activity;GO:0043167//ion binding;GO:0043169//cation binding;GO:0046872//metal ion binding;GO:0097159//organic cyclic compound bin…	GO:0006355//regulation of transcription, DNA-templated;GO:0006464//cellular protein modification process;GO:0006807//nitrogen compound metabolic process;GO:0008150//biological_process;GO:0008152//metabolic process;GO:0009889//regulation of biosynthetic process;GO:0009987//cellular process;GO:0010468//regulation of gene expression;GO:0010556//regulation of macromolecule biosynthetic process;GO:001…	--
ncbi_128698769	2.40333333333333	1.63933333333333	1.15466666666667	2.69133333333333	2.18466666666667	--	KAG7166732.1 RNA-directed DNA polymerase from mobile element jockey-like 30 [Homarus americanus]	Genetic Information Processing	Translation	ko03008//Ribosome biogenesis in eukaryotes	K14530	-	-	-	--
ncbi_128698811	0.482	0.275	0.236666666666667	0.279333333333333	0.382666666666667	--	XP_045585034.1 cell surface glycoprotein 1-like isoform X3 [Procambarus clarkii]	-	-	-	-	-	-	-	--
ncbi_128698935	4.12233333333333	2.244	1.519	1.61066666666667	2.221	slc16a10	XP_045612863.1 monocarboxylate transporter 10-like isoform X3 [Procambarus clarkii]	Organismal Systems;Organismal Systems	Endocrine system;Digestive system	ko04919//Thyroid hormone signaling pathway;ko04974//Protein digestion and absorption	K08187;K08187	GO:0005575//cellular_component;GO:0016020//membrane;GO:0016021//integral component of membrane;GO:0031224//intrinsic component of membrane	GO:0003674//molecular_function;GO:0005215//transporter activity;GO:0005342//organic acid transmembrane transporter activity;GO:0008028//monocarboxylic acid transmembrane transporter activity;GO:0008509//anion transmembrane transporter activity;GO:0008514//organic anion transmembrane transporter activity;GO:0015075//ion transmembrane transporter activity;GO:0015318//inorganic molecular entity tran…	GO:0006725//cellular aromatic compound metabolic process;GO:0006726//eye pigment biosynthetic process;GO:0006727//ommochrome biosynthetic process;GO:0006810//transport;GO:0006811//ion transport;GO:0006812//cation transport;GO:0006820//anion transport;GO:0008055//ocellus pigment biosynthetic process;GO:0008150//biological_process;GO:0008152//metabolic process;GO:0008643//carbohydrate transport;GO:…	--
ncbi_128698938	9.166	7.20366666666667	4.56866666666667	6.895	8.10333333333333	--	XP_045612910.1 putative methyltransferase DDB_G0268948 isoform X1 [Procambarus clarkii]	-	-	-	-	-	GO:0008168//methyltransferase activity;GO:0008170//N-methyltransferase activity;GO:0008171//O-methyltransferase activity;GO:0008173//RNA methyltransferase activity;GO:0008689//3-demethylubiquinone-9 3-O-methyltransferase activity;GO:0008757//S-adenosylmethionine-dependent methyltransferase activity;GO:0046406//magnesium protoporphyrin IX methyltransferase activity	GO:0006744//ubiquinone biosynthetic process;GO:0008299//isoprenoid biosynthetic process;GO:0009102//biotin biosynthetic process;GO:0009234//menaquinone biosynthetic process;GO:0009312//oligosaccharide biosynthetic process;GO:0009877//nodulation;GO:0015995//chlorophyll biosynthetic process;GO:0042245//RNA repair;GO:0044272//sulfur compound biosynthetic process	--
ncbi_128699082	135.472666666667	102.861666666667	59.997	37.945	92.0356666666667	lipl-1	XP_045584704.1 lipase 3-like [Procambarus clarkii]	Cellular Processes;Organismal Systems;Metabolism	Transport and catabolism;Digestive system;Lipid metabolism	ko04142//Lysosome;ko04979//Cholesterol metabolism;ko00100//Steroid biosynthesis	K01052;K01052;K01052	-	-	GO:0006629//lipid metabolic process	--
ncbi_128699123	10.776	6.251	5.15066666666667	5.308	6.94866666666667	CDK5RAP3	XP_042215920.1 CDK5 regulatory subunit-associated protein 3-like [Homarus americanus]	-	-	-	-	GO:0005575//cellular_component;GO:0005622//intracellular anatomical structure;GO:0005634//nucleus;GO:0005730//nucleolus;GO:0005737//cytoplasm;GO:0005813//centrosome;GO:0005815//microtubule organizing center;GO:0005829//cytosol;GO:0005856//cytoskeleton;GO:0005874//microtubule;GO:0008537//proteasome activator complex;GO:0012505//endomembrane system;GO:0015630//microtubule cytoskeleton;GO:0016021//i…	GO:0003674//molecular_function;GO:0005488//binding;GO:0005515//protein binding;GO:0008134//transcription factor binding;GO:0019899//enzyme binding;GO:0019900//kinase binding;GO:0019901//protein kinase binding;GO:0030332//cyclin binding;GO:0032977//membrane insertase activity;GO:0044389//ubiquitin-like protein ligase binding;GO:0044877//protein-containing complex binding;GO:0051019//mitogen-activa…	GO:0000075//cell cycle checkpoint signaling;GO:0000077//DNA damage checkpoint signaling;GO:0000079//regulation of cyclin-dependent protein serine/threonine kinase activity;GO:0000278//mitotic cell cycle;GO:0001932//regulation of protein phosphorylation;GO:0001933//negative regulation of protein phosphorylation;GO:0006355//regulation of transcription, DNA-templated;GO:0006357//regulation of transc…	--
ncbi_128699125	2.09833333333333	1.09033333333333	0.949333333333333	0.984333333333333	1.205	SLC25A27	XP_045584564.1 mitochondrial uncoupling protein 4-like isoform X3 [Procambarus clarkii]	-	-	-	-	GO:0005575//cellular_component;GO:0005622//intracellular anatomical structure;GO:0005737//cytoplasm;GO:0005739//mitochondrion;GO:0005740//mitochondrial envelope;GO:0005743//mitochondrial inner membrane;GO:0016020//membrane;GO:0016021//integral component of membrane;GO:0019866//organelle inner membrane;GO:0031090//organelle membrane;GO:0031224//intrinsic component of membrane;GO:0031966//mitochond…	GO:0003674//molecular_function;GO:0005215//transporter activity;GO:0017077//oxidative phosphorylation uncoupler activity;GO:0022857//transmembrane transporter activity	GO:0006810//transport;GO:0006811//ion transport;GO:0006812//cation transport;GO:0006839//mitochondrial transport;GO:0006873//cellular ion homeostasis;GO:0006874//cellular calcium ion homeostasis;GO:0006875//cellular metal ion homeostasis;GO:0006950//response to stress;GO:0006979//response to oxidative stress;GO:0007275//multicellular organism development;GO:0007423//sensory organ development;GO:0…	--
ncbi_128699252	3.394	2.41333333333333	1.49833333333333	1.49066666666667	2.61766666666667	--	XP_042211853.1 uncharacterized protein LOC121859169 [Homarus americanus]	-	-	-	-	-	GO:0005515//protein binding	GO:0006355//regulation of transcription, DNA-templated;GO:0007165//signal transduction	--
ncbi_128699304	620.430333333333	428.288	297.408333333333	428.460666666667	457.215	GA14587	XP_045616979.1 carboxypeptidase B [Procambarus clarkii]	Organismal Systems;Organismal Systems	Digestive system;Digestive system	ko04972//Pancreatic secretion;ko04974//Protein digestion and absorption	K01298;K01298	-	GO:0004181//metallocarboxypeptidase activity;GO:0008270//zinc ion binding	GO:0006508//proteolysis	--
ncbi_128699451	2.08933333333333	1.41433333333333	0.637333333333333	0.680333333333333	1.03766666666667	N6amt1	XP_045617606.1 methyltransferase N6AMT1-like [Procambarus clarkii]	-	-	-	-	-	GO:0008168//methyltransferase activity;GO:0008171//O-methyltransferase activity;GO:0008276//protein methyltransferase activity;GO:0008757//S-adenosylmethionine-dependent methyltransferase activity	GO:0006412//translation;GO:0008152//metabolic process;GO:0009102//biotin biosynthetic process;GO:0018364//peptidyl-glutamine methylation;GO:0042273//ribosomal large subunit biogenesis	--
ncbi_128699586	0.956333333333333	1.01966666666667	0.346	0.693	0.932666666666667	Aldh5a1	XP_045610590.1 succinate-semialdehyde dehydrogenase, mitochondrial-like isoform X1 [Procambarus clarkii]	Metabolism;Metabolism;Metabolism	Global and overview maps;Amino acid metabolism;Carbohydrate metabolism	ko01100//Metabolic pathways;ko00250//Alanine, aspartate and glutamate metabolism;ko00650//Butanoate metabolism	K00139;K00139;K00139	GO:0005575//cellular_component;GO:0005622//intracellular anatomical structure;GO:0005737//cytoplasm;GO:0005739//mitochondrion;GO:0005759//mitochondrial matrix;GO:0031974//membrane-enclosed lumen;GO:0043226//organelle;GO:0043227//membrane-bounded organelle;GO:0043229//intracellular organelle;GO:0043231//intracellular membrane-bounded organelle;GO:0043233//organelle lumen;GO:0070013//intracellular …	GO:0000166//nucleotide binding;GO:0003674//molecular_function;GO:0003824//catalytic activity;GO:0003842//1-pyrroline-5-carboxylate dehydrogenase activity;GO:0004491//methylmalonate-semialdehyde dehydrogenase (acylating) activity;GO:0004777//succinate-semialdehyde dehydrogenase (NAD+) activity;GO:0005488//binding;GO:0005515//protein binding;GO:0008802//betaine-aldehyde dehydrogenase activity;GO:00…	GO:0001505//regulation of neurotransmitter levels;GO:0005975//carbohydrate metabolic process;GO:0005996//monosaccharide metabolic process;GO:0006006//glucose metabolic process;GO:0006082//organic acid metabolic process;GO:0006083//acetate metabolic process;GO:0006091//generation of precursor metabolites and energy;GO:0006105//succinate metabolic process;GO:0006518//peptide metabolic process;GO:00…	--
ncbi_128699597	8.526	7.06166666666667	3.958	5.046	7.32333333333333	SMPD1	XP_042241479.1 LOW QUALITY PROTEIN: sphingomyelin phosphodiesterase-like [Homarus americanus]	Metabolism;Cellular Processes;Environmental Information Processing;Cellular Processes;Metabolism	Global and overview maps;Transport and catabolism;Signal transduction;Cell growth and death;Lipid metabolism	ko01100//Metabolic pathways;ko04142//Lysosome;ko04071//Sphingolipid signaling pathway;ko04217//Necroptosis;ko00600//Sphingolipid metabolism	K12350;K12350;K12350;K12350;K12350	-	GO:0016787//hydrolase activity	-	--
ncbi_128699607	11.3926666666667	5.13366666666667	1.70333333333333	2.61266666666667	4.73766666666667	gbh-1	XP_042207047.1 gamma-butyrobetaine dioxygenase-like isoform X1 [Homarus americanus]	Metabolism;Metabolism	Global and overview maps;Amino acid metabolism	ko01100//Metabolic pathways;ko00310//Lysine degradation	K00471;K00471	GO:0005575//cellular_component;GO:0005622//intracellular anatomical structure;GO:0005737//cytoplasm;GO:0005829//cytosol	GO:0003674//molecular_function;GO:0003824//catalytic activity;GO:0005488//binding;GO:0005506//iron ion binding;GO:0005515//protein binding;GO:0008270//zinc ion binding;GO:0008336//gamma-butyrobetaine dioxygenase activity;GO:0016491//oxidoreductase activity;GO:0016705//oxidoreductase activity, acting on paired donors, with incorporation or reduction of molecular oxygen;GO:0016706//2-oxoglutarate-d…	GO:0006575//cellular modified amino acid metabolic process;GO:0006577//amino-acid betaine metabolic process;GO:0006578//amino-acid betaine biosynthetic process;GO:0006807//nitrogen compound metabolic process;GO:0008150//biological_process;GO:0008152//metabolic process;GO:0009058//biosynthetic process;GO:0009437//carnitine metabolic process;GO:0009987//cellular process;GO:0034641//cellular nitroge…	--
ncbi_128699685	1.57166666666667	1.99466666666667	0.746	1.23266666666667	1.901	--	-	-	-	-	-	-	-	-	--
ncbi_128699834	582.666666666667	286.449333333333	223.233	671.690333333333	554.53	--	XP_045617795.1 uncharacterized protein LOC123770168 [Procambarus clarkii]	-	-	-	-	-	-	GO:0006270//DNA replication initiation	--
ncbi_128700061	6.70933333333333	3.98	2.213	2.33733333333333	6.092	CYP15A1	XP_045612751.1 methyl farnesoate epoxidase-like [Procambarus clarkii]	Metabolism	Metabolism of terpenoids and polyketides	ko00981//Insect hormone biosynthesis	K14937	-	GO:0005506//iron ion binding;GO:0016705//oxidoreductase activity, acting on paired donors, with incorporation or reduction of molecular oxygen;GO:0020037//heme binding	-	--
ncbi_128700114	0.928	0.389333333333333	0.424666666666667	0.551333333333333	0.906666666666667	--	XP_045583761.1 uncharacterized protein LOC123746346 isoform X2 [Procambarus clarkii]	-	-	-	-	GO:0005737//cytoplasm;GO:0043190//ATP-binding cassette (ABC) transporter complex	GO:0003677//DNA binding;GO:0003924//GTPase activity;GO:0004798//thymidylate kinase activity;GO:0005047//signal recognition particle binding;GO:0005524//ATP binding;GO:0016301//kinase activity;GO:0016787//hydrolase activity;GO:0016887//ATP hydrolysis activity;GO:0042626//ATPase-coupled transmembrane transporter activity;GO:0043531//ADP binding	GO:0002949//tRNA threonylcarbamoyladenosine modification;GO:0006400//tRNA modification;GO:0006810//transport;GO:0009306//protein secretion;GO:0015949//nucleobase-containing small molecule interconversion	--
ncbi_128700201	1.83766666666667	1.14166666666667	0.888	1.57666666666667	1.79033333333333	SLC9B2	XP_042203390.1 sodium/hydrogen exchanger 9B2-like [Homarus americanus]	-	-	-	-	GO:0016021//integral component of membrane	GO:0005451//monovalent cation:proton antiporter activity;GO:0015299//solute:proton antiporter activity	GO:0006812//cation transport;GO:0055085//transmembrane transport	--
ncbi_128700230	88.8586666666667	15.8793333333333	13.1856666666667	23.6113333333333	57.0466666666667	LCC1	XP_045592775.1 uncharacterized protein LOC123754419 [Procambarus clarkii]	-	-	-	-	-	GO:0005375//copper ion transmembrane transporter activity;GO:0005507//copper ion binding;GO:0016491//oxidoreductase activity	GO:0006825//copper ion transport	--
ncbi_128700275	13.779	3.554	1.59333333333333	6.66533333333333	8.49766666666667	4CL	XP_045610421.1 4-coumarate--CoA ligase-like isoform X2 [Procambarus clarkii]	Metabolism;Metabolism	Global and overview maps;Metabolism of cofactors and vitamins	ko01100//Metabolic pathways;ko00130//Ubiquinone and other terpenoid-quinone biosynthesis	K01904;K01904	-	GO:0003987//acetate-CoA ligase activity;GO:0004043//L-aminoadipate-semialdehyde dehydrogenase activity;GO:0008668//(2,3-dihydroxybenzoyl)adenylate synthase activity;GO:0008756//o-succinylbenzoate-CoA ligase activity;GO:0030729//acetoacetate-CoA ligase activity;GO:0047473//D-alanine [D-alanyl carrier protein] ligase activity;GO:0047475//phenylacetate-CoA ligase activity;GO:0050218//propionate-CoA …	GO:0009234//menaquinone biosynthetic process;GO:0010124//phenylacetate catabolic process;GO:0019287//isopentenyl diphosphate biosynthetic process, mevalonate pathway;GO:0019290//siderophore biosynthetic process;GO:0019350//teichoic acid biosynthetic process;GO:0019427//acetyl-CoA biosynthetic process from acetate;GO:0019878//lysine biosynthetic process via aminoadipic acid	--
ncbi_128700374	91.4566666666667	61.8796666666667	33.8796666666667	56.4703333333333	60.464	ifi30	XP_045594861.1 gamma-interferon-inducible lysosomal thiol reductase-like [Procambarus clarkii]	-	-	-	-	-	-	-	--
ncbi_128700483	7.89433333333333	6.65233333333333	3.65366666666667	5.254	6.919	--	XP_045621321.1 calcium-activated chloride channel regulator 1-like [Procambarus clarkii]	Organismal Systems;Organismal Systems	Digestive system;Endocrine system	ko04972//Pancreatic secretion;ko04924//Renin secretion	K05030;K05030	-	-	-	--
ncbi_128700516	30.6063333333333	21.6186666666667	14.7826666666667	20.5086666666667	21.5183333333333	GGH	XP_045592053.1 gamma-glutamyl hydrolase-like [Procambarus clarkii]	Metabolism;Human Diseases	Metabolism of cofactors and vitamins;Drug resistance: antineoplastic	ko00790//Folate biosynthesis;ko01523//Antifolate resistance	K01307;K01307	GO:0005951//carbamoyl-phosphate synthase complex	GO:0000107//imidazoleglycerol-phosphate synthase activity;GO:0003922//GMP synthase (glutamine-hydrolyzing) activity;GO:0004049//anthranilate synthase activity;GO:0004088//carbamoyl-phosphate synthase (glutamine-hydrolyzing) activity;GO:0016787//hydrolase activity;GO:0016884//carbon-nitrogen ligase activity, with glutamine as amido-N-donor	GO:0000105//histidine biosynthetic process;GO:0000162//tryptophan biosynthetic process;GO:0006177//GMP biosynthetic process;GO:0009220//pyrimidine ribonucleotide biosynthetic process	--
ncbi_128700554	13.193	6.84666666666667	6.20633333333333	8.11233333333333	9.57366666666667	Txndc5	XP_042214964.1 thioredoxin domain-containing protein 5 homolog [Homarus americanus]	Genetic Information Processing	Folding, sorting and degradation	ko04141//Protein processing in endoplasmic reticulum	K13984	GO:0005575//cellular_component;GO:0005622//intracellular anatomical structure;GO:0005737//cytoplasm;GO:0005783//endoplasmic reticulum;GO:0005788//endoplasmic reticulum lumen;GO:0012505//endomembrane system;GO:0031974//membrane-enclosed lumen;GO:0043226//organelle;GO:0043227//membrane-bounded organelle;GO:0043229//intracellular organelle;GO:0043231//intracellular membrane-bounded organelle;GO:0043…	GO:0003674//molecular_function;GO:0003756//protein disulfide isomerase activity;GO:0003824//catalytic activity;GO:0015035//protein-disulfide reductase activity;GO:0015036//disulfide oxidoreductase activity;GO:0016209//antioxidant activity;GO:0016491//oxidoreductase activity;GO:0016667//oxidoreductase activity, acting on a sulfur group of donors;GO:0016853//isomerase activity;GO:0016860//intramole…	GO:0006457//protein folding;GO:0006790//sulfur compound metabolic process;GO:0006810//transport;GO:0006897//endocytosis;GO:0006909//phagocytosis;GO:0006950//response to stress;GO:0008150//biological_process;GO:0009987//cellular process;GO:0016192//vesicle-mediated transport;GO:0019725//cellular homeostasis;GO:0030100//regulation of endocytosis;GO:0032879//regulation of localization;GO:0033554//ce…	--
ncbi_128700604	1.536	0.988333333333333	0.692666666666667	0.808333333333333	1.03466666666667	-	-	-	-	-	-	-	-	-	-
ncbi_128700663	4.411	2.89166666666667	1.61266666666667	3.622	3.43733333333333	--	XP_045582437.1 uncharacterized protein LOC123745673 [Procambarus clarkii]	-	-	-	-	-	GO:0003824//catalytic activity	-	--
ncbi_128700668	1.67133333333333	1.12866666666667	0.794	0.823	1.40233333333333	Tip60	XP_042232201.1 histone acetyltransferase Tip60-like isoform X4 [Homarus americanus]	Human Diseases;Human Diseases	Infectious disease: viral;Neurodegenerative disease	ko05166//Human T-cell leukemia virus 1 infection;ko05017//Spinocerebellar ataxia	K11304;K11304	GO:0000123//histone acetyltransferase complex;GO:0000228//nuclear chromosome;GO:0000775//chromosome, centromeric region;GO:0000785//chromatin;GO:0000792//heterochromatin;GO:0000812//Swr1 complex;GO:0005575//cellular_component;GO:0005622//intracellular anatomical structure;GO:0005634//nucleus;GO:0005654//nucleoplasm;GO:0005667//transcription regulator complex;GO:0005694//chromosome;GO:0005700//pol…	GO:0003674//molecular_function;GO:0003682//chromatin binding;GO:0003712//transcription coregulator activity;GO:0003713//transcription coactivator activity;GO:0003824//catalytic activity;GO:0004402//histone acetyltransferase activity;GO:0005102//signaling receptor binding;GO:0005488//binding;GO:0005515//protein binding;GO:0008080//N-acetyltransferase activity;GO:0008134//transcription factor bindi…	GO:0000122//negative regulation of transcription by RNA polymerase II;GO:0000183//rDNA heterochromatin assembly;GO:0000302//response to reactive oxygen species;GO:0000729//DNA double-strand break processing;GO:0001207//histone displacement;GO:0001672//regulation of chromatin assembly or disassembly;GO:0001708//cell fate specification;GO:0001817//regulation of cytokine production;GO:0001818//negat…	--
ncbi_128700737	0.719	0.172333333333333	0.336333333333333	0.773	0.844	NOX4	XP_045614480.1 uncharacterized protein LOC123768153 isoform X3 [Procambarus clarkii]	-	-	-	-	GO:0001725//stress fiber;GO:0005575//cellular_component;GO:0005622//intracellular anatomical structure;GO:0005634//nucleus;GO:0005730//nucleolus;GO:0005737//cytoplasm;GO:0005739//mitochondrion;GO:0005783//endoplasmic reticulum;GO:0005789//endoplasmic reticulum membrane;GO:0005856//cytoskeleton;GO:0005886//plasma membrane;GO:0005887//integral component of plasma membrane;GO:0005912//adherens junct…	GO:0000166//nucleotide binding;GO:0003674//molecular_function;GO:0003824//catalytic activity;GO:0005488//binding;GO:0005515//protein binding;GO:0009055//electron transfer activity;GO:0016174//NAD(P)H oxidase H2O2-forming activity;GO:0016175//superoxide-generating NAD(P)H oxidase activity;GO:0016491//oxidoreductase activity;GO:0016651//oxidoreductase activity, acting on NAD(P)H;GO:0019825//oxygen …	GO:0000096//sulfur amino acid metabolic process;GO:0000902//cell morphogenesis;GO:0001666//response to hypoxia;GO:0001678//cellular glucose homeostasis;GO:0001894//tissue homeostasis;GO:0001932//regulation of protein phosphorylation;GO:0001934//positive regulation of protein phosphorylation;GO:0003008//system process;GO:0003013//circulatory system process;GO:0003015//heart process;GO:0006082//org…	--
ncbi_128700819	0.591	0.177	0.158	0.240666666666667	0.370666666666667	LPGAT1	XP_045614589.1 acyl-CoA:lysophosphatidylglycerol acyltransferase 1-like [Procambarus clarkii]	Metabolism	Lipid metabolism	ko00564//Glycerophospholipid metabolism	K13514	GO:0005575//cellular_component;GO:0005622//intracellular anatomical structure;GO:0005737//cytoplasm;GO:0005783//endoplasmic reticulum;GO:0005789//endoplasmic reticulum membrane;GO:0012505//endomembrane system;GO:0016020//membrane;GO:0016021//integral component of membrane;GO:0031224//intrinsic component of membrane;GO:0031984//organelle subcompartment;GO:0042175//nuclear outer membrane-endoplasmi…	GO:0003674//molecular_function;GO:0003824//catalytic activity;GO:0003841//1-acylglycerol-3-phosphate O-acyltransferase activity;GO:0008374//O-acyltransferase activity;GO:0016411//acylglycerol O-acyltransferase activity;GO:0016740//transferase activity;GO:0016746//acyltransferase activity;GO:0016747//acyltransferase activity, transferring groups other than amino-acyl groups;GO:0042171//lysophospha…	GO:0006629//lipid metabolic process;GO:0006644//phospholipid metabolic process;GO:0006650//glycerophospholipid metabolic process;GO:0006793//phosphorus metabolic process;GO:0006796//phosphate-containing compound metabolic process;GO:0008150//biological_process;GO:0008152//metabolic process;GO:0008610//lipid biosynthetic process;GO:0008654//phospholipid biosynthetic process;GO:0009058//biosyntheti…	--
ncbi_128700878	4.19633333333333	0.681333333333333	0.617666666666667	2.01433333333333	2.994	--	XP_045585327.1 forkhead box protein I1-ema-like [Procambarus clarkii]	-	-	-	-	-	-	-	--
ncbi_128700932	4.342	2.88133333333333	1.77366666666667	1.83966666666667	3.26233333333333	--	XP_045597162.1 uncharacterized protein LOC123757507 isoform X1 [Procambarus clarkii]	-	-	-	-	-	-	-	--
ncbi_128700959	1.788	1.25233333333333	0.647666666666667	1.24866666666667	1.585	--	XP_045620164.1 70 kDa peptidyl-prolyl isomerase-like [Procambarus clarkii]	Organismal Systems	Endocrine system	ko04915//Estrogen signaling pathway	K09571	-	GO:0005515//protein binding	-	--
ncbi_128701101	1.55533333333333	0.998	0.591333333333333	1.25033333333333	1.83533333333333	SERHL2	XP_045599416.1 probable serine hydrolase [Procambarus clarkii]	-	-	-	-	-	GO:0003674//molecular_function;GO:0003824//catalytic activity;GO:0016788//hydrolase activity, acting on ester bonds;GO:0047570//3-oxoadipate enol-lactonase activity;GO:0070205//2-succinyl-6-hydroxy-2,4-cyclohexadiene-1-carboxylate synthase activity	GO:0009102//biotin biosynthetic process;GO:0009234//menaquinone biosynthetic process;GO:0015979//photosynthesis;GO:0042952//beta-ketoadipate pathway	--
ncbi_128701103	0.700333333333333	0.456666666666667	0.326333333333333	0.618333333333333	0.559	ippk	XP_045621520.1 uncharacterized protein LOC123772428 isoform X1 [Procambarus clarkii]	Metabolism;Environmental Information Processing;Metabolism	Global and overview maps;Signal transduction;Carbohydrate metabolism	ko01100//Metabolic pathways;ko04070//Phosphatidylinositol signaling system;ko00562//Inositol phosphate metabolism	K10572;K10572;K10572	GO:0000428//DNA-directed RNA polymerase complex;GO:0005575//cellular_component;GO:0005622//intracellular anatomical structure;GO:0005634//nucleus;GO:0005654//nucleoplasm;GO:0005730//nucleolus;GO:0005736//RNA polymerase I complex;GO:0005737//cytoplasm;GO:0005813//centrosome;GO:0005815//microtubule organizing center;GO:0005829//cytosol;GO:0005856//cytoskeleton;GO:0005929//cilium;GO:0015630//microtu…	GO:0000166//nucleotide binding;GO:0003674//molecular_function;GO:0003824//catalytic activity;GO:0005198//structural molecule activity;GO:0005488//binding;GO:0005515//protein binding;GO:0005524//ATP binding;GO:0016301//kinase activity;GO:0016740//transferase activity;GO:0016772//transferase activity, transferring phosphorus-containing groups;GO:0016773//phosphotransferase activity, alcohol group a…	GO:0002252//immune effector process;GO:0002376//immune system process;GO:0003341//cilium movement;GO:0003351//epithelial cilium movement involved in extracellular fluid movement;GO:0005975//carbohydrate metabolic process;GO:0006020//inositol metabolic process;GO:0006066//alcohol metabolic process;GO:0006355//regulation of transcription, DNA-templated;GO:0006356//regulation of transcription by RNA…	--
ncbi_128701130	2.71766666666667	1.508	1.34433333333333	0.953	1.818	NFS1	XP_045594763.1 cysteine desulfurase, mitochondrial-like isoform X1 [Procambarus clarkii]	Metabolism;Metabolism;Genetic Information Processing	Global and overview maps;Metabolism of cofactors and vitamins;Folding, sorting and degradation	ko01100//Metabolic pathways;ko00730//Thiamine metabolism;ko04122//Sulfur relay system	K04487;K04487;K04487	GO:0005575//cellular_component;GO:0005622//intracellular anatomical structure;GO:0005634//nucleus;GO:0005654//nucleoplasm;GO:0005737//cytoplasm;GO:0005739//mitochondrion;GO:0005759//mitochondrial matrix;GO:0005829//cytosol;GO:0031974//membrane-enclosed lumen;GO:0031981//nuclear lumen;GO:0032991//protein-containing complex;GO:0043226//organelle;GO:0043227//membrane-bounded organelle;GO:0043229//in…	GO:0003674//molecular_function;GO:0003824//catalytic activity;GO:0004123//cystathionine gamma-lyase activity;GO:0004837//tyrosine decarboxylase activity;GO:0005488//binding;GO:0005515//protein binding;GO:0016740//transferase activity;GO:0016782//transferase activity, transferring sulphur-containing groups;GO:0016783//sulfurtransferase activity;GO:0016829//lyase activity;GO:0016831//carboxy-lyase …	GO:0000096//sulfur amino acid metabolic process;GO:0000959//mitochondrial RNA metabolic process;GO:0000963//mitochondrial RNA processing;GO:0002097//tRNA wobble base modification;GO:0002098//tRNA wobble uridine modification;GO:0002143//tRNA wobble position uridine thiolation;GO:0006082//organic acid metabolic process;GO:0006139//nucleobase-containing compound metabolic process;GO:0006163//purine …	--
ncbi_128701141	0.656666666666667	0.446666666666667	0.210333333333333	0.183666666666667	0.404333333333333	--	XP_045596243.1 uncharacterized protein LOC123756886 [Procambarus clarkii]	-	-	-	-	-	-	-	--
ncbi_128701179	0.235333333333333	0.103333333333333	0.0863333333333333	0.119	0.211	PTPN12	XP_045621472.1 uncharacterized protein LOC123772404 isoform X1 [Procambarus clarkii]	-	-	-	-	GO:0005575//cellular_component;GO:0005622//intracellular anatomical structure;GO:0005634//nucleus;GO:0005737//cytoplasm;GO:0005829//cytosol;GO:0005886//plasma membrane;GO:0009898//cytoplasmic side of plasma membrane;GO:0016020//membrane;GO:0043226//organelle;GO:0043227//membrane-bounded organelle;GO:0043229//intracellular organelle;GO:0043231//intracellular membrane-bounded organelle;GO:0048471//…	GO:0003674//molecular_function;GO:0003824//catalytic activity;GO:0004721//phosphoprotein phosphatase activity;GO:0004725//protein tyrosine phosphatase activity;GO:0005488//binding;GO:0005515//protein binding;GO:0016787//hydrolase activity;GO:0016788//hydrolase activity, acting on ester bonds;GO:0016791//phosphatase activity;GO:0017124//SH3 domain binding;GO:0019899//enzyme binding;GO:0019900//kin…	GO:0001775//cell activation;GO:0001817//regulation of cytokine production;GO:0001818//negative regulation of cytokine production;GO:0001819//positive regulation of cytokine production;GO:0001932//regulation of protein phosphorylation;GO:0001933//negative regulation of protein phosphorylation;GO:0001934//positive regulation of protein phosphorylation;GO:0002230//positive regulation of defense resp…	--
ncbi_128701306	0.680666666666667	0.383	0.337	0.404	0.476333333333333	SHPK	XP_045624602.1 sedoheptulokinase-like isoform X1 [Procambarus clarkii]	-	-	-	-	GO:0005575//cellular_component;GO:0005622//intracellular anatomical structure;GO:0005737//cytoplasm;GO:0005829//cytosol	GO:0000166//nucleotide binding;GO:0003674//molecular_function;GO:0003824//catalytic activity;GO:0004370//glycerol kinase activity;GO:0004856//xylulokinase activity;GO:0005488//binding;GO:0005515//protein binding;GO:0005524//ATP binding;GO:0008737//L-fuculokinase activity;GO:0008993//rhamnulokinase activity;GO:0016301//kinase activity;GO:0016740//transferase activity;GO:0016772//transferase activi…	GO:0002237//response to molecule of bacterial origin;GO:0002682//regulation of immune system process;GO:0002694//regulation of leukocyte activation;GO:0005975//carbohydrate metabolic process;GO:0005997//xylulose metabolic process;GO:0006071//glycerol metabolic process;GO:0006081//cellular aldehyde metabolic process;GO:0006098//pentose-phosphate shunt;GO:0006139//nucleobase-containing compound met…	--
ncbi_128701478	0.128333333333333	0.00933333333333333	0	0.028	0.026	--	-	-	-	-	-	-	-	-	zf-C2H2
ncbi_128701483	0.460333333333333	0.298333333333333	0.201	0.174	0.312333333333333	Cpb2	XP_045583657.1 uncharacterized protein LOC123746311 [Procambarus clarkii]	Organismal Systems;Organismal Systems	Digestive system;Digestive system	ko04972//Pancreatic secretion;ko04974//Protein digestion and absorption	K01298;K01298	-	GO:0004181//metallocarboxypeptidase activity;GO:0008270//zinc ion binding	GO:0006508//proteolysis	--
ncbi_128701503	6.10966666666667	2.87033333333333	2.87133333333333	2.653	3.546	--	XP_042239954.1 caspase-1-like isoform X2 [Homarus americanus]	Cellular Processes;Cellular Processes	Cell growth and death;Cell growth and death	ko04214//Apoptosis - fly;ko04215//Apoptosis - multiple species	K20008;K20008	-	-	-	--
ncbi_128701576	15.524	13.3783333333333	6.542	6.651	11.4553333333333	Ttpa	XP_045589178.1 alpha-tocopherol transfer protein-like [Procambarus clarkii]	-	-	-	-	-	-	-	--
ncbi_128701699	1.72033333333333	1.515	0.493	1.58533333333333	1.571	--	XP_045623227.1 uncharacterized protein LOC123773471 isoform X3 [Procambarus clarkii]	Cellular Processes;Cellular Processes	Cell growth and death;Cell growth and death	ko04214//Apoptosis - fly;ko04215//Apoptosis - multiple species	K20009;K20009	GO:0005575//cellular_component;GO:0005622//intracellular anatomical structure;GO:0005737//cytoplasm;GO:0005829//cytosol;GO:0032991//protein-containing complex;GO:0043293//apoptosome	GO:0003674//molecular_function;GO:0003824//catalytic activity;GO:0004175//endopeptidase activity;GO:0004197//cysteine-type endopeptidase activity;GO:0005488//binding;GO:0005515//protein binding;GO:0008233//peptidase activity;GO:0008234//cysteine-type peptidase activity;GO:0016787//hydrolase activity;GO:0019904//protein domain specific binding;GO:0042802//identical protein binding;GO:0042803//prot…	GO:0000003//reproduction;GO:0000902//cell morphogenesis;GO:0000904//cell morphogenesis involved in differentiation;GO:0001654//eye development;GO:0001700//embryonic development via the syncytial blastoderm;GO:0002165//instar larval or pupal development;GO:0002376//immune system process;GO:0003006//developmental process involved in reproduction;GO:0006508//proteolysis;GO:0006582//melanin metabolic…	--
ncbi_128701745	2.61833333333333	1.13933333333333	1.10133333333333	1.23066666666667	1.72433333333333	Golga2	XP_045623020.1 golgin subfamily A member 2-like isoform X3 [Procambarus clarkii]	-	-	-	-	GO:0000137//Golgi cis cisterna;GO:0000139//Golgi membrane;GO:0000922//spindle pole;GO:0005575//cellular_component;GO:0005622//intracellular anatomical structure;GO:0005737//cytoplasm;GO:0005783//endoplasmic reticulum;GO:0005794//Golgi apparatus;GO:0005795//Golgi stack;GO:0005798//Golgi-associated vesicle;GO:0005801//cis-Golgi network;GO:0005819//spindle;GO:0005856//cytoskeleton;GO:0005874//microt…	GO:0000149//SNARE binding;GO:0003674//molecular_function;GO:0005488//binding;GO:0005515//protein binding;GO:0005524//ATP binding;GO:0008017//microtubule binding;GO:0008092//cytoskeletal protein binding;GO:0015631//tubulin binding;GO:0019899//enzyme binding;GO:0019900//kinase binding;GO:0019901//protein kinase binding;GO:0019905//syntaxin binding;GO:0031267//small GTPase binding;GO:0042802//identi…	GO:0000003//reproduction;GO:0000212//meiotic spindle organization;GO:0000226//microtubule cytoskeleton organization;GO:0000278//mitotic cell cycle;GO:0000280//nuclear division;GO:0006464//cellular protein modification process;GO:0006486//protein glycosylation;GO:0006725//cellular aromatic compound metabolic process;GO:0006807//nitrogen compound metabolic process;GO:0006810//transport;GO:0006888//…	--
ncbi_128701844	62.8656666666667	40.5603333333333	26.9733333333333	57.7273333333333	91.411	CTSC	XP_027236309.1 dipeptidyl peptidase 1-like [Penaeus vannamei]	Cellular Processes;Cellular Processes	Transport and catabolism;Cell growth and death	ko04142//Lysosome;ko04210//Apoptosis	K01275;K01275	GO:0000139//Golgi membrane;GO:0000323//lytic vacuole;GO:0005575//cellular_component;GO:0005576//extracellular region;GO:0005615//extracellular space;GO:0005622//intracellular anatomical structure;GO:0005634//nucleus;GO:0005654//nucleoplasm;GO:0005737//cytoplasm;GO:0005764//lysosome;GO:0005766//primary lysosome;GO:0005773//vacuole;GO:0005775//vacuolar lumen;GO:0005783//endoplasmic reticulum;GO:000…	GO:0003674//molecular_function;GO:0003824//catalytic activity;GO:0004175//endopeptidase activity;GO:0004197//cysteine-type endopeptidase activity;GO:0004252//serine-type endopeptidase activity;GO:0005488//binding;GO:0005515//protein binding;GO:0008047//enzyme activator activity;GO:0008233//peptidase activity;GO:0008234//cysteine-type peptidase activity;GO:0008236//serine-type peptidase activity;G…	GO:0001775//cell activation;GO:0001906//cell killing;GO:0001909//leukocyte mediated cytotoxicity;GO:0001913//T cell mediated cytotoxicity;GO:0002250//adaptive immune response;GO:0002252//immune effector process;GO:0002263//cell activation involved in immune response;GO:0002274//myeloid leukocyte activation;GO:0002275//myeloid cell activation involved in immune response;GO:0002283//neutrophil acti…	--
ncbi_128701895	246.692333333333	169.849333333333	116.975333333333	203.228333333333	206.674	CTSC	XP_045587674.1 dipeptidyl peptidase 1-like isoform X2 [Procambarus clarkii]	Cellular Processes;Cellular Processes	Transport and catabolism;Cell growth and death	ko04142//Lysosome;ko04210//Apoptosis	K01275;K01275	GO:0000139//Golgi membrane;GO:0000323//lytic vacuole;GO:0005575//cellular_component;GO:0005576//extracellular region;GO:0005615//extracellular space;GO:0005622//intracellular anatomical structure;GO:0005634//nucleus;GO:0005654//nucleoplasm;GO:0005737//cytoplasm;GO:0005764//lysosome;GO:0005766//primary lysosome;GO:0005773//vacuole;GO:0005775//vacuolar lumen;GO:0005783//endoplasmic reticulum;GO:000…	GO:0003674//molecular_function;GO:0003824//catalytic activity;GO:0004175//endopeptidase activity;GO:0004197//cysteine-type endopeptidase activity;GO:0004252//serine-type endopeptidase activity;GO:0005488//binding;GO:0005515//protein binding;GO:0008047//enzyme activator activity;GO:0008233//peptidase activity;GO:0008234//cysteine-type peptidase activity;GO:0008236//serine-type peptidase activity;G…	GO:0001775//cell activation;GO:0001906//cell killing;GO:0001909//leukocyte mediated cytotoxicity;GO:0001913//T cell mediated cytotoxicity;GO:0002250//adaptive immune response;GO:0002252//immune effector process;GO:0002263//cell activation involved in immune response;GO:0002274//myeloid leukocyte activation;GO:0002275//myeloid cell activation involved in immune response;GO:0002283//neutrophil acti…	--
ncbi_128701931	3.655	1.87333333333333	1.44733333333333	1.581	2.426	RYa-R	XP_045591516.1 RYamide receptor-like [Procambarus clarkii]	-	-	-	-	GO:0005575//cellular_component;GO:0005886//plasma membrane;GO:0016020//membrane;GO:0016021//integral component of membrane;GO:0031224//intrinsic component of membrane;GO:0071944//cell periphery	GO:0001653//peptide receptor activity;GO:0003674//molecular_function;GO:0004888//transmembrane signaling receptor activity;GO:0004930//G protein-coupled receptor activity;GO:0004983//neuropeptide Y receptor activity;GO:0004984//olfactory receptor activity;GO:0008188//neuropeptide receptor activity;GO:0008528//G protein-coupled peptide receptor activity;GO:0038023//signaling receptor activity;GO:0…	GO:0007154//cell communication;GO:0007165//signal transduction;GO:0007166//cell surface receptor signaling pathway;GO:0007186//G protein-coupled receptor signaling pathway;GO:0007218//neuropeptide signaling pathway;GO:0008150//biological_process;GO:0009987//cellular process;GO:0023052//signaling;GO:0050789//regulation of biological process;GO:0050794//regulation of cellular process;GO:0050896//re…	--
ncbi_128701937	27.2823333333333	21.835	13.068	26.2986666666667	28.5133333333333	Gba	XP_045605281.1 lysosomal acid glucosylceramidase-like [Procambarus clarkii]	Metabolism;Cellular Processes;Metabolism;Metabolism	Global and overview maps;Transport and catabolism;Lipid metabolism;Glycan biosynthesis and metabolism	ko01100//Metabolic pathways;ko04142//Lysosome;ko00600//Sphingolipid metabolism;ko00511//Other glycan degradation	K01201;K01201;K01201;K01201	-	GO:0004336//galactosylceramidase activity	GO:0006683//galactosylceramide catabolic process	--
ncbi_128701938	3.879	1.97433333333333	1.236	1.71366666666667	2.079	NEK1	XP_037789663.1 serine/threonine-protein kinase Nek1-like [Penaeus monodon]	-	-	-	-	-	GO:0004672//protein kinase activity;GO:0005524//ATP binding	GO:0006468//protein phosphorylation	--
ncbi_128702081	2.47966666666667	1.875	1.18066666666667	2.32266666666667	2.317	ENPP6	XP_042209668.1 glycerophosphocholine cholinephosphodiesterase ENPP6-like [Homarus americanus]	Metabolism;Metabolism	Global and overview maps;Lipid metabolism	ko01100//Metabolic pathways;ko00565//Ether lipid metabolism	K08743;K08743	GO:0005575//cellular_component;GO:0005576//extracellular region;GO:0005886//plasma membrane;GO:0016020//membrane;GO:0031224//intrinsic component of membrane;GO:0031225//anchored component of membrane;GO:0071944//cell periphery	GO:0003674//molecular_function;GO:0003824//catalytic activity;GO:0008081//phosphoric diester hydrolase activity;GO:0008237//metallopeptidase activity;GO:0008270//zinc ion binding;GO:0008484//sulfuric ester hydrolase activity;GO:0008889//glycerophosphodiester phosphodiesterase activity;GO:0016787//hydrolase activity;GO:0016788//hydrolase activity, acting on ester bonds;GO:0042578//phosphoric ester…	GO:0001505//regulation of neurotransmitter levels;GO:0006094//gluconeogenesis;GO:0006096//glycolytic process;GO:0006629//lipid metabolic process;GO:0006644//phospholipid metabolic process;GO:0006650//glycerophospholipid metabolic process;GO:0006793//phosphorus metabolic process;GO:0006796//phosphate-containing compound metabolic process;GO:0006807//nitrogen compound metabolic process;GO:0008150//…	--
ncbi_128702256	0.734666666666667	0.34	0.167333333333333	0.377333333333333	0.625333333333333	uxs1	XP_045624990.1 UDP-glucuronic acid decarboxylase 1-like isoform X5 [Procambarus clarkii]	Metabolism;Metabolism	Global and overview maps;Carbohydrate metabolism	ko01100//Metabolic pathways;ko00520//Amino sugar and nucleotide sugar metabolism	K08678;K08678	GO:0000139//Golgi membrane;GO:0005575//cellular_component;GO:0005622//intracellular anatomical structure;GO:0005737//cytoplasm;GO:0005794//Golgi apparatus;GO:0005795//Golgi stack;GO:0012505//endomembrane system;GO:0016020//membrane;GO:0016021//integral component of membrane;GO:0031090//organelle membrane;GO:0031224//intrinsic component of membrane;GO:0031984//organelle subcompartment;GO:0031985//…	GO:0000166//nucleotide binding;GO:0003674//molecular_function;GO:0003824//catalytic activity;GO:0003854//3-beta-hydroxy-delta5-steroid dehydrogenase activity;GO:0003978//UDP-glucose 4-epimerase activity;GO:0004043//L-aminoadipate-semialdehyde dehydrogenase activity;GO:0005488//binding;GO:0005515//protein binding;GO:0008446//GDP-mannose 4,6-dehydratase activity;GO:0008460//dTDP-glucose 4,6-dehydra…	GO:0000003//reproduction;GO:0000271//polysaccharide biosynthetic process;GO:0001501//skeletal system development;GO:0001503//ossification;GO:0002009//morphogenesis of an epithelium;GO:0002119//nematode larval development;GO:0002164//larval development;GO:0005975//carbohydrate metabolic process;GO:0006012//galactose metabolic process;GO:0006022//aminoglycan metabolic process;GO:0006023//aminoglyca…	--
ncbi_128702282	53.5576666666667	37.402	19.0943333333333	28.6316666666667	27.9866666666667	CPA2	XP_045603336.1 carboxypeptidase B-like [Procambarus clarkii]	Organismal Systems;Organismal Systems	Digestive system;Digestive system	ko04972//Pancreatic secretion;ko04974//Protein digestion and absorption	K01298;K01298	-	GO:0004181//metallocarboxypeptidase activity;GO:0008270//zinc ion binding	GO:0006508//proteolysis	--
ncbi_128702394	33.9323333333333	21.8093333333333	16.527	15.7156666666667	20.8923333333333	--	XP_045585103.1 uncharacterized protein LOC123747107 isoform X2 [Procambarus clarkii]	-	-	-	-	GO:0000323//lytic vacuole;GO:0005575//cellular_component;GO:0005622//intracellular anatomical structure;GO:0005634//nucleus;GO:0005737//cytoplasm;GO:0005764//lysosome;GO:0005767//secondary lysosome;GO:0005773//vacuole;GO:0005776//autophagosome;GO:0043226//organelle;GO:0043227//membrane-bounded organelle;GO:0043229//intracellular organelle;GO:0043231//intracellular membrane-bounded organelle;GO:00…	GO:0003674//molecular_function;GO:0003712//transcription coregulator activity;GO:0003713//transcription coactivator activity;GO:0005102//signaling receptor binding;GO:0005488//binding;GO:0005515//protein binding;GO:0008134//transcription factor binding;GO:0050681//androgen receptor binding;GO:0051427//hormone receptor binding;GO:0140110//transcription regulator activity	GO:0000003//reproduction;GO:0003006//developmental process involved in reproduction;GO:0006139//nucleobase-containing compound metabolic process;GO:0006351//transcription, DNA-templated;GO:0006355//regulation of transcription, DNA-templated;GO:0006605//protein targeting;GO:0006622//protein targeting to lysosome;GO:0006623//protein targeting to vacuole;GO:0006725//cellular aromatic compound metabo…	--
ncbi_128702477	0.956	0.624666666666667	0.383333333333333	0.562	0.872666666666667	--	XP_045602783.1 uncharacterized protein LOC123761013 isoform X1 [Procambarus clarkii]	-	-	-	-	-	GO:0003677//DNA binding;GO:0004803//transposase activity	GO:0006313//transposition, DNA-mediated	HTH
ncbi_128702574	0.766666666666667	0.639666666666667	0.358333333333333	0.655	0.906666666666667	fut10	XP_045608866.1 alpha-(1,3)-fucosyltransferase 10-like [Procambarus clarkii]	-	-	-	-	GO:0000139//Golgi membrane;GO:0005575//cellular_component;GO:0005622//intracellular anatomical structure;GO:0005634//nucleus;GO:0005654//nucleoplasm;GO:0005737//cytoplasm;GO:0005783//endoplasmic reticulum;GO:0005794//Golgi apparatus;GO:0005795//Golgi stack;GO:0012505//endomembrane system;GO:0016020//membrane;GO:0016021//integral component of membrane;GO:0031090//organelle membrane;GO:0031224//int…	GO:0003674//molecular_function;GO:0003824//catalytic activity;GO:0008417//fucosyltransferase activity;GO:0016740//transferase activity;GO:0016757//glycosyltransferase activity;GO:0016758//hexosyltransferase activity;GO:0042578//phosphoric ester hydrolase activity;GO:0046920//alpha-(1->3)-fucosyltransferase activity	GO:0000003//reproduction;GO:0002376//immune system process;GO:0002520//immune system development;GO:0005975//carbohydrate metabolic process;GO:0005996//monosaccharide metabolic process;GO:0006004//fucose metabolic process;GO:0006457//protein folding;GO:0006464//cellular protein modification process;GO:0006486//protein glycosylation;GO:0006605//protein targeting;GO:0006807//nitrogen compound metab…	--
ncbi_128702629	174.738333333333	79.4526666666667	79.2423333333333	89.1463333333333	129.986333333333	AAEL013712	XP_045583796.1 trypsin-1-like [Procambarus clarkii]	-	-	-	-	-	GO:0004252//serine-type endopeptidase activity	GO:0006508//proteolysis	--
ncbi_128702729	1.83	1.25733333333333	0.763666666666667	1.412	1.71333333333333	--	XP_045583759.1 uncharacterized protein LOC123746346 isoform X1 [Procambarus clarkii]	-	-	-	-	GO:0005737//cytoplasm	GO:0004798//thymidylate kinase activity;GO:0005524//ATP binding;GO:0016301//kinase activity;GO:0016887//ATP hydrolysis activity;GO:0043531//ADP binding	GO:0000910//cytokinesis;GO:0002949//tRNA threonylcarbamoyladenosine modification;GO:0006400//tRNA modification;GO:0006810//transport;GO:0015949//nucleobase-containing small molecule interconversion	--
ncbi_128702842	32.5443333333333	9.83933333333333	1.46133333333333	3.196	16.5826666666667	Ces2a	XP_045623380.1 juvenile hormone esterase-like isoform X2 [Procambarus clarkii]	Metabolism	Metabolism of terpenoids and polyketides	ko00981//Insect hormone biosynthesis	K01063	-	GO:0003674//molecular_function;GO:0003824//catalytic activity;GO:0016787//hydrolase activity;GO:0016788//hydrolase activity, acting on ester bonds;GO:0052689//carboxylic ester hydrolase activity	-	--
ncbi_128702887	2.961	1.96333333333333	1.406	1.72533333333333	2.308	--	XP_045602245.1 ribonuclease P protein subunit p20-like [Procambarus clarkii]	Genetic Information Processing	Translation	ko03008//Ribosome biogenesis in eukaryotes	K14527	GO:0000172//ribonuclease MRP complex;GO:0005575//cellular_component;GO:0005622//intracellular anatomical structure;GO:0005634//nucleus;GO:0005654//nucleoplasm;GO:0005655//nucleolar ribonuclease P complex;GO:0005730//nucleolus;GO:0005732//sno(s)RNA-containing ribonucleoprotein complex;GO:0005737//cytoplasm;GO:0005739//mitochondrion;GO:0030677//ribonuclease P complex;GO:0030678//mitochondrial ribon…	GO:0003674//molecular_function;GO:0003676//nucleic acid binding;GO:0003824//catalytic activity;GO:0004518//nuclease activity;GO:0004519//endonuclease activity;GO:0004521//endoribonuclease activity;GO:0004526//ribonuclease P activity;GO:0004540//ribonuclease activity;GO:0004549//tRNA-specific ribonuclease activity;GO:0005488//binding;GO:0005515//protein binding;GO:0016787//hydrolase activity;GO:00…	GO:0000966//RNA 5'-end processing;GO:0001682//tRNA 5'-leader removal;GO:0006139//nucleobase-containing compound metabolic process;GO:0006364//rRNA processing;GO:0006396//RNA processing;GO:0006399//tRNA metabolic process;GO:0006725//cellular aromatic compound metabolic process;GO:0006807//nitrogen compound metabolic process;GO:0008033//tRNA processing;GO:0008150//biological_process;GO:0008152//met…	--
ncbi_128702920	2.23666666666667	1.883	0.440666666666667	1.26033333333333	1.6	C1GalTA	XP_045602414.1 glycoprotein-N-acetylgalactosamine 3-beta-galactosyltransferase 1-like [Procambarus clarkii]	Metabolism;Metabolism;Metabolism	Global and overview maps;Glycan biosynthesis and metabolism;Glycan biosynthesis and metabolism	ko01100//Metabolic pathways;ko00514//Other types of O-glycan biosynthesis;ko00512//Mucin type O-glycan biosynthesis	K00731;K00731;K00731	GO:0016020//membrane	GO:0016757//glycosyltransferase activity	-	--
ncbi_128702921	4.781	3.158	1.173	2.69066666666667	2.79133333333333	C1galt1	XP_045602414.1 glycoprotein-N-acetylgalactosamine 3-beta-galactosyltransferase 1-like [Procambarus clarkii]	Metabolism;Metabolism;Metabolism	Global and overview maps;Glycan biosynthesis and metabolism;Glycan biosynthesis and metabolism	ko01100//Metabolic pathways;ko00514//Other types of O-glycan biosynthesis;ko00512//Mucin type O-glycan biosynthesis	K00731;K00731;K00731	GO:0000139//Golgi membrane;GO:0005575//cellular_component;GO:0005622//intracellular anatomical structure;GO:0005737//cytoplasm;GO:0005794//Golgi apparatus;GO:0012505//endomembrane system;GO:0016020//membrane;GO:0016021//integral component of membrane;GO:0031090//organelle membrane;GO:0031224//intrinsic component of membrane;GO:0031984//organelle subcompartment;GO:0043226//organelle;GO:0043227//me…	GO:0003674//molecular_function;GO:0003824//catalytic activity;GO:0005488//binding;GO:0008378//galactosyltransferase activity;GO:0016263//glycoprotein-N-acetylgalactosamine 3-beta-galactosyltransferase activity;GO:0016740//transferase activity;GO:0016757//glycosyltransferase activity;GO:0016758//hexosyltransferase activity;GO:0043167//ion binding;GO:0043169//cation binding;GO:0046872//metal ion bi…	GO:0001525//angiogenesis;GO:0001568//blood vessel development;GO:0001655//urogenital system development;GO:0001822//kidney development;GO:0001944//vasculature development;GO:0002064//epithelial cell development;GO:0002065//columnar/cuboidal epithelial cell differentiation;GO:0002066//columnar/cuboidal epithelial cell development;GO:0006464//cellular protein modification process;GO:0006486//protei…	--
ncbi_128703024	0.798333333333333	0.455666666666667	0.345333333333333	0.388	0.476	arl6ip4	XP_045618815.1 ADP-ribosylation factor-like protein 6-interacting protein 4 isoform X1 [Procambarus clarkii]	-	-	-	-	GO:0005575//cellular_component;GO:0005622//intracellular anatomical structure;GO:0005634//nucleus;GO:0005654//nucleoplasm;GO:0005730//nucleolus;GO:0016604//nuclear body;GO:0016607//nuclear speck;GO:0031974//membrane-enclosed lumen;GO:0031981//nuclear lumen;GO:0043226//organelle;GO:0043227//membrane-bounded organelle;GO:0043228//non-membrane-bounded organelle;GO:0043229//intracellular organelle;GO…	-	GO:0006139//nucleobase-containing compound metabolic process;GO:0006396//RNA processing;GO:0006397//mRNA processing;GO:0006725//cellular aromatic compound metabolic process;GO:0006807//nitrogen compound metabolic process;GO:0008150//biological_process;GO:0008152//metabolic process;GO:0008380//RNA splicing;GO:0009987//cellular process;GO:0010467//gene expression;GO:0016070//RNA metabolic process;G…	--
ncbi_128703090	1.43966666666667	0.907	0.711333333333333	0.871	1.21033333333333	-	-	-	-	-	-	-	-	-	-
ncbi_128703117	1.39433333333333	1.04833333333333	0.562	1.27433333333333	1.73366666666667	UGT2B14	XP_045604546.1 UDP-glycosyltransferase UGT5-like [Procambarus clarkii]	Metabolism;Human Diseases;Metabolism;Organismal Systems;Metabolism;Human Diseases;Metabolism;Metabolism;Metabolism;Metabolism;Metabolism;Metabolism	Global and overview maps;Cancer: overview;Xenobiotics biodegradation and metabolism;Digestive system;Metabolism of cofactors and vitamins;Cancer: overview;Carbohydrate metabolism;Xenobiotics biodegradation and metabolism;Xenobiotics biodegradation and metabolism;Lipid metabolism;Carbohydrate metabolism;Metabolism of cofactors and vitamins	ko01100//Metabolic pathways;ko05207//Chemical carcinogenesis - receptor activation;ko00983//Drug metabolism - other enzymes;ko04976//Bile secretion;ko00830//Retinol metabolism;ko05204//Chemical carcinogenesis - DNA adducts;ko00040//Pentose and glucuronate interconversions;ko00980//Metabolism of xenobiotics by cytochrome P450;ko00982//Drug metabolism - cytochrome P450;ko00140//Steroid hormone bios…	K00699;K00699;K00699;K00699;K00699;K00699;K00699;K00699;K00699;K00699;K00699;K00699	-	GO:0008194//UDP-glycosyltransferase activity;GO:0016758//hexosyltransferase activity	-	--
ncbi_128703126	178.366333333333	130.795333333333	66.033	167.929666666667	146.988333333333	--	XP_045600283.1 uncharacterized protein LOC123759370 isoform X3 [Procambarus clarkii]	-	-	-	-	GO:0005576//extracellular region	GO:0008061//chitin binding	-	--
ncbi_128703211	9.25933333333333	6.07566666666667	3.80433333333333	5.94766666666667	5.171	CROT	XP_045600362.1 peroxisomal carnitine O-octanoyltransferase-like isoform X1 [Procambarus clarkii]	Cellular Processes	Transport and catabolism	ko04146//Peroxisome	K05940	GO:0005575//cellular_component;GO:0005622//intracellular anatomical structure;GO:0005737//cytoplasm;GO:0005777//peroxisome;GO:0005782//peroxisomal matrix;GO:0005829//cytosol;GO:0031907//microbody lumen;GO:0031974//membrane-enclosed lumen;GO:0042579//microbody;GO:0043226//organelle;GO:0043227//membrane-bounded organelle;GO:0043229//intracellular organelle;GO:0043231//intracellular membrane-bounded…	GO:0003674//molecular_function;GO:0003824//catalytic activity;GO:0005102//signaling receptor binding;GO:0005488//binding;GO:0005515//protein binding;GO:0008374//O-acyltransferase activity;GO:0008458//carnitine O-octanoyltransferase activity;GO:0016406//carnitine O-acyltransferase activity;GO:0016414//O-octanoyltransferase activity;GO:0016415//octanoyltransferase activity;GO:0016740//transferase a…	GO:0001579//medium-chain fatty acid transport;GO:0006082//organic acid metabolic process;GO:0006091//generation of precursor metabolites and energy;GO:0006139//nucleobase-containing compound metabolic process;GO:0006163//purine nucleotide metabolic process;GO:0006575//cellular modified amino acid metabolic process;GO:0006577//amino-acid betaine metabolic process;GO:0006605//protein targeting;GO:0…	--
ncbi_128703215	904.522	585.183	387.346333333333	616.268333333333	617.992666666667	--	XP_045600299.1 oplophorus-luciferin 2-monooxygenase non-catalytic subunit-like [Procambarus clarkii]	-	-	-	-	-	GO:0005515//protein binding	-	--
ncbi_128703216	644.48	413.482333333333	317.365	519.88	665.046666666667	--	XP_042231584.1 oplophorus-luciferin 2-monooxygenase non-catalytic subunit-like [Homarus americanus]	-	-	-	-	-	GO:0005515//protein binding	-	--
ncbi_128703249	5.89566666666667	2.45866666666667	1.72666666666667	1.92733333333333	2.94033333333333	UGT2B9	KAG7162653.1 UDP-glucuronosyltransferase 2B14-like 4 [Homarus americanus]	Metabolism;Human Diseases;Metabolism;Organismal Systems;Metabolism;Human Diseases;Metabolism;Metabolism;Metabolism;Metabolism;Metabolism;Metabolism	Global and overview maps;Cancer: overview;Xenobiotics biodegradation and metabolism;Digestive system;Metabolism of cofactors and vitamins;Cancer: overview;Carbohydrate metabolism;Xenobiotics biodegradation and metabolism;Xenobiotics biodegradation and metabolism;Lipid metabolism;Carbohydrate metabolism;Metabolism of cofactors and vitamins	ko01100//Metabolic pathways;ko05207//Chemical carcinogenesis - receptor activation;ko00983//Drug metabolism - other enzymes;ko04976//Bile secretion;ko00830//Retinol metabolism;ko05204//Chemical carcinogenesis - DNA adducts;ko00040//Pentose and glucuronate interconversions;ko00980//Metabolism of xenobiotics by cytochrome P450;ko00982//Drug metabolism - cytochrome P450;ko00140//Steroid hormone bios…	K00699;K00699;K00699;K00699;K00699;K00699;K00699;K00699;K00699;K00699;K00699;K00699	-	GO:0008194//UDP-glycosyltransferase activity;GO:0016758//hexosyltransferase activity	-	--
ncbi_128703332	124.161333333333	89.2283333333333	56.3066666666667	65.7823333333333	97.1303333333333	SMPD1	XP_045609119.1 sphingomyelin phosphodiesterase-like [Procambarus clarkii]	Metabolism;Cellular Processes;Environmental Information Processing;Cellular Processes;Metabolism	Global and overview maps;Transport and catabolism;Signal transduction;Cell growth and death;Lipid metabolism	ko01100//Metabolic pathways;ko04142//Lysosome;ko04071//Sphingolipid signaling pathway;ko04217//Necroptosis;ko00600//Sphingolipid metabolism	K12350;K12350;K12350;K12350;K12350	GO:0000323//lytic vacuole;GO:0005575//cellular_component;GO:0005576//extracellular region;GO:0005615//extracellular space;GO:0005622//intracellular anatomical structure;GO:0005737//cytoplasm;GO:0005764//lysosome;GO:0005765//lysosomal membrane;GO:0005768//endosome;GO:0005773//vacuole;GO:0005774//vacuolar membrane;GO:0005775//vacuolar lumen;GO:0005886//plasma membrane;GO:0012505//endomembrane syste…	GO:0003674//molecular_function;GO:0003824//catalytic activity;GO:0004620//phospholipase activity;GO:0004767//sphingomyelin phosphodiesterase activity;GO:0005488//binding;GO:0008081//phosphoric diester hydrolase activity;GO:0008270//zinc ion binding;GO:0016298//lipase activity;GO:0016787//hydrolase activity;GO:0016788//hydrolase activity, acting on ester bonds;GO:0016798//hydrolase activity, actin…	GO:0001932//regulation of protein phosphorylation;GO:0001933//negative regulation of protein phosphorylation;GO:0006469//negative regulation of protein kinase activity;GO:0006629//lipid metabolic process;GO:0006643//membrane lipid metabolic process;GO:0006644//phospholipid metabolic process;GO:0006664//glycolipid metabolic process;GO:0006665//sphingolipid metabolic process;GO:0006672//ceramide me…	--
ncbi_128703335	2.46166666666667	1.50866666666667	1.213	1.644	2.10466666666667	--	KAG0713650.1 Src substrate protein p85 [Chionoecetes opilio]	Human Diseases;Human Diseases;Human Diseases;Cellular Processes;Human Diseases	Infectious disease: bacterial;Cancer: overview;Infectious disease: bacterial;Cellular community - eukaryotes;Infectious disease: bacterial	ko05131//Shigellosis;ko05205//Proteoglycans in cancer;ko05130//Pathogenic Escherichia coli infection;ko04530//Tight junction;ko05100//Bacterial invasion of epithelial cells	K06106;K06106;K06106;K06106;K06106	-	-	-	--
ncbi_128703476	1.08733333333333	0.801666666666667	0.486333333333333	0.726666666666667	0.714	--	XP_045597925.1 uncharacterized protein LOC123757966 [Procambarus clarkii]	-	-	-	-	-	GO:0005515//protein binding	-	--
ncbi_128703497	0.811333333333333	0.566	0.403666666666667	0.645	0.566333333333333	SPATA5	XP_042208704.1 peroxisome biogenesis factor 1-like isoform X2 [Homarus americanus]	Human Diseases;Human Diseases;Genetic Information Processing;Human Diseases	Neurodegenerative disease;Neurodegenerative disease;Folding, sorting and degradation;Infectious disease: bacterial	ko05022//Pathways of neurodegeneration - multiple diseases;ko05014//Amyotrophic lateral sclerosis;ko04141//Protein processing in endoplasmic reticulum;ko05134//Legionellosis	K13525;K13525;K13525;K13525	GO:0000502//proteasome complex;GO:0005575//cellular_component;GO:0005576//extracellular region;GO:0005622//intracellular anatomical structure;GO:0005634//nucleus;GO:0005654//nucleoplasm;GO:0005694//chromosome;GO:0005737//cytoplasm;GO:0005739//mitochondrion;GO:0005783//endoplasmic reticulum;GO:0005789//endoplasmic reticulum membrane;GO:0005811//lipid droplet;GO:0005829//cytosol;GO:0009368//endopep…	GO:0000166//nucleotide binding;GO:0002020//protease binding;GO:0003674//molecular_function;GO:0003678//DNA helicase activity;GO:0003723//RNA binding;GO:0003724//RNA helicase activity;GO:0003824//catalytic activity;GO:0004176//ATP-dependent peptidase activity;GO:0004222//metalloendopeptidase activity;GO:0004857//enzyme inhibitor activity;GO:0004860//protein kinase inhibitor activity;GO:0005102//si…	GO:0000003//reproduction;GO:0000731//DNA synthesis involved in DNA repair;GO:0001525//angiogenesis;GO:0001568//blood vessel development;GO:0001655//urogenital system development;GO:0001657//ureteric bud development;GO:0001658//branching involved in ureteric bud morphogenesis;GO:0001763//morphogenesis of a branching structure;GO:0001822//kidney development;GO:0001823//mesonephros development;GO:00…	--
ncbi_128703502	1.49066666666667	0.925	0.701333333333333	0.783666666666667	1.49433333333333	Pyroxd1	XP_042210057.1 pyridine nucleotide-disulfide oxidoreductase domain-containing protein 1-like [Homarus americanus]	-	-	-	-	GO:0005575//cellular_component;GO:0005622//intracellular anatomical structure;GO:0005634//nucleus;GO:0005737//cytoplasm;GO:0030016//myofibril;GO:0030017//sarcomere;GO:0043226//organelle;GO:0043227//membrane-bounded organelle;GO:0043228//non-membrane-bounded organelle;GO:0043229//intracellular organelle;GO:0043231//intracellular membrane-bounded organelle;GO:0043232//intracellular non-membrane-bou…	GO:0003674//molecular_function;GO:0003824//catalytic activity;GO:0004791//thioredoxin-disulfide reductase activity;GO:0008641//ubiquitin-like modifier activating enzyme activity;GO:0016491//oxidoreductase activity;GO:0050451//CoA-disulfide reductase activity	GO:0006950//response to stress;GO:0006979//response to oxidative stress;GO:0008150//biological_process;GO:0008152//metabolic process;GO:0009987//cellular process;GO:0033554//cellular response to stress;GO:0034599//cellular response to oxidative stress;GO:0042221//response to chemical;GO:0050896//response to stimulus;GO:0051716//cellular response to stimulus;GO:0070887//cellular response to chemic…	--
ncbi_128703594	1.66333333333333	0.868	0.760666666666667	1.136	1.104	--	XP_045621977.1 uncharacterized protein LOC123772695 isoform X1 [Procambarus clarkii]	Human Diseases	Infectious disease: viral	ko05168//Herpes simplex virus 1 infection	K09228	-	-	-	zf-C2H2
ncbi_128703624	33.577	26.7086666666667	16.188	20.8256666666667	24.616	--	XP_045622049.1 secretory carrier-associated membrane protein 1-like isoform X3 [Procambarus clarkii]	-	-	-	-	GO:0005575//cellular_component;GO:0005622//intracellular anatomical structure;GO:0005737//cytoplasm;GO:0008021//synaptic vesicle;GO:0012505//endomembrane system;GO:0016020//membrane;GO:0016021//integral component of membrane;GO:0030133//transport vesicle;GO:0030424//axon;GO:0031224//intrinsic component of membrane;GO:0031410//cytoplasmic vesicle;GO:0031982//vesicle;GO:0042995//cell projection;GO:…	-	GO:0001505//regulation of neurotransmitter levels;GO:0003008//system process;GO:0006810//transport;GO:0006836//neurotransmitter transport;GO:0006887//exocytosis;GO:0007154//cell communication;GO:0007267//cell-cell signaling;GO:0007268//chemical synaptic transmission;GO:0007269//neurotransmitter secretion;GO:0007274//neuromuscular synaptic transmission;GO:0007610//behavior;GO:0007611//learning or …	--
ncbi_128703625	2.874	1.269	1.184	2.025	2.27033333333333	VAT1L	XP_045622038.1 synaptic vesicle membrane protein VAT-1 homolog-like [Procambarus clarkii]	-	-	-	-	-	GO:0003674//molecular_function;GO:0003824//catalytic activity;GO:0004024//alcohol dehydrogenase activity, zinc-dependent;GO:0004066//asparagine synthase (glutamine-hydrolyzing) activity;GO:0004764//shikimate 3-dehydrogenase (NADP+) activity;GO:0005488//binding;GO:0008270//zinc ion binding;GO:0008743//L-threonine 3-dehydrogenase activity;GO:0008839//4-hydroxy-tetrahydrodipicolinate reductase;GO:00…	GO:0006113//fermentation;GO:0006529//asparagine biosynthetic process;GO:0006567//threonine catabolic process;GO:0008150//biological_process;GO:0008152//metabolic process;GO:0009089//lysine biosynthetic process via diaminopimelate;GO:0009404//toxin metabolic process;GO:0009423//chorismate biosynthetic process;GO:0010127//mycothiol-dependent detoxification;GO:0019439//aromatic compound catabolic pr…	--
ncbi_128703656	17.401	12.3343333333333	7.55333333333333	6.90533333333333	12.896	CYP15A1	XP_045594864.1 methyl farnesoate epoxidase-like [Procambarus clarkii]	Metabolism	Metabolism of terpenoids and polyketides	ko00981//Insect hormone biosynthesis	K14937	-	GO:0005506//iron ion binding;GO:0016705//oxidoreductase activity, acting on paired donors, with incorporation or reduction of molecular oxygen;GO:0020037//heme binding	GO:0044528//regulation of mitochondrial mRNA stability	--
ncbi_128703702	1.702	1.09133333333333	0.815	1.09033333333333	1.04633333333333	FYCO1	XP_042207779.1 FYVE and coiled-coil domain-containing protein 1-like isoform X1 [Homarus americanus]	Human Diseases	Infectious disease: bacterial	ko05132//Salmonella infection	K21954	GO:0000323//lytic vacuole;GO:0005575//cellular_component;GO:0005622//intracellular anatomical structure;GO:0005737//cytoplasm;GO:0005764//lysosome;GO:0005768//endosome;GO:0005770//late endosome;GO:0005773//vacuole;GO:0005776//autophagosome;GO:0005794//Golgi apparatus;GO:0012505//endomembrane system;GO:0031410//cytoplasmic vesicle;GO:0031982//vesicle;GO:0043226//organelle;GO:0043227//membrane-boun…	GO:0003674//molecular_function;GO:0005488//binding;GO:0005515//protein binding;GO:0005524//ATP binding;GO:0043167//ion binding;GO:0043169//cation binding;GO:0044183//protein folding chaperone;GO:0046872//metal ion binding;GO:0051082//unfolded protein binding	GO:0006457//protein folding;GO:0006458//'de novo' protein folding;GO:0006810//transport;GO:0006928//movement of cell or subcellular component;GO:0007017//microtubule-based process;GO:0007018//microtubule-based movement;GO:0007059//chromosome segregation;GO:0008150//biological_process;GO:0009893//positive regulation of metabolic process;GO:0009894//regulation of catabolic process;GO:0009896//posit…	--
ncbi_128703756	1.05566666666667	1.065	0.268666666666667	1.08833333333333	0.832666666666667	Gas8	XP_042207067.1 dynein regulatory complex subunit 4-like isoform X1 [Homarus americanus]	-	-	-	-	GO:0005575//cellular_component;GO:0005622//intracellular anatomical structure;GO:0005737//cytoplasm;GO:0005794//Golgi apparatus;GO:0005815//microtubule organizing center;GO:0005856//cytoskeleton;GO:0005874//microtubule;GO:0005929//cilium;GO:0005930//axoneme;GO:0012505//endomembrane system;GO:0015630//microtubule cytoskeleton;GO:0031514//motile cilium;GO:0032838//plasma membrane bounded cell proje…	GO:0003674//molecular_function;GO:0005488//binding;GO:0005515//protein binding;GO:0005524//ATP binding;GO:0008017//microtubule binding;GO:0008092//cytoskeletal protein binding;GO:0015631//tubulin binding;GO:0019899//enzyme binding;GO:0031267//small GTPase binding;GO:0051020//GTPase binding	GO:0000226//microtubule cytoskeleton organization;GO:0001539//cilium or flagellum-dependent cell motility;GO:0001578//microtubule bundle formation;GO:0003341//cilium movement;GO:0003351//epithelial cilium movement involved in extracellular fluid movement;GO:0003355//cilium movement involved in otolith formation;GO:0006928//movement of cell or subcellular component;GO:0006996//organelle organizati…	--
ncbi_128703894	11.8686666666667	4.66066666666667	4.52466666666667	5.51933333333333	8.244	Hyou1	XP_045598064.1 hypoxia up-regulated protein 1-like isoform X1 [Procambarus clarkii]	Genetic Information Processing	Folding, sorting and degradation	ko04141//Protein processing in endoplasmic reticulum	K09486	GO:0005575//cellular_component;GO:0005576//extracellular region;GO:0005615//extracellular space;GO:0005622//intracellular anatomical structure;GO:0005737//cytoplasm;GO:0005773//vacuole;GO:0005774//vacuolar membrane;GO:0005783//endoplasmic reticulum;GO:0005788//endoplasmic reticulum lumen;GO:0005790//smooth endoplasmic reticulum;GO:0005794//Golgi apparatus;GO:0009507//chloroplast;GO:0009536//plast…	GO:0000166//nucleotide binding;GO:0000774//adenyl-nucleotide exchange factor activity;GO:0003674//molecular_function;GO:0003824//catalytic activity;GO:0004856//xylulokinase activity;GO:0005488//binding;GO:0005515//protein binding;GO:0005524//ATP binding;GO:0016462//pyrophosphatase activity;GO:0016787//hydrolase activity;GO:0016817//hydrolase activity, acting on acid anhydrides;GO:0016818//hydrola…	GO:0000003//reproduction;GO:0001666//response to hypoxia;GO:0002931//response to ischemia;GO:0005997//xylulose metabolic process;GO:0006457//protein folding;GO:0006605//protein targeting;GO:0006612//protein targeting to membrane;GO:0006620//posttranslational protein targeting to endoplasmic reticulum membrane;GO:0006810//transport;GO:0006886//intracellular protein transport;GO:0006888//endoplasmi…	--
ncbi_128703970	0.369666666666667	0.077	0	0.0496666666666667	0.085	slc38a10	XP_045598088.1 putative sodium-coupled neutral amino acid transporter 10 isoform X2 [Procambarus clarkii]	-	-	-	-	GO:0005575//cellular_component;GO:0005622//intracellular anatomical structure;GO:0005737//cytoplasm;GO:0005794//Golgi apparatus;GO:0012505//endomembrane system;GO:0016020//membrane;GO:0016021//integral component of membrane;GO:0031224//intrinsic component of membrane;GO:0043226//organelle;GO:0043227//membrane-bounded organelle;GO:0043229//intracellular organelle;GO:0043231//intracellular membrane…	GO:0003674//molecular_function;GO:0005215//transporter activity;GO:0005342//organic acid transmembrane transporter activity;GO:0008509//anion transmembrane transporter activity;GO:0008514//organic anion transmembrane transporter activity;GO:0015075//ion transmembrane transporter activity;GO:0015171//amino acid transmembrane transporter activity;GO:0015318//inorganic molecular entity transmembrane…	GO:0001501//skeletal system development;GO:0003333//amino acid transmembrane transport;GO:0006810//transport;GO:0006811//ion transport;GO:0006812//cation transport;GO:0006814//sodium ion transport;GO:0006820//anion transport;GO:0006865//amino acid transport;GO:0007275//multicellular organism development;GO:0008150//biological_process;GO:0015711//organic anion transport;GO:0015849//organic acid tr…	--
ncbi_128704038	12.907	7.24366666666667	5.42	7.27166666666667	9.29	--	CAF4043758.1 unnamed protein product [Rotaria magnacalcarata]	-	-	-	-	-	GO:0003676//nucleic acid binding;GO:0004523//RNA-DNA hybrid ribonuclease activity	-	--
ncbi_128704082	1.15033333333333	0.524	0.467333333333333	0.492666666666667	0.764	--	XP_045594591.1 UPF0687 protein C20orf27-like [Procambarus clarkii]	-	-	-	-	-	-	-	--
ncbi_128704118	29.5043333333333	13.766	13.1963333333333	11.4093333333333	15.5376666666667	--	XP_045594670.1 uncharacterized protein LOC123755837 [Procambarus clarkii]	-	-	-	-	GO:0016021//integral component of membrane	-	-	--
ncbi_128704232	0.205	0.076	0.0586666666666667	0.103333333333333	0.0946666666666667	DDR2	XP_045587402.1 discoidin domain-containing receptor 2-like [Procambarus clarkii]	-	-	-	-	-	GO:0004672//protein kinase activity;GO:0005524//ATP binding	GO:0006468//protein phosphorylation	--
ncbi_128704413	7.66333333333333	4.675	3.071	3.19433333333333	4.374	QARS1	XP_045612229.1 probable glutamine--tRNA ligase [Procambarus clarkii]	Metabolism;Genetic Information Processing	Global and overview maps;Translation	ko01100//Metabolic pathways;ko00970//Aminoacyl-tRNA biosynthesis	K01886;K01886	GO:0005737//cytoplasm;GO:0009332//glutamate-tRNA ligase complex	GO:0000166//nucleotide binding;GO:0004812//aminoacyl-tRNA ligase activity;GO:0004818//glutamate-tRNA ligase activity;GO:0004819//glutamine-tRNA ligase activity;GO:0005524//ATP binding	GO:0006400//tRNA modification;GO:0006418//tRNA aminoacylation for protein translation;GO:0006424//glutamyl-tRNA aminoacylation;GO:0006425//glutaminyl-tRNA aminoacylation;GO:0043039//tRNA aminoacylation	--
ncbi_128704624	0.292333333333333	0.202333333333333	0.146	0.175	0.198	Art4	XP_045125202.1 LOW QUALITY PROTEIN: probable histone-arginine methyltransferase CARMER [Portunus trituberculatus]	Human Diseases	Drug resistance: antineoplastic	ko01522//Endocrine resistance	K05931	GO:0005575//cellular_component;GO:0005622//intracellular anatomical structure;GO:0005634//nucleus;GO:0005654//nucleoplasm;GO:0005667//transcription regulator complex;GO:0005737//cytoplasm;GO:0005829//cytosol;GO:0031974//membrane-enclosed lumen;GO:0031981//nuclear lumen;GO:0032991//protein-containing complex;GO:0034708//methyltransferase complex;GO:0035097//histone methyltransferase complex;GO:004…	GO:0000179//rRNA (adenine-N6,N6-)-dimethyltransferase activity;GO:0001067//transcription regulatory region nucleic acid binding;GO:0003674//molecular_function;GO:0003676//nucleic acid binding;GO:0003677//DNA binding;GO:0003712//transcription coregulator activity;GO:0003713//transcription coactivator activity;GO:0003824//catalytic activity;GO:0005488//binding;GO:0005515//protein binding;GO:0008013…	GO:0000075//cell cycle checkpoint signaling;GO:0000077//DNA damage checkpoint signaling;GO:0000154//rRNA modification;GO:0000278//mitotic cell cycle;GO:0001501//skeletal system development;GO:0003420//regulation of growth plate cartilage chondrocyte proliferation;GO:0006139//nucleobase-containing compound metabolic process;GO:0006325//chromatin organization;GO:0006338//chromatin remodeling;GO:000…	--
ncbi_128704659	6.82466666666667	5.35266666666667	3.38033333333333	3.467	4.76666666666667	FucTA	XP_045623918.1 glycoprotein 3-alpha-L-fucosyltransferase A-like isoform X1 [Procambarus clarkii]	Metabolism;Metabolism	Global and overview maps;Glycan biosynthesis and metabolism	ko01100//Metabolic pathways;ko00513//Various types of N-glycan biosynthesis	K00753;K00753	GO:0000139//Golgi membrane;GO:0005575//cellular_component;GO:0005622//intracellular anatomical structure;GO:0005737//cytoplasm;GO:0005794//Golgi apparatus;GO:0005795//Golgi stack;GO:0005797//Golgi medial cisterna;GO:0012505//endomembrane system;GO:0016020//membrane;GO:0031090//organelle membrane;GO:0031984//organelle subcompartment;GO:0031985//Golgi cisterna;GO:0043226//organelle;GO:0043227//memb…	GO:0003674//molecular_function;GO:0003824//catalytic activity;GO:0004553//hydrolase activity, hydrolyzing O-glycosyl compounds;GO:0004560//alpha-L-fucosidase activity;GO:0008417//fucosyltransferase activity;GO:0015928//fucosidase activity;GO:0016740//transferase activity;GO:0016757//glycosyltransferase activity;GO:0016758//hexosyltransferase activity;GO:0016787//hydrolase activity;GO:0016798//hyd…	GO:0006464//cellular protein modification process;GO:0006486//protein glycosylation;GO:0006807//nitrogen compound metabolic process;GO:0007275//multicellular organism development;GO:0007399//nervous system development;GO:0008150//biological_process;GO:0008152//metabolic process;GO:0009058//biosynthetic process;GO:0009059//macromolecule biosynthetic process;GO:0009100//glycoprotein metabolic proce…	--
ncbi_128704705	0.7	0.432333333333333	0.294333333333333	0.412666666666667	0.618666666666667	OXSR1	XP_045608948.1 serine/threonine-protein kinase OSR1-like isoform X4 [Procambarus clarkii]	-	-	-	-	GO:0005575//cellular_component;GO:0005622//intracellular anatomical structure;GO:0005634//nucleus;GO:0005737//cytoplasm;GO:0043226//organelle;GO:0043227//membrane-bounded organelle;GO:0043229//intracellular organelle;GO:0043231//intracellular membrane-bounded organelle	GO:0000166//nucleotide binding;GO:0003674//molecular_function;GO:0003824//catalytic activity;GO:0004672//protein kinase activity;GO:0004674//protein serine/threonine kinase activity;GO:0005488//binding;GO:0005515//protein binding;GO:0005524//ATP binding;GO:0016301//kinase activity;GO:0016709//oxidoreductase activity, acting on paired donors, with incorporation or reduction of molecular oxygen, NA…	GO:0000003//reproduction;GO:0001885//endothelial cell development;GO:0001932//regulation of protein phosphorylation;GO:0001934//positive regulation of protein phosphorylation;GO:0002009//morphogenesis of an epithelium;GO:0002064//epithelial cell development;GO:0003158//endothelium development;GO:0006355//regulation of transcription, DNA-templated;GO:0006357//regulation of transcription by RNA pol…	--
ncbi_128704717	1.96466666666667	1.01166666666667	0.770333333333333	1.06933333333333	1.32133333333333	--	XP_045583759.1 uncharacterized protein LOC123746346 isoform X1 [Procambarus clarkii]	-	-	-	-	GO:0005737//cytoplasm;GO:0048501//signal recognition particle, plasma membrane targeting	GO:0003924//GTPase activity;GO:0004798//thymidylate kinase activity;GO:0005047//signal recognition particle binding;GO:0005048//signal sequence binding;GO:0005524//ATP binding;GO:0016301//kinase activity;GO:0016887//ATP hydrolysis activity;GO:0043531//ADP binding	GO:0002949//tRNA threonylcarbamoyladenosine modification;GO:0006400//tRNA modification;GO:0009306//protein secretion;GO:0015949//nucleobase-containing small molecule interconversion	--
ncbi_128704800	183.125666666667	87.2256666666667	67.632	97.4286666666667	111.012333333333	--	XP_045619744.1 uncharacterized protein LOC123771303 [Procambarus clarkii]	-	-	-	-	GO:0005576//extracellular region	GO:0008061//chitin binding	-	--
ncbi_128704855	33.909	20.4146666666667	18.8103333333333	13.8323333333333	25.626	--	XP_045603365.1 nose resistant to fluoxetine protein 6-like [Procambarus clarkii]	-	-	-	-	-	GO:0016747//acyltransferase activity, transferring groups other than amino-acyl groups	-	--
ncbi_128704856	18.4476666666667	10.083	8.50433333333333	9.041	16.9473333333333	--	-	-	-	-	-	GO:0016020//membrane;GO:0016021//integral component of membrane	GO:0004190//aspartic-type endopeptidase activity;GO:0015078//proton transmembrane transporter activity	GO:0016485//protein processing	--
ncbi_128704880	3.02666666666667	1.72266666666667	1.097	1.13233333333333	1.67266666666667	--	XP_045603368.1 uncharacterized protein LOC123761398 isoform X1 [Procambarus clarkii]	-	-	-	-	GO:0005887//integral component of plasma membrane	-	-	--
ncbi_128705014	15.3193333333333	6.77966666666667	6.801	5.97866666666667	8.361	--	XP_045622654.1 MAPK regulated corepressor interacting protein 2-like [Procambarus clarkii]	-	-	-	-	GO:0005575//cellular_component;GO:0005622//intracellular anatomical structure;GO:0005634//nucleus;GO:0005737//cytoplasm;GO:0010494//cytoplasmic stress granule;GO:0032991//protein-containing complex;GO:0035770//ribonucleoprotein granule;GO:0036464//cytoplasmic ribonucleoprotein granule;GO:0043226//organelle;GO:0043227//membrane-bounded organelle;GO:0043228//non-membrane-bounded organelle;GO:004322…	GO:0003674//molecular_function	GO:0008150//biological_process	--
ncbi_128705015	1.412	0.903333333333333	0.395666666666667	0.523333333333333	0.732	--	XP_042234166.1 uncharacterized protein LOC121874210 [Homarus americanus]	-	-	-	-	GO:0005575//cellular_component;GO:0005886//plasma membrane;GO:0016020//membrane;GO:0071944//cell periphery	GO:0003674//molecular_function;GO:0003824//catalytic activity;GO:0004144//diacylglycerol O-acyltransferase activity;GO:0008374//O-acyltransferase activity;GO:0016411//acylglycerol O-acyltransferase activity;GO:0016740//transferase activity;GO:0016746//acyltransferase activity;GO:0016747//acyltransferase activity, transferring groups other than amino-acyl groups;GO:0047196//long-chain-alcohol O-fa…	GO:0006629//lipid metabolic process;GO:0006638//neutral lipid metabolic process;GO:0006639//acylglycerol metabolic process;GO:0006641//triglyceride metabolic process;GO:0008150//biological_process;GO:0008152//metabolic process;GO:0008610//lipid biosynthetic process;GO:0009058//biosynthetic process;GO:0009987//cellular process;GO:0019432//triglyceride biosynthetic process;GO:0044237//cellular meta…	--
ncbi_128705017	2.70166666666667	1.74866666666667	0.992666666666667	0.833	1.47766666666667	--	XP_042234166.1 uncharacterized protein LOC121874210 [Homarus americanus]	-	-	-	-	GO:0005575//cellular_component;GO:0005886//plasma membrane;GO:0016020//membrane;GO:0071944//cell periphery	GO:0003674//molecular_function;GO:0003824//catalytic activity;GO:0004144//diacylglycerol O-acyltransferase activity;GO:0008374//O-acyltransferase activity;GO:0016411//acylglycerol O-acyltransferase activity;GO:0016740//transferase activity;GO:0016746//acyltransferase activity;GO:0016747//acyltransferase activity, transferring groups other than amino-acyl groups;GO:0047196//long-chain-alcohol O-fa…	GO:0006629//lipid metabolic process;GO:0006638//neutral lipid metabolic process;GO:0006639//acylglycerol metabolic process;GO:0006641//triglyceride metabolic process;GO:0007224//smoothened signaling pathway;GO:0008150//biological_process;GO:0008152//metabolic process;GO:0008610//lipid biosynthetic process;GO:0009058//biosynthetic process;GO:0009987//cellular process;GO:0019432//triglyceride biosy…	--
ncbi_128705044	0.423	0.197333333333333	0.168666666666667	0.165333333333333	0.221666666666667	GOLGA1	XP_045615678.1 golgin subfamily A member 1-like isoform X3 [Procambarus clarkii]	-	-	-	-	GO:0000138//Golgi trans cisterna;GO:0000139//Golgi membrane;GO:0000785//chromatin;GO:0001669//acrosomal vesicle;GO:0005575//cellular_component;GO:0005622//intracellular anatomical structure;GO:0005694//chromosome;GO:0005737//cytoplasm;GO:0005794//Golgi apparatus;GO:0005795//Golgi stack;GO:0005802//trans-Golgi network;GO:0005819//spindle;GO:0005829//cytosol;GO:0005856//cytoskeleton;GO:0012505//end…	GO:0003674//molecular_function;GO:0005488//binding;GO:0005515//protein binding;GO:0005524//ATP binding;GO:0008093//cytoskeletal anchor activity;GO:0008134//transcription factor binding;GO:0019899//enzyme binding;GO:0031267//small GTPase binding;GO:0042802//identical protein binding;GO:0042803//protein homodimerization activity;GO:0046983//protein dimerization activity;GO:0051020//GTPase binding;G…	GO:0000226//microtubule cytoskeleton organization;GO:0006457//protein folding;GO:0006606//protein import into nucleus;GO:0006810//transport;GO:0006996//organelle organization;GO:0007010//cytoskeleton organization;GO:0007017//microtubule-based process;GO:0007049//cell cycle;GO:0007059//chromosome segregation;GO:0007094//mitotic spindle assembly checkpoint signaling;GO:0007098//centrosome cycle;GO:…	--
ncbi_128705275	3.03	1.67833333333333	1.253	1.729	1.652	--	XP_042243545.1 ral GTPase-activating protein subunit alpha-2-like isoform X3 [Homarus americanus]	-	-	-	-	-	-	-	TF_bZIP
ncbi_128705287	23.2776666666667	13.4803333333333	11.3973333333333	12.6406666666667	16.854	--	XP_042232536.1 lipoyltransferase 1, mitochondrial-like [Homarus americanus]	Metabolism;Metabolism	Global and overview maps;Metabolism of cofactors and vitamins	ko01100//Metabolic pathways;ko00785//Lipoic acid metabolism	K10105;K10105	GO:0005575//cellular_component;GO:0005622//intracellular anatomical structure;GO:0005737//cytoplasm;GO:0005739//mitochondrion;GO:0005759//mitochondrial matrix;GO:0031974//membrane-enclosed lumen;GO:0043226//organelle;GO:0043227//membrane-bounded organelle;GO:0043229//intracellular organelle;GO:0043231//intracellular membrane-bounded organelle;GO:0043233//organelle lumen;GO:0070013//intracellular …	GO:0003674//molecular_function;GO:0003824//catalytic activity;GO:0016740//transferase activity;GO:0016746//acyltransferase activity;GO:0016747//acyltransferase activity, transferring groups other than amino-acyl groups;GO:0016772//transferase activity, transferring phosphorus-containing groups;GO:0016779//nucleotidyltransferase activity;GO:0016874//ligase activity;GO:0016879//ligase activity, for…	GO:0006464//cellular protein modification process;GO:0006629//lipid metabolic process;GO:0006807//nitrogen compound metabolic process;GO:0008150//biological_process;GO:0008152//metabolic process;GO:0009249//protein lipoylation;GO:0009987//cellular process;GO:0010467//gene expression;GO:0018193//peptidyl-amino acid modification;GO:0018205//peptidyl-lysine modification;GO:0019538//protein metabolic…	--
ncbi_128705316	16.954	5.11066666666667	5.00466666666667	3.89166666666667	13.0703333333333	Decr1	XP_042217668.1 2,4-dienoyl-CoA reductase [(3E)-enoyl-CoA-producing], mitochondrial-like isoform X1 [Homarus americanus]	-	-	-	-	-	GO:0003674//molecular_function;GO:0003824//catalytic activity;GO:0004013//adenosylhomocysteinase activity;GO:0004148//dihydrolipoyl dehydrogenase activity;GO:0004316//3-oxoacyl-[acyl-carrier-protein] reductase (NADPH) activity;GO:0004488//methylenetetrahydrofolate dehydrogenase (NADP+) activity;GO:0004757//sepiapterin reductase activity;GO:0008667//2,3-dihydro-2,3-dihydroxybenzoate dehydrogenase …	GO:0000272//polysaccharide catabolic process;GO:0006096//glycolytic process;GO:0006633//fatty acid biosynthetic process;GO:0006729//tetrahydrobiopterin biosynthetic process;GO:0006730//one-carbon metabolic process;GO:0009243//O antigen biosynthetic process;GO:0010126//mycothiol metabolic process;GO:0015995//chlorophyll biosynthetic process;GO:0030436//asexual sporulation;GO:0043571//maintenance o…	--
ncbi_128705613	2.43166666666667	1.60633333333333	1.00566666666667	1.57833333333333	1.99	--	KAA3669986.1 uncharacterized protein DEA37_0005081 [Paragonimus westermani]	-	-	-	-	-	GO:0004784//superoxide dismutase activity;GO:0016151//nickel cation binding;GO:0016209//antioxidant activity;GO:0018522//benzoyl-CoA reductase activity	-	--
ncbi_128705643	64.8413333333333	35.9026666666667	29.6836666666667	32.25	36.3716666666667	--	XP_045584100.1 uncharacterized protein LOC123746560 isoform X1 [Procambarus clarkii]	-	-	-	-	-	-	-	--
ncbi_128705658	315.722333333333	285.091666666667	149.844333333333	309.645	281.518666666667	Ctsc	XP_045587674.1 dipeptidyl peptidase 1-like isoform X2 [Procambarus clarkii]	Cellular Processes;Cellular Processes	Transport and catabolism;Cell growth and death	ko04142//Lysosome;ko04210//Apoptosis	K01275;K01275	GO:0000139//Golgi membrane;GO:0000323//lytic vacuole;GO:0005575//cellular_component;GO:0005576//extracellular region;GO:0005615//extracellular space;GO:0005622//intracellular anatomical structure;GO:0005634//nucleus;GO:0005654//nucleoplasm;GO:0005737//cytoplasm;GO:0005764//lysosome;GO:0005766//primary lysosome;GO:0005773//vacuole;GO:0005775//vacuolar lumen;GO:0005783//endoplasmic reticulum;GO:000…	GO:0003674//molecular_function;GO:0003824//catalytic activity;GO:0004175//endopeptidase activity;GO:0004197//cysteine-type endopeptidase activity;GO:0004252//serine-type endopeptidase activity;GO:0005488//binding;GO:0005515//protein binding;GO:0008047//enzyme activator activity;GO:0008233//peptidase activity;GO:0008234//cysteine-type peptidase activity;GO:0008236//serine-type peptidase activity;G…	GO:0001775//cell activation;GO:0001906//cell killing;GO:0001909//leukocyte mediated cytotoxicity;GO:0001913//T cell mediated cytotoxicity;GO:0002250//adaptive immune response;GO:0002252//immune effector process;GO:0002263//cell activation involved in immune response;GO:0002274//myeloid leukocyte activation;GO:0002275//myeloid cell activation involved in immune response;GO:0002283//neutrophil acti…	--
ncbi_128705735	11.681	9.14233333333333	5.092	5.27366666666667	10.7673333333333	Cyp18a1	XP_045612751.1 methyl farnesoate epoxidase-like [Procambarus clarkii]	Metabolism	Metabolism of terpenoids and polyketides	ko00981//Insect hormone biosynthesis	K14937	-	GO:0005506//iron ion binding;GO:0016705//oxidoreductase activity, acting on paired donors, with incorporation or reduction of molecular oxygen;GO:0020037//heme binding	-	--
ncbi_128705750	2.36833333333333	1.96033333333333	1.025	1.57366666666667	1.80966666666667	TANGO2	XP_045592532.1 transport and Golgi organization 2 homolog [Procambarus clarkii]	-	-	-	-	GO:0005575//cellular_component;GO:0005622//intracellular anatomical structure;GO:0005634//nucleus;GO:0005737//cytoplasm;GO:0005739//mitochondrion;GO:0005794//Golgi apparatus;GO:0005829//cytosol;GO:0012505//endomembrane system;GO:0043226//organelle;GO:0043227//membrane-bounded organelle;GO:0043229//intracellular organelle;GO:0043231//intracellular membrane-bounded organelle	GO:0003674//molecular_function;GO:0004357//glutamate-cysteine ligase activity	GO:0002790//peptide secretion;GO:0006750//glutathione biosynthetic process;GO:0006810//transport;GO:0006996//organelle organization;GO:0007030//Golgi organization;GO:0008104//protein localization;GO:0008150//biological_process;GO:0009306//protein secretion;GO:0009987//cellular process;GO:0010256//endomembrane system organization;GO:0015031//protein transport;GO:0015833//peptide transport;GO:00160…	--
ncbi_128705773	31.257	22.9656666666667	15.1593333333333	17.637	22.4743333333333	--	XP_042212007.1 monoglyceride lipase-like [Homarus americanus]	Metabolism;Organismal Systems;Organismal Systems;Metabolism;Organismal Systems	Global and overview maps;Environmental adaptation;Nervous system;Lipid metabolism;Endocrine system	ko01100//Metabolic pathways;ko04714//Thermogenesis;ko04723//Retrograde endocannabinoid signaling;ko00561//Glycerolipid metabolism;ko04923//Regulation of lipolysis in adipocytes	K01054;K01054;K01054;K01054;K01054	-	-	-	--
ncbi_128705787	8.157	12.7463333333333	2.649	12.063	11.532	--	XP_045605394.1 macrophage mannose receptor 1-like isoform X1 [Procambarus clarkii]	-	-	-	-	-	-	-	--
ncbi_128706061	1.782	1.40166666666667	0.839	1.10933333333333	1.91466666666667	--	-	-	-	-	-	-	-	-	--
ncbi_128706062	3.47333333333333	1.275	1.54233333333333	1.992	2.67766666666667	--	-	-	-	-	-	-	-	-	--
ncbi_128706298	4.949	2.12933333333333	1.87433333333333	2.545	3.52	SCGQA	XP_045606080.1 guanine nucleotide-binding protein subunit alpha-11-like isoform X1 [Procambarus clarkii]	Environmental Information Processing;Human Diseases;Human Diseases	Signal transduction;Infectious disease: parasitic;Infectious disease: parasitic	ko04020//Calcium signaling pathway;ko05142//Chagas disease;ko05146//Amoebiasis	K04636;K04636;K04636	-	GO:0003924//GTPase activity;GO:0005525//GTP binding;GO:0019001//guanyl nucleotide binding;GO:0031683//G-protein beta/gamma-subunit complex binding	GO:0007186//G protein-coupled receptor signaling pathway	--
ncbi_128706370	2.51033333333333	1.75266666666667	1.086	2.25033333333333	2.088	--	-	-	-	-	-	-	-	-	--
ncbi_128706494	3.019	2.46033333333333	0.904	1.49966666666667	2.02066666666667	--	XP_045625361.1 uncharacterized protein LOC123774794 isoform X1 [Procambarus clarkii]	-	-	-	-	-	-	-	--
ncbi_128706584	0.321333333333333	0.188333333333333	0.0373333333333333	0.169333333333333	0.270666666666667	--	XP_045614859.1 cell adhesion molecule 2-like [Procambarus clarkii]	-	-	-	-	-	-	-	--
ncbi_128706600	1.53666666666667	0.789	0.655666666666667	0.666333333333333	0.818	Mmd2	XP_042243198.1 monocyte to macrophage differentiation factor 2-like isoform X3 [Homarus americanus]	-	-	-	-	GO:0005575//cellular_component;GO:0016020//membrane;GO:0016021//integral component of membrane;GO:0031224//intrinsic component of membrane	GO:0003674//molecular_function;GO:0003824//catalytic activity;GO:0015267//channel activity;GO:0016491//oxidoreductase activity	GO:0006810//transport;GO:0006897//endocytosis;GO:0006909//phagocytosis;GO:0008150//biological_process;GO:0008152//metabolic process;GO:0009987//cellular process;GO:0016192//vesicle-mediated transport;GO:0019835//cytolysis;GO:0051179//localization;GO:0051234//establishment of localization;GO:0098657//import into cell	--
ncbi_128706604	3.28733333333333	2.91933333333333	0.752333333333333	1.23233333333333	1.447	--	XP_045611768.1 nuclear factor interleukin-3-regulated protein-like isoform X1 [Procambarus clarkii]	Organismal Systems	Environmental adaptation	ko04711//Circadian rhythm - fly	K12114	GO:0005575//cellular_component;GO:0005622//intracellular anatomical structure;GO:0005634//nucleus;GO:0005737//cytoplasm;GO:0043226//organelle;GO:0043227//membrane-bounded organelle;GO:0043229//intracellular organelle;GO:0043231//intracellular membrane-bounded organelle	GO:0000976//transcription cis-regulatory region binding;GO:0000977//RNA polymerase II transcription regulatory region sequence-specific DNA binding;GO:0000978//RNA polymerase II cis-regulatory region sequence-specific DNA binding;GO:0000981//DNA-binding transcription factor activity, RNA polymerase II-specific;GO:0000987//cis-regulatory region sequence-specific DNA binding;GO:0001067//transcripti…	GO:0000122//negative regulation of transcription by RNA polymerase II;GO:0002009//morphogenesis of an epithelium;GO:0002165//instar larval or pupal development;GO:0002376//immune system process;GO:0006139//nucleobase-containing compound metabolic process;GO:0006351//transcription, DNA-templated;GO:0006355//regulation of transcription, DNA-templated;GO:0006357//regulation of transcription by RNA p…	TF_bZIP

## Sheet: Table S10 profile0
Table S10 DEGs with significant expression profiles in STEM analysis (profiles 0)
id	Control	2‰	4‰	6‰	8‰	Symbol	Description	KEGG_A_class	KEGG_B_class	Pathway	K_ID	GO Component	GO Function	GO Process	TF_family
MSTRG.10003	30.3956666666667	18.7596666666667	12.3703333333333	12.47	14.6366666666667	--	-	-	-	-	-	-	-	-	--
MSTRG.10873	22.7056666666667	6.32066666666667	7.21033333333333	3.38166666666667	4.64333333333333	--	-	-	-	-	-	-	GO:0033130//acetylcholine receptor binding;GO:0043495//protein-membrane adaptor activity;GO:0046406//magnesium protoporphyrin IX methyltransferase activity	GO:0007268//chemical synaptic transmission;GO:0015995//chlorophyll biosynthetic process	--
MSTRG.10953	11.314	5.668	3.84733333333333	3.032	2.71266666666667	--	-	-	-	-	-	-	-	-	--
MSTRG.10957	3.07966666666667	1.90133333333333	1.40133333333333	1.36966666666667	1.66066666666667	--	-	-	-	-	-	-	-	-	--
MSTRG.11013	264.307333333333	163.743333333333	107.121333333333	67.693	143.939333333333	--	XP_053630282.1 taxid=27406 uncharacterized protein LOC128686976 isoform X1 [Cherax quadricarinatus]	-	-	-	-	-	-	-	--
MSTRG.11446	4.98966666666667	3.03333333333333	2.24	1.629	2.27033333333333	--	XP_053654326.1 taxid=27406 cytochrome P450 3A41-like [Cherax quadricarinatus]	-	-	-	-	-	-	-	--
MSTRG.11787	172.606333333333	85.2253333333333	86.024	80.0986666666667	80.8693333333333	PRCP	XP_045616290.1 taxid=6728 lysosomal Pro-X carboxypeptidase-like [Procambarus clarkii]	Organismal Systems;Organismal Systems	Digestive system;Endocrine system	ko04974//Protein digestion and absorption;ko04614//Renin-angiotensin system	K01285;K01285	GO:0005576//extracellular region;GO:0005940//septin ring;GO:0016020//membrane;GO:0031514//motile cilium	GO:0005524//ATP binding;GO:0070008//serine-type exopeptidase activity	GO:0000921//septin ring assembly;GO:0006508//proteolysis;GO:0007059//chromosome segregation;GO:0015031//protein transport;GO:0030253//protein secretion by the type I secretion system;GO:0030261//chromosome condensation;GO:0048870//cell motility	--
MSTRG.12303	1.63533333333333	0.394	0.274333333333333	0.276333333333333	0.355666666666667	--	XP_053646839.1 taxid=27406 uncharacterized protein LOC128698569 [Cherax quadricarinatus]	-	-	-	-	GO:0005856//cytoskeleton	-	-	--
MSTRG.1289	6.27933333333333	1.875	2.51966666666667	2.14233333333333	2.23633333333333	--	-	-	-	-	-	-	-	-	--
MSTRG.1301	8.90133333333333	4.91133333333333	4.64266666666667	2.60866666666667	4.007	--	XP_053637989.1 taxid=27406 craniofacial development protein 2-like [Cherax quadricarinatus]	-	-	-	-	-	-	-	--
MSTRG.1416	20.0143333333333	6.24533333333333	6.435	4.25266666666667	2.78133333333333	--	XP_053657513.1 taxid=27406 F-box/LRR-repeat protein 15-like isoform X4 [Cherax quadricarinatus]	Genetic Information Processing	Translation	ko03008//Ribosome biogenesis in eukaryotes	K14530	-	-	-	--
MSTRG.14285	11.5363333333333	2.80833333333333	1.99266666666667	0.847666666666667	0.691333333333333	--	KAK8744734.1 taxid=27406 hypothetical protein OTU49_000590 [Cherax quadricarinatus]	-	-	-	-	-	-	-	--
MSTRG.15670	1.109	0.175	0.438333333333333	0.123	0.079	--	-	-	-	-	-	-	-	GO:0046677//response to antibiotic	--
MSTRG.16136	1.717	0.112	1.28066666666667	0	0	--	KAK8743129.1 taxid=27406 hypothetical protein OTU49_001545, partial [Cherax quadricarinatus]	-	-	-	-	-	-	-	--
MSTRG.16161	4.74466666666667	2.509	1.47333333333333	0.673	0.889333333333333	--	-	-	-	-	-	-	-	-	--
MSTRG.16353	5.55466666666667	6.886	1.44933333333333	1.32533333333333	2.222	--	-	-	-	-	-	-	GO:0016891//endoribonuclease activity, producing 5'-phosphomonoesters	-	--
MSTRG.16595	7.3	1.353	3.075	0.405	0.341666666666667	--	-	-	-	-	-	GO:0009376//HslUV protease complex	GO:0004176//ATP-dependent peptidase activity;GO:0005524//ATP binding;GO:1901359//tungstate binding	GO:0006508//proteolysis	--
MSTRG.16822	10.9296666666667	7.77233333333333	7.507	3.36533333333333	5.43433333333333	--	BAC82613.1 taxid=7955 pol-like protein [Danio rerio]	-	-	-	-	-	-	-	--
MSTRG.1741	33.044	23.25	15.32	20.903	18.2596666666667	--	XP_064081903.1 taxid=159736 uncharacterized protein LOC135198264 [Macrobrachium nipponense]	-	-	-	-	-	-	-	--
MSTRG.17990	4.95633333333333	2.93433333333333	1.80333333333333	1.52866666666667	0.633333333333333	--	XP_045596017.1 taxid=6728 glycerol-3-phosphate acyltransferase 3-like [Procambarus clarkii]	Metabolism;Metabolism;Metabolism	Global and overview maps;Lipid metabolism;Lipid metabolism	ko01100//Metabolic pathways;ko00564//Glycerophospholipid metabolism;ko00561//Glycerolipid metabolism	K13506;K13506;K13506	GO:0016020//membrane	-	GO:0009306//protein secretion;GO:0030254//protein secretion by the type III secretion system	--
MSTRG.19527	6.70833333333333	5.64533333333333	4.08166666666667	1.41766666666667	1.59433333333333	--	PIK54725.1 taxid=307972 endonuclease-reverse transcriptase [Apostichopus japonicus]	-	-	-	-	-	GO:0003824//catalytic activity	-	--
MSTRG.20991	12.541	6.80566666666667	6.765	4.03233333333333	4.771	--	KAK8719774.1 taxid=27406 hypothetical protein OTU49_013788, partial [Cherax quadricarinatus]	-	-	-	-	-	-	-	--
MSTRG.21228	4.06166666666667	1.09266666666667	0.899333333333333	0.663333333333333	1.23966666666667	--	KAG7166732.1 taxid=6706 RNA-directed DNA polymerase from mobile element jockey-like 30 [Homarus americanus]	-	-	-	-	GO:0005672//transcription factor TFIIA complex	-	GO:0006367//transcription initiation from RNA polymerase II promoter	--
MSTRG.21632	22.3726666666667	7.054	8.89666666666667	7.28033333333333	7.93	--	-	-	-	-	-	-	-	-	--
MSTRG.21691	5.761	2.74466666666667	2.97666666666667	2.77333333333333	2.35733333333333	--	-	-	-	-	-	-	-	-	--
MSTRG.21828	3.719	1.32866666666667	1.177	0.832333333333333	1.03366666666667	--	-	-	-	-	-	-	-	-	--
MSTRG.22095	32.9973333333333	20.3413333333333	9.56233333333333	8.90933333333333	7.28566666666667	--	XP_053639121.1 taxid=27406 fructose-1,6-bisphosphatase 1-like isoform X1 [Cherax quadricarinatus]	Genetic Information Processing	Translation	ko03008//Ribosome biogenesis in eukaryotes	K14530	-	-	-	--
MSTRG.22647	1069.59766666667	268.469	208.25	57.777	126.224	phc-2	XP_053640584.1 taxid=27406 hemocyanin subunit-like [Cherax quadricarinatus]	Metabolism;Organismal Systems;Metabolism	Global and overview maps;Endocrine system;Amino acid metabolism	ko01100//Metabolic pathways;ko04916//Melanogenesis;ko00350//Tyrosine metabolism	K00505;K00505;K00505	-	-	-	--
MSTRG.23742	15.8736666666667	11.5013333333333	8.60066666666667	3.48333333333333	2.966	--	XP_053634422.1 taxid=27406 cholinesterase 2-like [Cherax quadricarinatus]	-	-	-	-	-	-	-	--
MSTRG.25440	33.7713333333333	15.1546666666667	8.89966666666667	8.834	8.941	--	-	-	-	-	-	-	GO:0008528//G protein-coupled peptide receptor activity;GO:0016491//oxidoreductase activity;GO:0061579//N-acyl homoserine lactone synthase activity	GO:0009372//quorum sensing	--
MSTRG.25895	3.59733333333333	4.54733333333333	1.182	1.222	2.23866666666667	--	-	-	-	-	-	-	-	-	--
MSTRG.26013	49.8433333333333	40.6126666666667	36.377	15.169	29.8436666666667	--	XP_042238866.1 taxid=6706 saccharopine dehydrogenase-like oxidoreductase isoform X1 [Homarus americanus]	-	-	-	-	-	-	-	--
MSTRG.26014	56.9006666666667	42.044	45.2186666666667	23.2663333333333	33.2986666666667	--	KAK8735410.1 taxid=27406 hypothetical protein OTU49_005372, partial [Cherax quadricarinatus]	-	-	-	-	-	-	-	--
MSTRG.2731	3.07833333333333	2.73133333333333	1.40633333333333	1.087	1.911	TIGD1	XP_053643175.1 taxid=27406 tigger transposable element-derived protein 1-like [Cherax quadricarinatus]	-	-	-	-	-	GO:0003676//nucleic acid binding;GO:0003677//DNA binding;GO:0003964//RNA-directed DNA polymerase activity	GO:0000373//Group II intron splicing	--
MSTRG.28994	94.4826666666667	51.2023333333333	42.4766666666667	31.3516666666667	41.7443333333333	--	-	-	-	-	-	-	GO:0004648//O-phospho-L-serine:2-oxoglutarate aminotransferase activity;GO:0008253//5'-nucleotidase activity	GO:0006564//L-serine biosynthetic process;GO:0009264//deoxyribonucleotide catabolic process	--
MSTRG.29221	26.3423333333333	11.6576666666667	13.202	10.435	9.61333333333334	--	KAK8719774.1 taxid=27406 hypothetical protein OTU49_013788, partial [Cherax quadricarinatus]	-	-	-	-	-	-	-	--
MSTRG.29535	26.0993333333333	15.6886666666667	11.16	12.0143333333333	13.5196666666667	EH1	XP_053646802.1 taxid=27406 juvenile hormone epoxide hydrolase 1-like [Cherax quadricarinatus]	Human Diseases;Human Diseases;Organismal Systems;Human Diseases;Metabolism	Cancer: overview;Cancer: overview;Digestive system;Cancer: overview;Xenobiotics biodegradation and metabolism	ko05207//Chemical carcinogenesis - receptor activation;ko05208//Chemical carcinogenesis - reactive oxygen species;ko04976//Bile secretion;ko05204//Chemical carcinogenesis - DNA adducts;ko00980//Metabolism of xenobiotics by cytochrome P450	K01253;K01253;K01253;K01253;K01253	-	-	-	--
MSTRG.29750	8.937	5.31066666666667	3.39333333333333	2.72433333333333	3.327	--	-	-	-	-	-	-	-	-	--
MSTRG.29953	2.17033333333333	0.559666666666667	0.988666666666667	0.541	0.325333333333333	--	XP_054628414.1 taxid=161453 tigger transposable element-derived protein 1-like [Dunckerocampus dactyliophorus]	-	-	-	-	-	-	GO:0008380//RNA splicing	--
MSTRG.30031	1.01	0.554	0.413	0.442333333333333	0.381333333333333	--	XP_053627995.1 taxid=27406 mucin-16-like [Cherax quadricarinatus]	-	-	-	-	-	GO:0003676//nucleic acid binding	-	--
MSTRG.30224	1.95633333333333	1.827	1.46166666666667	0.441	0.161333333333333	--	XP_053626481.1 taxid=27406 fasciclin-1-like [Cherax quadricarinatus]	-	-	-	-	GO:0005811//lipid droplet	GO:0004519//endonuclease activity;GO:0016298//lipase activity	GO:0006316//movement of group I intron;GO:0019915//lipid storage	--
MSTRG.30667	18.2236666666667	6.38833333333333	4.393	2.35533333333333	4.025	--	XP_053629927.1 taxid=27406 zinc finger MYM-type protein 1-like isoform X1 [Cherax quadricarinatus]	-	-	-	-	-	GO:0046983//protein dimerization activity	-	--
MSTRG.30756	11.5833333333333	3.668	4.214	3.608	3.85733333333333	--	KFM64238.1 taxid=407821 RNA-directed DNA polymerase from mobile element jockey, partial [Stegodyphus mimosarum]	-	-	-	-	-	-	-	--
MSTRG.31523	1.05566666666667	0.66	0.354	0.365666666666667	0.510666666666667	--	-	-	-	-	-	-	-	-	--
MSTRG.31927	77.0253333333333	44.4676666666667	38.392	25.015	46.6703333333333	--	XP_045601287.1 taxid=6728 high affinity copper uptake protein 1-like isoform X1 [Procambarus clarkii]	Human Diseases;Organismal Systems	Drug resistance: antineoplastic;Digestive system	ko01524//Platinum drug resistance;ko04978//Mineral absorption	K14686;K14686	GO:0005575//cellular_component;GO:0005622//intracellular anatomical structure;GO:0005737//cytoplasm;GO:0005768//endosome;GO:0005770//late endosome;GO:0005886//plasma membrane;GO:0005887//integral component of plasma membrane;GO:0012505//endomembrane system;GO:0016020//membrane;GO:0016021//integral component of membrane;GO:0031224//intrinsic component of membrane;GO:0031226//intrinsic component of…	GO:0003674//molecular_function;GO:0005215//transporter activity;GO:0005375//copper ion transmembrane transporter activity;GO:0005488//binding;GO:0005515//protein binding;GO:0008324//cation transmembrane transporter activity;GO:0015075//ion transmembrane transporter activity;GO:0015318//inorganic molecular entity transmembrane transporter activity;GO:0022857//transmembrane transporter activity;GO:…	GO:0000041//transition metal ion transport;GO:0002027//regulation of heart rate;GO:0006810//transport;GO:0006811//ion transport;GO:0006812//cation transport;GO:0006825//copper ion transport;GO:0006855//xenobiotic transmembrane transport;GO:0006873//cellular ion homeostasis;GO:0006875//cellular metal ion homeostasis;GO:0006878//cellular copper ion homeostasis;GO:0008016//regulation of heart contra…	--
MSTRG.32747	42.345	15.768	33.717	8.168	7.544	--	XP_053650062.1 taxid=27406 macrophage mannose receptor 1-like [Cherax quadricarinatus]	-	-	-	-	-	-	-	--
MSTRG.32903	173.104333333333	100.692	77.2416666666667	52.8433333333333	78.0773333333333	--	-	-	-	-	-	-	GO:0003677//DNA binding;GO:0004648//O-phospho-L-serine:2-oxoglutarate aminotransferase activity;GO:0008253//5'-nucleotidase activity;GO:0016790//thiolester hydrolase activity	GO:0006564//L-serine biosynthetic process;GO:0009264//deoxyribonucleotide catabolic process	--
MSTRG.33170	51.4563333333333	18.5526666666667	16.6363333333333	11.6976666666667	17.6196666666667	--	-	-	-	-	-	-	GO:0005199//structural constituent of cell wall	GO:0009664//plant-type cell wall organization	--
MSTRG.33224	4.09766666666667	1.186	0.245	0.212	0.430666666666667	--	-	-	-	-	-	GO:0000775//chromosome, centromeric region;GO:0005576//extracellular region;GO:0005634//nucleus;GO:0016020//membrane	GO:0003723//RNA binding;GO:0005524//ATP binding;GO:0008289//lipid binding	GO:0000278//mitotic cell cycle;GO:0006281//DNA repair;GO:0006310//DNA recombination;GO:0006402//mRNA catabolic process;GO:0006869//lipid transport;GO:0007059//chromosome segregation;GO:0015031//protein transport;GO:0030253//protein secretion by the type I secretion system;GO:0030261//chromosome condensation;GO:0042157//lipoprotein metabolic process	--
MSTRG.33225	1.666	1.53033333333333	0.0756666666666667	0.149666666666667	0.305	--	-	-	-	-	-	-	-	-	--
MSTRG.33893	7.58766666666667	2.486	1.49266666666667	0.273	0.152	--	-	-	-	-	-	-	-	-	--
MSTRG.33894	8.38166666666667	4.38233333333333	1.82666666666667	0.318666666666667	0.305333333333333	--	-	-	-	-	-	-	GO:0003935//GTP cyclohydrolase II activity	-	--
MSTRG.35630	20.3683333333333	20.3663333333333	9.76466666666667	15.7986666666667	12.9526666666667	--	-	-	-	-	-	-	-	-	--
MSTRG.36031	34.5286666666667	2.55533333333333	5.261	1.22166666666667	1.00266666666667	Pepck1	XP_053653035.1 taxid=27406 phosphoenolpyruvate carboxykinase, cytosolic [GTP]-like [Cherax quadricarinatus]	Metabolism;Environmental Information Processing;Environmental Information Processing;Organismal Systems;Environmental Information Processing;Human Diseases;Organismal Systems;Metabolism;Organismal Systems;Organismal Systems;Metabolism;Metabolism;Organismal Systems	Global and overview maps;Signal transduction;Signal transduction;Endocrine system;Signal transduction;Endocrine and metabolic disease;Endocrine system;Carbohydrate metabolism;Endocrine system;Endocrine system;Carbohydrate metabolism;Carbohydrate metabolism;Excretory system	ko01100//Metabolic pathways;ko04151//PI3K-Akt signaling pathway;ko04152//AMPK signaling pathway;ko04910//Insulin signaling pathway;ko04068//FoxO signaling pathway;ko04931//Insulin resistance;ko04922//Glucagon signaling pathway;ko00010//Glycolysis / Gluconeogenesis;ko03320//PPAR signaling pathway;ko04920//Adipocytokine signaling pathway;ko00620//Pyruvate metabolism;ko00020//Citrate cycle (TCA cycl…	K01596;K01596;K01596;K01596;K01596;K01596;K01596;K01596;K01596;K01596;K01596;K01596;K01596	GO:0005575//cellular_component;GO:0005622//intracellular anatomical structure;GO:0005737//cytoplasm;GO:0005739//mitochondrion;GO:0016020//membrane;GO:0043226//organelle;GO:0043227//membrane-bounded organelle;GO:0043229//intracellular organelle;GO:0043231//intracellular membrane-bounded organelle	GO:0000166//nucleotide binding;GO:0001882//nucleoside binding;GO:0001883//purine nucleoside binding;GO:0003674//molecular_function;GO:0003824//catalytic activity;GO:0004611//phosphoenolpyruvate carboxykinase activity;GO:0004613//phosphoenolpyruvate carboxykinase (GTP) activity;GO:0005488//binding;GO:0005525//GTP binding;GO:0015276//ligand-gated ion channel activity;GO:0016829//lyase activity;GO:0…	GO:0005975//carbohydrate metabolic process;GO:0005996//monosaccharide metabolic process;GO:0006006//glucose metabolic process;GO:0006094//gluconeogenesis;GO:0008150//biological_process;GO:0008152//metabolic process;GO:0009058//biosynthetic process;GO:0016051//carbohydrate biosynthetic process;GO:0019318//hexose metabolic process;GO:0019319//hexose biosynthetic process;GO:0044238//primary metaboli…	--
MSTRG.36485	52.9513333333333	32.8103333333333	30.2276666666667	25.5166666666667	29.4113333333333	--	-	-	-	-	-	-	-	-	--
MSTRG.3666	109.643333333333	42.702	50.7936666666667	29.6426666666667	40.989	--	AHA83583.1 taxid=27405 C-type lectin 2 [Penaeus japonicus]	-	-	-	-	-	-	-	--
MSTRG.36806	9.68566666666667	5.481	4.82266666666667	4.075	4.98433333333333	l(1)G0196	XP_042241880.1 taxid=6706 inositol hexakisphosphate and diphosphoinositol-pentakisphosphate kinase 2-like isoform X2 [Homarus americanus]	Environmental Information Processing	Signal transduction	ko04070//Phosphatidylinositol signaling system	K13024	GO:0005575//cellular_component;GO:0005622//intracellular anatomical structure;GO:0005737//cytoplasm;GO:0005829//cytosol	GO:0000166//nucleotide binding;GO:0000827//inositol-1,3,4,5,6-pentakisphosphate kinase activity;GO:0000828//inositol hexakisphosphate kinase activity;GO:0000829//inositol heptakisphosphate kinase activity;GO:0000832//inositol hexakisphosphate 5-kinase activity;GO:0003674//molecular_function;GO:0003824//catalytic activity;GO:0005488//binding;GO:0005524//ATP binding;GO:0016301//kinase activity;GO:0…	GO:0005975//carbohydrate metabolic process;GO:0006020//inositol metabolic process;GO:0006066//alcohol metabolic process;GO:0006793//phosphorus metabolic process;GO:0006796//phosphate-containing compound metabolic process;GO:0008150//biological_process;GO:0008152//metabolic process;GO:0009058//biosynthetic process;GO:0009987//cellular process;GO:0016310//phosphorylation;GO:0019637//organophosphate…	--
MSTRG.36966	174.196333333333	119.733666666667	115.945	78.38	110.204	--	-	-	-	-	-	-	GO:0003677//DNA binding	-	--
MSTRG.38941	1.56433333333333	0.148	0.0876666666666667	0.103333333333333	0.0936666666666667	Hn	XP_053655618.1 taxid=27406 LOW QUALITY PROTEIN: protein henna-like [Cherax quadricarinatus]	Metabolism;Metabolism;Metabolism;Metabolism;Metabolism	Global and overview maps;Global and overview maps;Metabolism of cofactors and vitamins;Amino acid metabolism;Amino acid metabolism	ko01100//Metabolic pathways;ko01230//Biosynthesis of amino acids;ko00790//Folate biosynthesis;ko00360//Phenylalanine metabolism;ko00400//Phenylalanine, tyrosine and tryptophan biosynthesis	K00500;K00500;K00500;K00500;K00500	GO:0005575//cellular_component;GO:0005622//intracellular anatomical structure;GO:0005737//cytoplasm;GO:0005829//cytosol	GO:0003674//molecular_function;GO:0003824//catalytic activity;GO:0004497//monooxygenase activity;GO:0004505//phenylalanine 4-monooxygenase activity;GO:0004510//tryptophan 5-monooxygenase activity;GO:0004511//tyrosine 3-monooxygenase activity;GO:0005488//binding;GO:0005506//iron ion binding;GO:0005515//protein binding;GO:0016491//oxidoreductase activity;GO:0016597//amino acid binding;GO:0016705//o…	GO:0000003//reproduction;GO:0001505//regulation of neurotransmitter levels;GO:0003008//system process;GO:0006066//alcohol metabolic process;GO:0006082//organic acid metabolic process;GO:0006464//cellular protein modification process;GO:0006520//cellular amino acid metabolic process;GO:0006558//L-phenylalanine metabolic process;GO:0006559//L-phenylalanine catabolic process;GO:0006568//tryptophan m…	--
MSTRG.39048	11.546	6.63133333333333	6.42466666666667	4.46133333333333	4.753	--	-	-	-	-	-	-	-	-	--
MSTRG.39050	14.6896666666667	6.88733333333333	6.941	5.87033333333333	5.11133333333333	--	-	-	-	-	-	-	-	GO:0071941//nitrogen cycle metabolic process	--
MSTRG.39438	20.397	11.5136666666667	4.33966666666667	9.393	2.34633333333333	--	-	-	-	-	-	GO:0005576//extracellular region	GO:0004842//ubiquitin-protein transferase activity;GO:0019870//potassium channel inhibitor activity;GO:0046872//metal ion binding	GO:0016567//protein ubiquitination	--
MSTRG.39445	2.42133333333333	1.01366666666667	0.921	0.468666666666667	0.547666666666667	--	XP_053637938.1 taxid=27406 tigger transposable element-derived protein 1-like [Cherax quadricarinatus]	-	-	-	-	GO:0016020//membrane	GO:0003676//nucleic acid binding;GO:0003677//DNA binding;GO:0005525//GTP binding	GO:0006813//potassium ion transport	--
MSTRG.39499	22.3813333333333	15.8793333333333	14.5336666666667	8.502	10.8413333333333	--	PFX12890.1 taxid=50429 Transposon TX1 uncharacterized 149 kDa protein [Stylophora pistillata]	Organismal Systems;Human Diseases;Cellular Processes;Environmental Information Processing	Endocrine system;Endocrine and metabolic disease;Cellular community - eukaryotes;Signaling molecules and interaction	ko04910//Insulin signaling pathway;ko04931//Insulin resistance;ko04520//Adherens junction;ko04514//Cell adhesion molecules	K05695;K05695;K05695;K05695	-	GO:0003964//RNA-directed DNA polymerase activity	GO:0000373//Group II intron splicing	--
MSTRG.6160	10.4426666666667	1.75066666666667	0.617666666666667	0.0743333333333333	1.93933333333333	--	XP_045126053.1 taxid=210409 apolipophorins-like isoform X3 [Portunus trituberculatus]	-	-	-	-	GO:0016020//membrane	-	GO:0019087//transformation of host cell by virus	--
MSTRG.8247	4.809	2.61766666666667	2.40966666666667	2.31766666666667	2.194	--	XP_048827643.1 taxid=42636 RNA-directed DNA polymerase from mobile element jockey [Brienomyrus brachyistius]	Genetic Information Processing	Translation	ko03008//Ribosome biogenesis in eukaryotes	K14530	GO:0005737//cytoplasm	GO:0000287//magnesium ion binding;GO:0003977//UDP-N-acetylglucosamine diphosphorylase activity;GO:0016410//N-acyltransferase activity;GO:0016740//transferase activity;GO:0016747//acyltransferase activity, transferring groups other than amino-acyl groups;GO:0019134//glucosamine-1-phosphate N-acetyltransferase activity	GO:0000902//cell morphogenesis;GO:0006048//UDP-N-acetylglucosamine biosynthetic process;GO:0009245//lipid A biosynthetic process;GO:0009252//peptidoglycan biosynthetic process	--
MSTRG.8616	19.1533333333333	11.943	9.409	9.59033333333333	10.7273333333333	RTase	KAK8719409.1 taxid=27406 hypothetical protein OTU49_014055 [Cherax quadricarinatus]	-	-	-	-	-	GO:0003824//catalytic activity;GO:0003964//RNA-directed DNA polymerase activity	GO:0000373//Group II intron splicing	--
MSTRG.987	4.47066666666667	4.95366666666667	2.142	3.07633333333333	2.64766666666667	maoA	XP_045614806.1 taxid=6728 probable flavin-containing monoamine oxidase A [Procambarus clarkii]	Metabolism;Human Diseases;Organismal Systems;Human Diseases;Metabolism;Organismal Systems;Metabolism;Metabolism;Human Diseases;Metabolism;Metabolism;Human Diseases;Metabolism;Metabolism	Global and overview maps;Neurodegenerative disease;Nervous system;Substance dependence;Xenobiotics biodegradation and metabolism;Nervous system;Amino acid metabolism;Amino acid metabolism;Substance dependence;Amino acid metabolism;Amino acid metabolism;Substance dependence;Amino acid metabolism;Amino acid metabolism	ko01100//Metabolic pathways;ko05012//Parkinson disease;ko04728//Dopaminergic synapse;ko05034//Alcoholism;ko00982//Drug metabolism - cytochrome P450;ko04726//Serotonergic synapse;ko00260//Glycine, serine and threonine metabolism;ko00380//Tryptophan metabolism;ko05031//Amphetamine addiction;ko00330//Arginine and proline metabolism;ko00350//Tyrosine metabolism;ko05030//Cocaine addiction;ko00340//His…	K00274;K00274;K00274;K00274;K00274;K00274;K00274;K00274;K00274;K00274;K00274;K00274;K00274;K00274	GO:0005737//cytoplasm;GO:0009331//glycerol-3-phosphate dehydrogenase complex;GO:0009342//glutamate synthase complex (NADPH)	GO:0000104//succinate dehydrogenase activity;GO:0003677//DNA binding;GO:0003824//catalytic activity;GO:0003899//DNA-directed 5'-3' RNA polymerase activity;GO:0004148//dihydrolipoyl dehydrogenase activity;GO:0004368//glycerol-3-phosphate dehydrogenase (quinone) activity;GO:0004497//monooxygenase activity;GO:0004729//oxygen-dependent protoporphyrinogen oxidase activity;GO:0004791//thioredoxin-disul…	GO:0006071//glycerol metabolic process;GO:0006099//tricarboxylic acid cycle;GO:0006351//transcription, DNA-templated;GO:0006537//glutamate biosynthetic process;GO:0006744//ubiquinone biosynthetic process;GO:0006779//porphyrin-containing compound biosynthetic process;GO:0009060//aerobic respiration;GO:0009061//anaerobic respiration;GO:0009228//thiamine biosynthetic process;GO:0009236//cobalamin bi…	--
ncbi_128684306	6.15	2.69633333333333	2.41533333333333	2.21533333333333	1.46466666666667	POLR3A	KAG7169497.1 DNA-directed RNA polymerase III subunit RPC1-like [Homarus americanus]	Genetic Information Processing;Organismal Systems	Transcription;Immune system	ko03020//RNA polymerase;ko04623//Cytosolic DNA-sensing pathway	K03018;K03018	GO:0000345//cytosolic DNA-directed RNA polymerase complex;GO:0000428//DNA-directed RNA polymerase complex;GO:0005575//cellular_component;GO:0005622//intracellular anatomical structure;GO:0005634//nucleus;GO:0005654//nucleoplasm;GO:0005666//RNA polymerase III complex;GO:0030880//RNA polymerase complex;GO:0031974//membrane-enclosed lumen;GO:0031981//nuclear lumen;GO:0032991//protein-containing comp…	GO:0003674//molecular_function;GO:0003676//nucleic acid binding;GO:0003677//DNA binding;GO:0003682//chromatin binding;GO:0003824//catalytic activity;GO:0003899//DNA-directed 5'-3' RNA polymerase activity;GO:0005488//binding;GO:0016740//transferase activity;GO:0016772//transferase activity, transferring phosphorus-containing groups;GO:0016779//nucleotidyltransferase activity;GO:0034062//5'-3' RNA …	GO:0001817//regulation of cytokine production;GO:0001819//positive regulation of cytokine production;GO:0002252//immune effector process;GO:0002376//immune system process;GO:0006139//nucleobase-containing compound metabolic process;GO:0006351//transcription, DNA-templated;GO:0006383//transcription by RNA polymerase III;GO:0006725//cellular aromatic compound metabolic process;GO:0006807//nitrogen …	--
ncbi_128684449	728.229	416.951	327.014333333333	256.786333333333	347.788	APOB	AHK23026.1 beta-1,3-glucan-binding protein precursor [Astacus astacus]	-	-	-	-	-	GO:0005319//lipid transporter activity	GO:0006869//lipid transport	--
ncbi_128684485	0.794	0.295333333333333	0.153333333333333	0.256	0.147666666666667	--	XP_045623848.1 serine protease nudel-like isoform X2 [Procambarus clarkii]	-	-	-	-	GO:0016020//membrane	GO:0003674//molecular_function;GO:0003824//catalytic activity;GO:0004175//endopeptidase activity;GO:0004252//serine-type endopeptidase activity;GO:0005044//scavenger receptor activity;GO:0005515//protein binding;GO:0008233//peptidase activity;GO:0008236//serine-type peptidase activity;GO:0016787//hydrolase activity;GO:0017171//serine hydrolase activity;GO:0140096//catalytic activity, acting on a …	GO:0000003//reproduction;GO:0001775//cell activation;GO:0002064//epithelial cell development;GO:0002065//columnar/cuboidal epithelial cell differentiation;GO:0002066//columnar/cuboidal epithelial cell development;GO:0003002//regionalization;GO:0003006//developmental process involved in reproduction;GO:0006508//proteolysis;GO:0006807//nitrogen compound metabolic process;GO:0007154//cell communicat…	--
ncbi_128684509	62.2696666666667	38.522	37.79	26.133	37.329	SLC27A4	XP_045610954.1 long-chain fatty acid transport protein 4-like isoform X1 [Procambarus clarkii]	Human Diseases;Organismal Systems;Organismal Systems	Endocrine and metabolic disease;Endocrine system;Digestive system	ko04931//Insulin resistance;ko03320//PPAR signaling pathway;ko04975//Fat digestion and absorption	K08745;K08745;K08745	-	GO:0003987//acetate-CoA ligase activity;GO:0008668//(2,3-dihydroxybenzoyl)adenylate synthase activity;GO:0008756//o-succinylbenzoate-CoA ligase activity;GO:0050218//propionate-CoA ligase activity	GO:0009234//menaquinone biosynthetic process;GO:0019290//siderophore biosynthetic process;GO:0019427//acetyl-CoA biosynthetic process from acetate	--
ncbi_128684512	37.8716666666667	24.877	21.253	12.702	24.7383333333333	SLC27A4	XP_042237898.1 LOW QUALITY PROTEIN: long-chain fatty acid transport protein 4-like [Homarus americanus]	Human Diseases;Organismal Systems;Organismal Systems	Endocrine and metabolic disease;Endocrine system;Digestive system	ko04931//Insulin resistance;ko03320//PPAR signaling pathway;ko04975//Fat digestion and absorption	K08745;K08745;K08745	-	GO:0003987//acetate-CoA ligase activity;GO:0004043//L-aminoadipate-semialdehyde dehydrogenase activity;GO:0008668//(2,3-dihydroxybenzoyl)adenylate synthase activity;GO:0008756//o-succinylbenzoate-CoA ligase activity;GO:0030729//acetoacetate-CoA ligase activity;GO:0047473//D-alanine [D-alanyl carrier protein] ligase activity;GO:0050218//propionate-CoA ligase activity	GO:0009234//menaquinone biosynthetic process;GO:0019287//isopentenyl diphosphate biosynthetic process, mevalonate pathway;GO:0019290//siderophore biosynthetic process;GO:0019350//teichoic acid biosynthetic process;GO:0019427//acetyl-CoA biosynthetic process from acetate;GO:0019878//lysine biosynthetic process via aminoadipic acid	--
ncbi_128684514	8.973	3.60666666666667	4.19266666666667	2.98933333333333	3.742	SLC27A4	XP_045610961.1 long-chain fatty acid transport protein 4-like [Procambarus clarkii]	Human Diseases;Organismal Systems;Organismal Systems	Endocrine and metabolic disease;Endocrine system;Digestive system	ko04931//Insulin resistance;ko03320//PPAR signaling pathway;ko04975//Fat digestion and absorption	K08745;K08745;K08745	-	GO:0003723//RNA binding;GO:0003987//acetate-CoA ligase activity;GO:0004043//L-aminoadipate-semialdehyde dehydrogenase activity;GO:0008668//(2,3-dihydroxybenzoyl)adenylate synthase activity;GO:0008756//o-succinylbenzoate-CoA ligase activity;GO:0009982//pseudouridine synthase activity;GO:0030729//acetoacetate-CoA ligase activity;GO:0047473//D-alanine [D-alanyl carrier protein] ligase activity;GO:00…	GO:0001522//pseudouridine synthesis;GO:0009234//menaquinone biosynthetic process;GO:0009451//RNA modification;GO:0019287//isopentenyl diphosphate biosynthetic process, mevalonate pathway;GO:0019290//siderophore biosynthetic process;GO:0019350//teichoic acid biosynthetic process;GO:0019427//acetyl-CoA biosynthetic process from acetate;GO:0019878//lysine biosynthetic process via aminoadipic acid	--
ncbi_128684520	27.81	13.5416666666667	16.306	10.4153333333333	14.249	rnf181	AEL23142.1 RING finger protein 181, partial [Cherax quadricarinatus]	-	-	-	-	GO:0005575//cellular_component;GO:0005622//intracellular anatomical structure;GO:0005680//anaphase-promoting complex;GO:0005737//cytoplasm	GO:0003674//molecular_function;GO:0003824//catalytic activity;GO:0004842//ubiquitin-protein transferase activity;GO:0005488//binding;GO:0008270//zinc ion binding;GO:0016740//transferase activity;GO:0019787//ubiquitin-like protein transferase activity;GO:0043167//ion binding;GO:0043169//cation binding;GO:0046872//metal ion binding;GO:0046914//transition metal ion binding;GO:0061630//ubiquitin prot…	GO:0000209//protein polyubiquitination;GO:0006464//cellular protein modification process;GO:0006508//proteolysis;GO:0006511//ubiquitin-dependent protein catabolic process;GO:0006807//nitrogen compound metabolic process;GO:0008150//biological_process;GO:0008152//metabolic process;GO:0009056//catabolic process;GO:0009057//macromolecule catabolic process;GO:0009987//cellular process;GO:0010498//prot…	--
ncbi_128685051	1.785	1.283	0.930333333333333	0.528666666666667	1.109	-	-	-	-	-	-	-	-	-	-
ncbi_128685109	5.48733333333333	3.39966666666667	2.35966666666667	2.59366666666667	2.97833333333333	tlcd2	XP_045583305.1 TLC domain-containing protein 2-like isoform X2 [Procambarus clarkii]	-	-	-	-	GO:0005575//cellular_component;GO:0016020//membrane;GO:0016021//integral component of membrane;GO:0031224//intrinsic component of membrane	-	-	--
ncbi_128685372	20.201	13.2163333333333	9.108	3.324	5.19833333333333	SUGCT	XP_045621423.1 succinate--hydroxymethylglutarate CoA-transferase-like isoform X1 [Procambarus clarkii]	-	-	-	-	GO:0005575//cellular_component;GO:0005622//intracellular anatomical structure;GO:0005737//cytoplasm;GO:0005739//mitochondrion;GO:0043226//organelle;GO:0043227//membrane-bounded organelle;GO:0043229//intracellular organelle;GO:0043231//intracellular membrane-bounded organelle	GO:0003674//molecular_function;GO:0003824//catalytic activity;GO:0005515//protein binding;GO:0008410//CoA-transferase activity;GO:0016740//transferase activity;GO:0016782//transferase activity, transferring sulphur-containing groups;GO:0033608//formyl-CoA transferase activity;GO:0047369//succinate-hydroxymethylglutarate CoA-transferase activity	GO:0009636//response to toxic substance;GO:0033611//oxalate catabolic process	--
ncbi_128685456	0.65	0.0356666666666667	0.0676666666666667	0.057	0.045	ENPEP	XP_042220081.1 glutamyl aminopeptidase-like [Homarus americanus]	Organismal Systems	Endocrine system	ko04614//Renin-angiotensin system	K11141	GO:0005575//cellular_component;GO:0005622//intracellular anatomical structure;GO:0005737//cytoplasm;GO:0005886//plasma membrane;GO:0005887//integral component of plasma membrane;GO:0005903//brush border;GO:0009897//external side of plasma membrane;GO:0009986//cell surface;GO:0012506//vesicle membrane;GO:0016020//membrane;GO:0016021//integral component of membrane;GO:0016324//apical plasma membran…	GO:0003674//molecular_function;GO:0003824//catalytic activity;GO:0004177//aminopeptidase activity;GO:0005488//binding;GO:0008233//peptidase activity;GO:0008235//metalloexopeptidase activity;GO:0008237//metallopeptidase activity;GO:0008238//exopeptidase activity;GO:0008270//zinc ion binding;GO:0016787//hydrolase activity;GO:0033218//amide binding;GO:0042277//peptide binding;GO:0043167//ion binding…	GO:0001525//angiogenesis;GO:0001568//blood vessel development;GO:0001655//urogenital system development;GO:0001822//kidney development;GO:0001944//vasculature development;GO:0001990//regulation of systemic arterial blood pressure by hormone;GO:0001991//regulation of systemic arterial blood pressure by circulatory renin-angiotensin;GO:0002002//regulation of angiotensin levels in blood;GO:0002003//…	--
ncbi_128685603	9.60966666666667	7.28833333333333	4.75366666666667	6.65366666666667	5.123	-	-	-	-	-	-	-	-	-	-
ncbi_128685636	2.174	0.487333333333333	0.586333333333333	0.24	0.203666666666667	--	-	-	-	-	-	-	-	-	--
ncbi_128685689	0.936333333333333	0.836	0.397	0.413333333333333	0.554	leprot	XP_045582920.1 leptin receptor gene-related protein-like isoform X1 [Procambarus clarkii]	-	-	-	-	GO:0000139//Golgi membrane;GO:0005575//cellular_component;GO:0005622//intracellular anatomical structure;GO:0005737//cytoplasm;GO:0005768//endosome;GO:0005770//late endosome;GO:0005794//Golgi apparatus;GO:0010008//endosome membrane;GO:0012505//endomembrane system;GO:0016020//membrane;GO:0016021//integral component of membrane;GO:0031090//organelle membrane;GO:0031224//intrinsic component of membr…	GO:0003674//molecular_function;GO:0005102//signaling receptor binding;GO:0005488//binding;GO:0005515//protein binding	GO:0006810//transport;GO:0006886//intracellular protein transport;GO:0007034//vacuolar transport;GO:0008104//protein localization;GO:0008150//biological_process;GO:0009966//regulation of signal transduction;GO:0009968//negative regulation of signal transduction;GO:0010646//regulation of cell communication;GO:0010648//negative regulation of cell communication;GO:0015031//protein transport;GO:00158…	--
ncbi_128685779	38.4153333333333	29.802	20.013	16.926	20.0623333333333	CDase	XP_045606118.1 putative neutral ceramidase C [Procambarus clarkii]	Metabolism;Environmental Information Processing;Metabolism	Global and overview maps;Signal transduction;Lipid metabolism	ko01100//Metabolic pathways;ko04071//Sphingolipid signaling pathway;ko00600//Sphingolipid metabolism	K12349;K12349;K12349	-	-	-	--
ncbi_128685954	14.6563333333333	11.653	5.316	7.364	3.59	--	XP_042236943.1 uncharacterized protein LOC121876085 [Homarus americanus]	-	-	-	-	-	-	-	--
ncbi_128686079	98.459	64.4893333333333	42.214	40.0016666666667	56.23	--	XP_042867434.1 uncharacterized protein LOC122250165 [Penaeus japonicus]	-	-	-	-	GO:0005576//extracellular region	GO:0008061//chitin binding	-	--
ncbi_128686086	8.819	7.155	5.70933333333333	3.183	4.72466666666667	--	XP_045611029.1 uncharacterized protein LOC123766159 isoform X2 [Procambarus clarkii]	-	-	-	-	-	GO:0022857//transmembrane transporter activity	GO:0055085//transmembrane transport	--
ncbi_128686234	8.73933333333333	3.565	3.57233333333333	2.128	3.66466666666667	mfsd1	XP_045610044.1 major facilitator superfamily domain-containing protein 1-like isoform X1 [Procambarus clarkii]	-	-	-	-	GO:0005575//cellular_component;GO:0016020//membrane;GO:0016021//integral component of membrane;GO:0031224//intrinsic component of membrane	GO:0022857//transmembrane transporter activity	GO:0006810//transport;GO:0008150//biological_process;GO:0051179//localization;GO:0051234//establishment of localization;GO:0055085//transmembrane transport	--
ncbi_128686251	9.69633333333333	3.66233333333333	4.22833333333333	2.46566666666667	3.702	BLVRB	XP_042226312.1 flavin reductase (NADPH)-like isoform X2 [Homarus americanus]	Metabolism;Metabolism;Metabolism	Global and overview maps;Metabolism of cofactors and vitamins;Metabolism of cofactors and vitamins	ko01100//Metabolic pathways;ko00860//Porphyrin metabolism;ko00740//Riboflavin metabolism	K05901;K05901;K05901	-	GO:0003824//catalytic activity;GO:0003854//3-beta-hydroxy-delta5-steroid dehydrogenase activity;GO:0016616//oxidoreductase activity, acting on the CH-OH group of donors, NAD or NADP as acceptor;GO:0016757//glycosyltransferase activity	GO:0005975//carbohydrate metabolic process;GO:0006694//steroid biosynthetic process	--
ncbi_128686255	41.185	22.7736666666667	20.454	17.5416666666667	22.954	w	XP_045601758.1 protein white-like [Procambarus clarkii]	-	-	-	-	GO:0005575//cellular_component;GO:0005622//intracellular anatomical structure;GO:0005737//cytoplasm;GO:0005886//plasma membrane;GO:0005887//integral component of plasma membrane;GO:0009380//excinuclease repair complex;GO:0009898//cytoplasmic side of plasma membrane;GO:0016020//membrane;GO:0016021//integral component of membrane;GO:0031090//organelle membrane;GO:0031224//intrinsic component of mem…	GO:0000166//nucleotide binding;GO:0001409//guanine nucleotide transmembrane transporter activity;GO:0003674//molecular_function;GO:0003824//catalytic activity;GO:0003924//GTPase activity;GO:0004527//exonuclease activity;GO:0005215//transporter activity;GO:0005260//intracellularly ATP-gated chloride channel activity;GO:0005275//amine transmembrane transporter activity;GO:0005319//lipid transporter…	GO:0000003//reproduction;GO:0000910//cytokinesis;GO:0001408//guanine nucleotide transport;GO:0001504//neurotransmitter uptake;GO:0001505//regulation of neurotransmitter levels;GO:0003008//system process;GO:0006260//DNA replication;GO:0006289//nucleotide-excision repair;GO:0006310//DNA recombination;GO:0006576//cellular biogenic amine metabolic process;GO:0006725//cellular aromatic compound metabo…	--
ncbi_128686274	8.18433333333333	2.92866666666667	2.70533333333333	0.915333333333333	2.542	--	KAG0730099.1 Transposable element Tcb1 transposase [Chionoecetes opilio]	-	-	-	-	-	GO:0000150//DNA strand exchange activity;GO:0003677//DNA binding	GO:0006310//DNA recombination	--
ncbi_128686275	7.55933333333333	2.366	1.59466666666667	0.530666666666667	1.326	--	-	-	-	-	-	-	-	-	--
ncbi_128686302	15.517	8.95666666666667	8.11266666666667	1.806	2.38533333333333	UGT2B13	XP_045608864.1 UDP-glucosyltransferase 2-like [Procambarus clarkii]	Metabolism;Human Diseases;Metabolism;Organismal Systems;Metabolism;Human Diseases;Metabolism;Metabolism;Metabolism;Metabolism;Metabolism;Metabolism	Global and overview maps;Cancer: overview;Xenobiotics biodegradation and metabolism;Digestive system;Metabolism of cofactors and vitamins;Cancer: overview;Carbohydrate metabolism;Xenobiotics biodegradation and metabolism;Xenobiotics biodegradation and metabolism;Lipid metabolism;Carbohydrate metabolism;Metabolism of cofactors and vitamins	ko01100//Metabolic pathways;ko05207//Chemical carcinogenesis - receptor activation;ko00983//Drug metabolism - other enzymes;ko04976//Bile secretion;ko00830//Retinol metabolism;ko05204//Chemical carcinogenesis - DNA adducts;ko00040//Pentose and glucuronate interconversions;ko00980//Metabolism of xenobiotics by cytochrome P450;ko00982//Drug metabolism - cytochrome P450;ko00140//Steroid hormone bios…	K00699;K00699;K00699;K00699;K00699;K00699;K00699;K00699;K00699;K00699;K00699;K00699	-	GO:0008194//UDP-glycosyltransferase activity	-	--
ncbi_128686306	13.9983333333333	5.154	7.10166666666667	1.68833333333333	1.78666666666667	-	-	-	-	-	-	-	-	-	-
ncbi_128686349	18.5816666666667	8.77933333333333	10.0013333333333	6.33866666666667	7.901	ARSF	XP_045604189.1 arylsulfatase H-like [Procambarus clarkii]	-	-	-	-	-	GO:0003824//catalytic activity;GO:0008484//sulfuric ester hydrolase activity;GO:0046872//metal ion binding	-	--
ncbi_128686350	5.54133333333333	2.79566666666667	2.872	2.00366666666667	2.64133333333333	SDR16C6	XP_045613977.1 epidermal retinol dehydrogenase 2-like isoform X3 [Procambarus clarkii]	Metabolism;Metabolism	Global and overview maps;Metabolism of cofactors and vitamins	ko01100//Metabolic pathways;ko00830//Retinol metabolism	K15734;K15734	-	GO:0004316//3-oxoacyl-[acyl-carrier-protein] reductase (NADPH) activity;GO:0004757//sepiapterin reductase activity;GO:0008667//2,3-dihydro-2,3-dihydroxybenzoate dehydrogenase activity;GO:0008678//2-deoxy-D-gluconate 3-dehydrogenase activity;GO:0016491//oxidoreductase activity;GO:0016616//oxidoreductase activity, acting on the CH-OH group of donors, NAD or NADP as acceptor;GO:0051287//NAD binding;…	GO:0000272//polysaccharide catabolic process;GO:0006631//fatty acid metabolic process;GO:0006633//fatty acid biosynthetic process;GO:0006729//tetrahydrobiopterin biosynthetic process	--
ncbi_128686392	16.9886666666667	7.55366666666667	7.83366666666667	3.90266666666667	6.748	PAPSS2	XP_045613997.1 bifunctional 3'-phosphoadenosine 5'-phosphosulfate synthase 2-like isoform X5 [Procambarus clarkii]	Metabolism;Metabolism;Metabolism;Metabolism;Metabolism	Global and overview maps;Nucleotide metabolism;Metabolism of other amino acids;Energy metabolism;Biosynthesis of other secondary metabolites	ko01100//Metabolic pathways;ko00230//Purine metabolism;ko00450//Selenocompound metabolism;ko00920//Sulfur metabolism;ko00261//Monobactam biosynthesis	K13811;K13811;K13811;K13811;K13811	-	GO:0004020//adenylylsulfate kinase activity;GO:0004612//phosphoenolpyruvate carboxykinase (ATP) activity;GO:0004781//sulfate adenylyltransferase (ATP) activity;GO:0005524//ATP binding;GO:0016773//phosphotransferase activity, alcohol group as acceptor	GO:0006094//gluconeogenesis;GO:0006790//sulfur compound metabolic process;GO:0016260//selenocysteine biosynthetic process	--
ncbi_128686396	12.7046666666667	9.072	6.16433333333333	4.95133333333333	6.792	CG2811	XP_042217436.1 putative gamma-glutamylcyclotransferase CG2811 isoform X2 [Homarus americanus]	-	-	-	-	-	GO:0003674//molecular_function;GO:0003824//catalytic activity;GO:0016829//lyase activity;GO:0016840//carbon-nitrogen lyase activity;GO:0016842//amidine-lyase activity;GO:0061929//gamma-glutamylaminecyclotransferase activity	GO:0006807//nitrogen compound metabolic process;GO:0008150//biological_process;GO:0008152//metabolic process;GO:0009056//catabolic process;GO:0042219//cellular modified amino acid catabolic process;GO:0071704//organic substance metabolic process;GO:1901564//organonitrogen compound metabolic process;GO:1901565//organonitrogen compound catabolic process;GO:1901575//organic substance catabolic proce…	--
ncbi_128686432	3.81133333333333	1.449	1.884	0.521333333333333	1.243	-	-	-	-	-	-	-	-	-	-
ncbi_128686451	12.0913333333333	8.71866666666667	6.90866666666667	3.678	6.272	Tgif1	XP_042240550.1 homeobox protein AKR-like isoform X4 [Homarus americanus]	Environmental Information Processing	Signal transduction	ko04350//TGF-beta signaling pathway	K19383	GO:0005575//cellular_component;GO:0005622//intracellular anatomical structure;GO:0005634//nucleus;GO:0005654//nucleoplasm;GO:0031974//membrane-enclosed lumen;GO:0031981//nuclear lumen;GO:0043226//organelle;GO:0043227//membrane-bounded organelle;GO:0043229//intracellular organelle;GO:0043231//intracellular membrane-bounded organelle;GO:0043233//organelle lumen;GO:0070013//intracellular organelle l…	GO:0000976//transcription cis-regulatory region binding;GO:0000977//RNA polymerase II transcription regulatory region sequence-specific DNA binding;GO:0000978//RNA polymerase II cis-regulatory region sequence-specific DNA binding;GO:0000981//DNA-binding transcription factor activity, RNA polymerase II-specific;GO:0000987//cis-regulatory region sequence-specific DNA binding;GO:0001067//transcripti…	GO:0000122//negative regulation of transcription by RNA polymerase II;GO:0001654//eye development;GO:0001838//embryonic epithelial tube formation;GO:0001841//neural tube formation;GO:0001843//neural tube closure;GO:0002009//morphogenesis of an epithelium;GO:0003002//regionalization;GO:0006139//nucleobase-containing compound metabolic process;GO:0006351//transcription, DNA-templated;GO:0006355//re…	--
ncbi_128686461	0.541666666666667	0.136	0.149333333333333	0.0836666666666667	0	--	XP_042226841.1 trichohyalin-like isoform X1 [Homarus americanus]	-	-	-	-	-	GO:0005524//ATP binding	GO:0007059//chromosome segregation;GO:0030261//chromosome condensation	--
ncbi_128686470	31.4593333333333	16.0066666666667	18.569	6.29	11.6133333333333	UGT2B16	XP_045608864.1 UDP-glucosyltransferase 2-like [Procambarus clarkii]	-	-	-	-	-	GO:0008194//UDP-glycosyltransferase activity;GO:0016758//hexosyltransferase activity	-	--
ncbi_128686472	51.9626666666667	24.702	35.8756666666667	9.86	19.397	UGT2B14	XP_045608864.1 UDP-glucosyltransferase 2-like [Procambarus clarkii]	-	-	-	-	-	GO:0008194//UDP-glycosyltransferase activity;GO:0016758//hexosyltransferase activity;GO:0050511//undecaprenyldiphospho-muramoylpentapeptide beta-N-acetylglucosaminyltransferase activity	GO:0009252//peptidoglycan biosynthetic process	--
ncbi_128686492	11.724	6.553	5.46333333333333	3.21566666666667	2.48466666666667	SLC37A4	XP_045613953.1 glucose-6-phosphate exchanger SLC37A4-like isoform X1 [Procambarus clarkii]	Organismal Systems	Digestive system	ko04973//Carbohydrate digestion and absorption	K08171	GO:0005575//cellular_component;GO:0005622//intracellular anatomical structure;GO:0005737//cytoplasm;GO:0005743//mitochondrial inner membrane;GO:0005783//endoplasmic reticulum;GO:0005789//endoplasmic reticulum membrane;GO:0005887//integral component of plasma membrane;GO:0012505//endomembrane system;GO:0016020//membrane;GO:0016021//integral component of membrane;GO:0030176//integral component of e…	GO:0003674//molecular_function;GO:0005215//transporter activity;GO:0008028//monocarboxylic acid transmembrane transporter activity;GO:0008509//anion transmembrane transporter activity;GO:0015075//ion transmembrane transporter activity;GO:0015103//inorganic anion transmembrane transporter activity;GO:0015114//phosphate ion transmembrane transporter activity;GO:0015119//hexose phosphate transmembra…	GO:0005975//carbohydrate metabolic process;GO:0005996//monosaccharide metabolic process;GO:0006006//glucose metabolic process;GO:0006094//gluconeogenesis;GO:0006810//transport;GO:0006811//ion transport;GO:0006817//phosphate ion transport;GO:0006820//anion transport;GO:0008150//biological_process;GO:0008152//metabolic process;GO:0008643//carbohydrate transport;GO:0009058//biosynthetic process;GO:0…	--
ncbi_128686662	3.38566666666667	1.34633333333333	1.00433333333333	1.24366666666667	1.07633333333333	--	AIN40247.1 trypsin 2, partial [Cherax quadricarinatus]	-	-	-	-	-	GO:0004252//serine-type endopeptidase activity	GO:0006508//proteolysis	--
ncbi_128686744	35.5786666666667	22.546	19.0426666666667	9.022	19.451	ACHE1	XP_045617861.1 juvenile hormone esterase-like [Procambarus clarkii]	-	-	-	-	-	GO:0016787//hydrolase activity	-	--
ncbi_128686783	125.214333333333	68.7126666666667	76.2013333333333	45.1136666666667	64.9113333333333	-	-	-	-	-	-	-	-	-	-
ncbi_128686805	14.722	17.6143333333333	7.65566666666667	5.713	7.52133333333333	celD	XP_042211150.1 endoglucanase E-4-like [Homarus americanus]	Metabolism;Metabolism	Global and overview maps;Carbohydrate metabolism	ko01100//Metabolic pathways;ko00500//Starch and sucrose metabolism	K01179;K01179	-	GO:0004553//hydrolase activity, hydrolyzing O-glycosyl compounds	GO:0005975//carbohydrate metabolic process	--
ncbi_128686859	17.7966666666667	10.421	11.7213333333333	10.482	8.43466666666667	-	-	-	-	-	-	-	-	-	-
ncbi_128686957	16.5013333333333	10.7956666666667	10.0703333333333	6.56833333333333	9.27066666666667	--	XP_045598428.1 uncharacterized protein LOC123758283 isoform X2 [Procambarus clarkii]	-	-	-	-	GO:0005575//cellular_component;GO:0005886//plasma membrane;GO:0005887//integral component of plasma membrane;GO:0016020//membrane;GO:0016021//integral component of membrane;GO:0031224//intrinsic component of membrane;GO:0031226//intrinsic component of plasma membrane;GO:0071944//cell periphery	GO:0003674//molecular_function;GO:0004888//transmembrane signaling receptor activity;GO:0004930//G protein-coupled receptor activity;GO:0038023//signaling receptor activity;GO:0060089//molecular transducer activity	GO:0006950//response to stress;GO:0007154//cell communication;GO:0007165//signal transduction;GO:0007166//cell surface receptor signaling pathway;GO:0007186//G protein-coupled receptor signaling pathway;GO:0008150//biological_process;GO:0009987//cellular process;GO:0023052//signaling;GO:0050789//regulation of biological process;GO:0050794//regulation of cellular process;GO:0050896//response to st…	--
ncbi_128686982	3.58933333333333	3.214	1.56366666666667	1.141	2.073	Agps	XP_045598403.1 alkyldihydroxyacetonephosphate synthase, peroxisomal-like [Procambarus clarkii]	Metabolism;Cellular Processes;Metabolism	Global and overview maps;Transport and catabolism;Lipid metabolism	ko01100//Metabolic pathways;ko04146//Peroxisome;ko00565//Ether lipid metabolism	K00803;K00803;K00803	GO:0005575//cellular_component;GO:0005622//intracellular anatomical structure;GO:0005634//nucleus;GO:0005730//nucleolus;GO:0005737//cytoplasm;GO:0005739//mitochondrion;GO:0005777//peroxisome;GO:0005778//peroxisomal membrane;GO:0005782//peroxisomal matrix;GO:0005829//cytosol;GO:0016020//membrane;GO:0031090//organelle membrane;GO:0031903//microbody membrane;GO:0031907//microbody lumen;GO:0031974//m…	GO:0000166//nucleotide binding;GO:0003674//molecular_function;GO:0003824//catalytic activity;GO:0005488//binding;GO:0008609//alkylglycerone-phosphate synthase activity;GO:0016491//oxidoreductase activity;GO:0016614//oxidoreductase activity, acting on CH-OH group of donors;GO:0016740//transferase activity;GO:0016765//transferase activity, transferring alkyl or aryl (other than methyl) groups;GO:00…	GO:0005975//carbohydrate metabolic process;GO:0006605//protein targeting;GO:0006625//protein targeting to peroxisome;GO:0006629//lipid metabolic process;GO:0006662//glycerol ether metabolic process;GO:0006810//transport;GO:0006886//intracellular protein transport;GO:0006996//organelle organization;GO:0007031//peroxisome organization;GO:0008104//protein localization;GO:0008150//biological_process;…	--
ncbi_128687048	0.841	0.150666666666667	0.182	0.134333333333333	0.153333333333333	Abca1	XP_045598591.1 uncharacterized protein LOC123758342 [Procambarus clarkii]	Environmental Information Processing	Membrane transport	ko02010//ABC transporters	K05646	GO:0005575//cellular_component;GO:0005622//intracellular anatomical structure;GO:0005737//cytoplasm;GO:0005887//integral component of plasma membrane;GO:0009380//excinuclease repair complex;GO:0009898//cytoplasmic side of plasma membrane;GO:0016020//membrane;GO:0016021//integral component of membrane;GO:0031224//intrinsic component of membrane;GO:0043190//ATP-binding cassette (ABC) transporter co…	GO:0000166//nucleotide binding;GO:0003674//molecular_function;GO:0003824//catalytic activity;GO:0003924//GTPase activity;GO:0005047//signal recognition particle binding;GO:0005215//transporter activity;GO:0005260//intracellularly ATP-gated chloride channel activity;GO:0005319//lipid transporter activity;GO:0005488//binding;GO:0005524//ATP binding;GO:0005525//GTP binding;GO:0009381//excinuclease A…	GO:0000910//cytokinesis;GO:0002949//tRNA threonylcarbamoyladenosine modification;GO:0006289//nucleotide-excision repair;GO:0006400//tRNA modification;GO:0006614//SRP-dependent cotranslational protein targeting to membrane;GO:0006810//transport;GO:0006817//phosphate ion transport;GO:0006824//cobalt ion transport;GO:0006869//lipid transport;GO:0007601//visual perception;GO:0008150//biological_proce…	--
ncbi_128687093	1.80133333333333	1.02566666666667	0.896666666666667	0.690333333333333	1.08266666666667	Eif2b5	XP_045592912.1 translation initiation factor eIF-2B subunit epsilon-like [Procambarus clarkii]	Human Diseases	Infectious disease: viral	ko05168//Herpes simplex virus 1 infection	K03240	GO:0005575//cellular_component;GO:0005622//intracellular anatomical structure;GO:0005634//nucleus;GO:0005737//cytoplasm;GO:0005829//cytosol;GO:0005851//eukaryotic translation initiation factor 2B complex;GO:0032045//guanyl-nucleotide exchange factor complex;GO:0032991//protein-containing complex;GO:0043226//organelle;GO:0043227//membrane-bounded organelle;GO:0043229//intracellular organelle;GO:00…	GO:0003674//molecular_function;GO:0003676//nucleic acid binding;GO:0003723//RNA binding;GO:0003743//translation initiation factor activity;GO:0003824//catalytic activity;GO:0003977//UDP-N-acetylglucosamine diphosphorylase activity;GO:0005085//guanyl-nucleotide exchange factor activity;GO:0005488//binding;GO:0005515//protein binding;GO:0008135//translation factor activity, RNA binding;GO:0008780//…	GO:0000003//reproduction;GO:0000271//polysaccharide biosynthetic process;GO:0001541//ovarian follicle development;GO:0002181//cytoplasmic translation;GO:0002183//cytoplasmic translational initiation;GO:0002253//activation of immune response;GO:0002376//immune system process;GO:0002429//immune response-activating cell surface receptor signaling pathway;GO:0002682//regulation of immune system proce…	--
ncbi_128687301	44.211	26.858	20.898	11.319	23.0796666666667	AKR1A1	XP_045109545.1 aldo-keto reductase family 1 member B1-like [Portunus trituberculatus]	Metabolism;Human Diseases;Metabolism;Metabolism;Metabolism;Metabolism;Metabolism	Global and overview maps;Cancer: overview;Carbohydrate metabolism;Carbohydrate metabolism;Lipid metabolism;Carbohydrate metabolism;Carbohydrate metabolism	ko01100//Metabolic pathways;ko05208//Chemical carcinogenesis - reactive oxygen species;ko00040//Pentose and glucuronate interconversions;ko00053//Ascorbate and aldarate metabolism;ko00561//Glycerolipid metabolism;ko00010//Glycolysis / Gluconeogenesis;ko00620//Pyruvate metabolism	K00002;K00002;K00002;K00002;K00002;K00002;K00002	-	GO:0047834//D-threo-aldose 1-dehydrogenase activity	-	--
ncbi_128687322	502.408666666667	317.168	266.623	211.245333333333	255.773333333333	NLGN4Y	XP_045594339.1 juvenile hormone esterase-like [Procambarus clarkii]	Metabolism	Metabolism of terpenoids and polyketides	ko00981//Insect hormone biosynthesis	K01063	-	GO:0003674//molecular_function;GO:0003824//catalytic activity;GO:0016787//hydrolase activity;GO:0016788//hydrolase activity, acting on ester bonds;GO:0052689//carboxylic ester hydrolase activity	-	--
ncbi_128687354	3.35633333333333	1.292	1.449	1.21633333333333	1.50966666666667	Slc7a8	XP_045592455.1 large neutral amino acids transporter small subunit 2-like [Procambarus clarkii]	Environmental Information Processing;Human Diseases	Signal transduction;Cancer: overview	ko04150//mTOR signaling pathway;ko05230//Central carbon metabolism in cancer	K13780;K13780	GO:0005575//cellular_component;GO:0005886//plasma membrane;GO:0005887//integral component of plasma membrane;GO:0016020//membrane;GO:0016021//integral component of membrane;GO:0031224//intrinsic component of membrane;GO:0031226//intrinsic component of plasma membrane;GO:0071944//cell periphery	GO:0003674//molecular_function;GO:0005215//transporter activity;GO:0005275//amine transmembrane transporter activity;GO:0005342//organic acid transmembrane transporter activity;GO:0008509//anion transmembrane transporter activity;GO:0008514//organic anion transmembrane transporter activity;GO:0015075//ion transmembrane transporter activity;GO:0015171//amino acid transmembrane transporter activity…	GO:0003333//amino acid transmembrane transport;GO:0006810//transport;GO:0006811//ion transport;GO:0006812//cation transport;GO:0006820//anion transport;GO:0006865//amino acid transport;GO:0008150//biological_process;GO:0009450//gamma-aminobutyric acid catabolic process;GO:0015711//organic anion transport;GO:0015803//branched-chain amino acid transport;GO:0015804//neutral amino acid transport;GO:0…	--
ncbi_128687385	9.34233333333333	5.03966666666667	3.09933333333333	1.924	3.32	FLVCR1	XP_045607325.1 nascent polypeptide-associated complex subunit alpha, muscle-specific form-like [Procambarus clarkii]	-	-	-	-	GO:0000323//lytic vacuole;GO:0005575//cellular_component;GO:0005622//intracellular anatomical structure;GO:0005737//cytoplasm;GO:0005764//lysosome;GO:0005765//lysosomal membrane;GO:0005773//vacuole;GO:0005774//vacuolar membrane;GO:0016020//membrane;GO:0016021//integral component of membrane;GO:0031090//organelle membrane;GO:0031224//intrinsic component of membrane;GO:0043226//organelle;GO:0043227…	GO:0022857//transmembrane transporter activity	GO:0006810//transport;GO:0008150//biological_process;GO:0051179//localization;GO:0051234//establishment of localization;GO:0055085//transmembrane transport	--
ncbi_128687658	0.377666666666667	0.203	0.166	0.135666666666667	0.178	HS2ST1	XP_045596178.1 heparan sulfate 2-O-sulfotransferase 1-like isoform X1 [Procambarus clarkii]	Metabolism	Glycan biosynthesis and metabolism	ko00534//Glycosaminoglycan biosynthesis - heparan sulfate / heparin	K02513	GO:0000139//Golgi membrane;GO:0005575//cellular_component;GO:0005622//intracellular anatomical structure;GO:0005737//cytoplasm;GO:0005794//Golgi apparatus;GO:0012505//endomembrane system;GO:0016020//membrane;GO:0016021//integral component of membrane;GO:0031090//organelle membrane;GO:0031224//intrinsic component of membrane;GO:0031984//organelle subcompartment;GO:0043226//organelle;GO:0043227//me…	GO:0003674//molecular_function;GO:0003824//catalytic activity;GO:0004394//heparan sulfate 2-O-sulfotransferase activity;GO:0005488//binding;GO:0005515//protein binding;GO:0008146//sulfotransferase activity;GO:0016740//transferase activity;GO:0016782//transferase activity, transferring sulphur-containing groups;GO:0034483//heparan sulfate sulfotransferase activity;GO:0042802//identical protein bin…	GO:0000271//polysaccharide biosynthetic process;GO:0001655//urogenital system development;GO:0001657//ureteric bud development;GO:0001822//kidney development;GO:0001823//mesonephros development;GO:0001838//embryonic epithelial tube formation;GO:0002009//morphogenesis of an epithelium;GO:0005975//carbohydrate metabolic process;GO:0005976//polysaccharide metabolic process;GO:0006022//aminoglycan me…	--
ncbi_128687662	107.189666666667	61.9586666666667	69.6886666666667	49.2133333333333	62.149	SLC3A2	XP_045596201.1 4F2 cell-surface antigen heavy chain-like isoform X2 [Procambarus clarkii]	Environmental Information Processing;Organismal Systems;Cellular Processes	Signal transduction;Digestive system;Cell growth and death	ko04150//mTOR signaling pathway;ko04974//Protein digestion and absorption;ko04216//Ferroptosis	K06519;K06519;K06519	GO:0016021//integral component of membrane	GO:0003674//molecular_function;GO:0003824//catalytic activity;GO:0008788//alpha,alpha-phosphotrehalase activity;GO:0047471//maltose alpha-D-glucosyltransferase activity	GO:0003333//amino acid transmembrane transport;GO:0005975//carbohydrate metabolic process;GO:0005991//trehalose metabolic process;GO:0006353//DNA-templated transcription, termination;GO:0006810//transport;GO:0006811//ion transport;GO:0006812//cation transport;GO:0006820//anion transport;GO:0006865//amino acid transport;GO:0008150//biological_process;GO:0008152//metabolic process;GO:0015711//organ…	--
ncbi_128687765	5.879	1.82066666666667	3.45666666666667	0.741666666666667	1.18966666666667	AKR1B1	XP_045607793.1 aldo-keto reductase family 1 member B1-like [Procambarus clarkii]	Metabolism;Metabolism;Metabolism;Metabolism;Metabolism;Metabolism	Global and overview maps;Carbohydrate metabolism;Lipid metabolism;Carbohydrate metabolism;Metabolism of cofactors and vitamins;Carbohydrate metabolism	ko01100//Metabolic pathways;ko00040//Pentose and glucuronate interconversions;ko00561//Glycerolipid metabolism;ko00051//Fructose and mannose metabolism;ko00790//Folate biosynthesis;ko00052//Galactose metabolism	K00011;K00011;K00011;K00011;K00011;K00011	-	GO:0003674//molecular_function;GO:0003824//catalytic activity;GO:0016491//oxidoreductase activity;GO:0047834//D-threo-aldose 1-dehydrogenase activity	GO:0008150//biological_process;GO:0008152//metabolic process	--
ncbi_128687982	733.659333333333	1007.95	364.462666666667	541.056666666667	390.086	eglA	XP_045607729.1 uncharacterized protein LOC123764237 [Procambarus clarkii]	Metabolism;Metabolism	Global and overview maps;Carbohydrate metabolism	ko01100//Metabolic pathways;ko00500//Starch and sucrose metabolism	K01179;K01179	-	GO:0004553//hydrolase activity, hydrolyzing O-glycosyl compounds	GO:0005975//carbohydrate metabolic process	--
ncbi_128688050	24.832	11.6303333333333	5.64866666666667	9.634	5.73133333333333	selenbp1-a	XP_045607980.1 methanethiol oxidase-like [Procambarus clarkii]	Metabolism;Metabolism	Global and overview maps;Energy metabolism	ko01100//Metabolic pathways;ko00920//Sulfur metabolism	K17285;K17285	GO:0001650//fibrillar center;GO:0005575//cellular_component;GO:0005622//intracellular anatomical structure;GO:0005634//nucleus;GO:0005730//nucleolus;GO:0005737//cytoplasm;GO:0005829//cytosol;GO:0016020//membrane;GO:0031974//membrane-enclosed lumen;GO:0031981//nuclear lumen;GO:0043226//organelle;GO:0043227//membrane-bounded organelle;GO:0043228//non-membrane-bounded organelle;GO:0043229//intracell…	GO:0003674//molecular_function;GO:0003824//catalytic activity;GO:0005488//binding;GO:0008430//selenium binding;GO:0016491//oxidoreductase activity;GO:0016667//oxidoreductase activity, acting on a sulfur group of donors;GO:0016670//oxidoreductase activity, acting on a sulfur group of donors, oxygen as acceptor;GO:0018549//methanethiol oxidase activity	GO:0006810//transport;GO:0008104//protein localization;GO:0008150//biological_process;GO:0008152//metabolic process;GO:0015031//protein transport;GO:0015833//peptide transport;GO:0033036//macromolecule localization;GO:0042886//amide transport;GO:0045184//establishment of protein localization;GO:0051179//localization;GO:0051234//establishment of localization;GO:0071702//organic substance transport…	--
ncbi_128688136	1.238	0.591333333333333	0.389666666666667	0.353333333333333	0.379	DYNC2H1	XP_045621004.1 cytoplasmic dynein 2 heavy chain 1-like isoform X2 [Procambarus clarkii]	Human Diseases;Cellular Processes;Organismal Systems	Infectious disease: bacterial;Transport and catabolism;Excretory system	ko05132//Salmonella infection;ko04145//Phagosome;ko04962//Vasopressin-regulated water reabsorption	K10414;K10414;K10414	GO:0005575//cellular_component;GO:0005622//intracellular anatomical structure;GO:0005737//cytoplasm;GO:0005856//cytoskeleton;GO:0005868//cytoplasmic dynein complex;GO:0005874//microtubule;GO:0005875//microtubule associated complex;GO:0005886//plasma membrane;GO:0005887//integral component of plasma membrane;GO:0005929//cilium;GO:0009898//cytoplasmic side of plasma membrane;GO:0015630//microtubule…	GO:0000166//nucleotide binding;GO:0003674//molecular_function;GO:0003723//RNA binding;GO:0003724//RNA helicase activity;GO:0003774//cytoskeletal motor activity;GO:0003777//microtubule motor activity;GO:0003824//catalytic activity;GO:0003924//GTPase activity;GO:0005198//structural molecule activity;GO:0005488//binding;GO:0005515//protein binding;GO:0005524//ATP binding;GO:0005525//GTP binding;GO:0…	GO:0002119//nematode larval development;GO:0002164//larval development;GO:0002949//tRNA threonylcarbamoyladenosine modification;GO:0006576//cellular biogenic amine metabolic process;GO:0006810//transport;GO:0006817//phosphate ion transport;GO:0006928//movement of cell or subcellular component;GO:0006996//organelle organization;GO:0007017//microtubule-based process;GO:0007018//microtubule-based mo…	--
ncbi_128688155	81.08	52.6343333333333	48.2563333333333	30.388	47.8066666666667	RDH14	XP_045620786.1 retinol dehydrogenase 11-like isoform X3 [Procambarus clarkii]	Metabolism;Metabolism	Global and overview maps;Metabolism of cofactors and vitamins	ko01100//Metabolic pathways;ko00830//Retinol metabolism	K11152;K11152	-	GO:0004316//3-oxoacyl-[acyl-carrier-protein] reductase (NADPH) activity;GO:0008667//2,3-dihydro-2,3-dihydroxybenzoate dehydrogenase activity;GO:0016491//oxidoreductase activity;GO:0016630//protochlorophyllide reductase activity	GO:0006633//fatty acid biosynthetic process;GO:0015995//chlorophyll biosynthetic process	--
ncbi_128688273	1.56466666666667	0.997	1.111	0.632	0.950666666666667	PLD1	XP_045620568.1 phospholipase D alpha 1-like isoform X2 [Procambarus clarkii]	Metabolism;Human Diseases;Human Diseases;Cellular Processes;Environmental Information Processing;Human Diseases;Environmental Information Processing;Organismal Systems;Metabolism;Environmental Information Processing;Environmental Information Processing;Organismal Systems;Organismal Systems;Organismal Systems;Human Diseases;Metabolism	Global and overview maps;Cancer: overview;Cancer: overview;Transport and catabolism;Signal transduction;Cancer: overview;Signal transduction;Nervous system;Lipid metabolism;Signal transduction;Signal transduction;Endocrine system;Endocrine system;Immune system;Cancer: specific types;Lipid metabolism	ko01100//Metabolic pathways;ko05200//Pathways in cancer;ko05208//Chemical carcinogenesis - reactive oxygen species;ko04144//Endocytosis;ko04024//cAMP signaling pathway;ko05231//Choline metabolism in cancer;ko04014//Ras signaling pathway;ko04724//Glutamatergic synapse;ko00564//Glycerophospholipid metabolism;ko04072//Phospholipase D signaling pathway;ko04071//Sphingolipid signaling pathway;ko04928/…	K01115;K01115;K01115;K01115;K01115;K01115;K01115;K01115;K01115;K01115;K01115;K01115;K01115;K01115;K01115;K01115	-	GO:0003824//catalytic activity;GO:0008808//cardiolipin synthase activity	GO:0032049//cardiolipin biosynthetic process	--
ncbi_128688276	4.51466666666667	3.058	2.20766666666667	1.866	2.49633333333333	ACMSD	XP_045620561.1 2-amino-3-carboxymuconate-6-semialdehyde decarboxylase-like [Procambarus clarkii]	Metabolism;Metabolism	Global and overview maps;Amino acid metabolism	ko01100//Metabolic pathways;ko00380//Tryptophan metabolism	K03392;K03392	GO:0005575//cellular_component;GO:0005622//intracellular anatomical structure;GO:0005737//cytoplasm;GO:0005829//cytosol	GO:0001760//aminocarboxymuconate-semialdehyde decarboxylase activity;GO:0003674//molecular_function;GO:0003824//catalytic activity;GO:0005488//binding;GO:0008270//zinc ion binding;GO:0016787//hydrolase activity;GO:0016829//lyase activity;GO:0016830//carbon-carbon lyase activity;GO:0016831//carboxy-lyase activity;GO:0043167//ion binding;GO:0043169//cation binding;GO:0046872//metal ion binding;GO:0…	GO:0006082//organic acid metabolic process;GO:0006140//regulation of nucleotide metabolic process;GO:0006520//cellular amino acid metabolic process;GO:0006521//regulation of cellular amino acid metabolic process;GO:0006568//tryptophan metabolic process;GO:0006569//tryptophan catabolic process;GO:0006576//cellular biogenic amine metabolic process;GO:0006586//indolalkylamine metabolic process;GO:00…	--
ncbi_128688277	0.750333333333333	0.161	0.110666666666667	0.151666666666667	0.146	--	XP_045620851.1 neurensin-1-like [Procambarus clarkii]	-	-	-	-	-	-	-	--
ncbi_128688391	171.802	50.6363333333333	40.2783333333333	53.395	27.2973333333333	Gs2	KAG7170012.1 Glutamine synthetase-like 3 [Homarus americanus]	Metabolism;Organismal Systems;Metabolism;Cellular Processes;Organismal Systems;Metabolism;Metabolism;Metabolism;Metabolism	Global and overview maps;Nervous system;Global and overview maps;Cell growth and death;Nervous system;Amino acid metabolism;Carbohydrate metabolism;Amino acid metabolism;Energy metabolism	ko01100//Metabolic pathways;ko04724//Glutamatergic synapse;ko01230//Biosynthesis of amino acids;ko04217//Necroptosis;ko04727//GABAergic synapse;ko00250//Alanine, aspartate and glutamate metabolism;ko00630//Glyoxylate and dicarboxylate metabolism;ko00220//Arginine biosynthesis;ko00910//Nitrogen metabolism	K01915;K01915;K01915;K01915;K01915;K01915;K01915;K01915;K01915	GO:0005575//cellular_component;GO:0005622//intracellular anatomical structure;GO:0005634//nucleus;GO:0005737//cytoplasm;GO:0005739//mitochondrion;GO:0031974//membrane-enclosed lumen;GO:0031981//nuclear lumen;GO:0034399//nuclear periphery;GO:0043226//organelle;GO:0043227//membrane-bounded organelle;GO:0043229//intracellular organelle;GO:0043231//intracellular membrane-bounded organelle;GO:0043233/…	GO:0000166//nucleotide binding;GO:0003674//molecular_function;GO:0003824//catalytic activity;GO:0004351//glutamate decarboxylase activity;GO:0004356//glutamate-ammonia ligase activity;GO:0005488//binding;GO:0005524//ATP binding;GO:0016211//ammonia ligase activity;GO:0016829//lyase activity;GO:0016830//carbon-carbon lyase activity;GO:0016831//carboxy-lyase activity;GO:0016874//ligase activity;GO:0…	GO:0006082//organic acid metabolic process;GO:0006520//cellular amino acid metabolic process;GO:0006536//glutamate metabolic process;GO:0006538//glutamate catabolic process;GO:0006541//glutamine metabolic process;GO:0006542//glutamine biosynthetic process;GO:0006807//nitrogen compound metabolic process;GO:0007275//multicellular organism development;GO:0007399//nervous system development;GO:000741…	--
ncbi_128688416	626.580666666667	314.578666666667	173.258333333333	275.650666666667	220.568333333333	Gs2	AFD52981.1 glutamine synthetase 2 [Procambarus clarkii]	Metabolism;Organismal Systems;Metabolism;Cellular Processes;Organismal Systems;Metabolism;Metabolism;Metabolism;Metabolism	Global and overview maps;Nervous system;Global and overview maps;Cell growth and death;Nervous system;Amino acid metabolism;Carbohydrate metabolism;Amino acid metabolism;Energy metabolism	ko01100//Metabolic pathways;ko04724//Glutamatergic synapse;ko01230//Biosynthesis of amino acids;ko04217//Necroptosis;ko04727//GABAergic synapse;ko00250//Alanine, aspartate and glutamate metabolism;ko00630//Glyoxylate and dicarboxylate metabolism;ko00220//Arginine biosynthesis;ko00910//Nitrogen metabolism	K01915;K01915;K01915;K01915;K01915;K01915;K01915;K01915;K01915	GO:0005575//cellular_component;GO:0005622//intracellular anatomical structure;GO:0005634//nucleus;GO:0005737//cytoplasm;GO:0005739//mitochondrion;GO:0031974//membrane-enclosed lumen;GO:0031981//nuclear lumen;GO:0034399//nuclear periphery;GO:0043226//organelle;GO:0043227//membrane-bounded organelle;GO:0043229//intracellular organelle;GO:0043231//intracellular membrane-bounded organelle;GO:0043233/…	GO:0000166//nucleotide binding;GO:0003674//molecular_function;GO:0003824//catalytic activity;GO:0004351//glutamate decarboxylase activity;GO:0004356//glutamate-ammonia ligase activity;GO:0005488//binding;GO:0005524//ATP binding;GO:0016211//ammonia ligase activity;GO:0016829//lyase activity;GO:0016830//carbon-carbon lyase activity;GO:0016831//carboxy-lyase activity;GO:0016874//ligase activity;GO:0…	GO:0006082//organic acid metabolic process;GO:0006520//cellular amino acid metabolic process;GO:0006536//glutamate metabolic process;GO:0006538//glutamate catabolic process;GO:0006541//glutamine metabolic process;GO:0006542//glutamine biosynthetic process;GO:0006807//nitrogen compound metabolic process;GO:0007275//multicellular organism development;GO:0007399//nervous system development;GO:000741…	--
ncbi_128688533	56.161	19.361	17.7326666666667	14.7273333333333	13.3006666666667	Gba	XP_045599906.1 lysosomal acid glucosylceramidase-like [Procambarus clarkii]	Metabolism;Cellular Processes;Metabolism;Metabolism	Global and overview maps;Transport and catabolism;Lipid metabolism;Glycan biosynthesis and metabolism	ko01100//Metabolic pathways;ko04142//Lysosome;ko00600//Sphingolipid metabolism;ko00511//Other glycan degradation	K01201;K01201;K01201;K01201	-	GO:0004336//galactosylceramidase activity	GO:0006683//galactosylceramide catabolic process	--
ncbi_128688600	16.6213333333333	8.67366666666667	4.93766666666667	6.295	5.499	SLC25A38	XP_045599743.1 mitochondrial glycine transporter A-like isoform X1 [Procambarus clarkii]	-	-	-	-	GO:0005575//cellular_component;GO:0005622//intracellular anatomical structure;GO:0005737//cytoplasm;GO:0005739//mitochondrion;GO:0005740//mitochondrial envelope;GO:0005743//mitochondrial inner membrane;GO:0016020//membrane;GO:0016021//integral component of membrane;GO:0019866//organelle inner membrane;GO:0031090//organelle membrane;GO:0031224//intrinsic component of membrane;GO:0031966//mitochond…	GO:0003674//molecular_function;GO:0005215//transporter activity;GO:0005326//neurotransmitter transmembrane transporter activity;GO:0005342//organic acid transmembrane transporter activity;GO:0008324//cation transmembrane transporter activity;GO:0008509//anion transmembrane transporter activity;GO:0008514//organic anion transmembrane transporter activity;GO:0015075//ion transmembrane transporter a…	GO:0002262//myeloid cell homeostasis;GO:0002376//immune system process;GO:0002520//immune system development;GO:0003333//amino acid transmembrane transport;GO:0006725//cellular aromatic compound metabolic process;GO:0006778//porphyrin-containing compound metabolic process;GO:0006779//porphyrin-containing compound biosynthetic process;GO:0006783//heme biosynthetic process;GO:0006807//nitrogen comp…	--
ncbi_128688856	6.95866666666667	2.86333333333333	3.35733333333333	1.56066666666667	1.948	--	XP_045613103.1 uncharacterized protein LOC123767457 [Procambarus clarkii]	-	-	-	-	-	-	-	--
ncbi_128688924	277.289	124.592	173.595	80.4026666666667	112.46	Cyt-b5	XP_045603756.1 cytochrome b5-like isoform X1 [Procambarus clarkii]	-	-	-	-	GO:0005575//cellular_component;GO:0005622//intracellular anatomical structure;GO:0005737//cytoplasm;GO:0005783//endoplasmic reticulum;GO:0005789//endoplasmic reticulum membrane;GO:0012505//endomembrane system;GO:0016020//membrane;GO:0016021//integral component of membrane;GO:0031090//organelle membrane;GO:0031224//intrinsic component of membrane;GO:0031984//organelle subcompartment;GO:0042175//nu…	GO:0003674//molecular_function;GO:0005488//binding;GO:0020037//heme binding;GO:0043167//ion binding;GO:0043169//cation binding;GO:0046872//metal ion binding;GO:0046906//tetrapyrrole binding;GO:0097159//organic cyclic compound binding;GO:1901363//heterocyclic compound binding	GO:0002682//regulation of immune system process;GO:0008150//biological_process;GO:0008152//metabolic process;GO:0035206//regulation of hemocyte proliferation;GO:0042127//regulation of cell population proliferation;GO:0045595//regulation of cell differentiation;GO:0045610//regulation of hemocyte differentiation;GO:0050789//regulation of biological process;GO:0050793//regulation of developmental pr…	--
ncbi_128688947	96.4593333333333	20.6056666666667	29.0746666666667	21.1873333333333	26.058	-	-	-	-	-	-	-	-	-	-
ncbi_128689009	396.208333333333	71.977	75.0433333333333	28.3893333333333	39.7086666666667	--	XP_042210818.1 uncharacterized protein LOC121858441 [Homarus americanus]	-	-	-	-	-	-	-	--
ncbi_128689070	11.91	6.32733333333333	5.48366666666667	4.53666666666667	3.98666666666667	BHLHA15	XP_042204531.1 protein dimmed-like [Homarus americanus]	Human Diseases	Endocrine and metabolic disease	ko04950//Maturity onset diabetes of the young	K08040	GO:0005575//cellular_component;GO:0005622//intracellular anatomical structure;GO:0005634//nucleus;GO:0043226//organelle;GO:0043227//membrane-bounded organelle;GO:0043229//intracellular organelle;GO:0043231//intracellular membrane-bounded organelle	GO:0000976//transcription cis-regulatory region binding;GO:0000977//RNA polymerase II transcription regulatory region sequence-specific DNA binding;GO:0000981//DNA-binding transcription factor activity, RNA polymerase II-specific;GO:0001067//transcription regulatory region nucleic acid binding;GO:0001228//DNA-binding transcription activator activity, RNA polymerase II-specific;GO:0003674//molecul…	GO:0002065//columnar/cuboidal epithelial cell differentiation;GO:0002791//regulation of peptide secretion;GO:0002793//positive regulation of peptide secretion;GO:0006139//nucleobase-containing compound metabolic process;GO:0006351//transcription, DNA-templated;GO:0006355//regulation of transcription, DNA-templated;GO:0006357//regulation of transcription by RNA polymerase II;GO:0006366//transcript…	bHLH
ncbi_128689107	569.453333333333	17.0566666666667	232.824333333333	2.19833333333333	2.605	GPx	XP_045610643.1 glutathione peroxidase-like [Procambarus clarkii]	Metabolism;Human Diseases;Human Diseases;Human Diseases;Metabolism;Organismal Systems;Metabolism	Global and overview maps;Neurodegenerative disease;Neurodegenerative disease;Neurodegenerative disease;Metabolism of other amino acids;Endocrine system;Lipid metabolism	ko01100//Metabolic pathways;ko05022//Pathways of neurodegeneration - multiple diseases;ko05014//Amyotrophic lateral sclerosis;ko05016//Huntington disease;ko00480//Glutathione metabolism;ko04918//Thyroid hormone synthesis;ko00590//Arachidonic acid metabolism	K00432;K00432;K00432;K00432;K00432;K00432;K00432	GO:0009325//nitrate reductase complex	GO:0004602//glutathione peroxidase activity;GO:0008940//nitrate reductase activity;GO:0016209//antioxidant activity;GO:0016491//oxidoreductase activity	GO:0006979//response to oxidative stress;GO:0042126//nitrate metabolic process	--
ncbi_128689125	0.783	0.403333333333333	0.372333333333333	0.3	0.412666666666667	Megf8	XP_045596655.1 multiple epidermal growth factor-like domains protein 8 [Procambarus clarkii]	Environmental Information Processing	Signal transduction	ko04340//Hedgehog signaling pathway	K23664	GO:0005575//cellular_component;GO:0005622//intracellular anatomical structure;GO:0005634//nucleus;GO:0016020//membrane;GO:0016021//integral component of membrane;GO:0031224//intrinsic component of membrane;GO:0043226//organelle;GO:0043227//membrane-bounded organelle;GO:0043229//intracellular organelle;GO:0043231//intracellular membrane-bounded organelle	GO:0003674//molecular_function;GO:0005488//binding;GO:0005509//calcium ion binding;GO:0005515//protein binding;GO:0043167//ion binding;GO:0043169//cation binding;GO:0046872//metal ion binding	GO:0001501//skeletal system development;GO:0001558//regulation of cell growth;GO:0001568//blood vessel development;GO:0001667//ameboidal-type cell migration;GO:0001702//gastrulation with mouth forming second;GO:0001944//vasculature development;GO:0002009//morphogenesis of an epithelium;GO:0002011//morphogenesis of an epithelial sheet;GO:0003002//regionalization;GO:0003007//heart morphogenesis;GO:…	--
ncbi_128689206	27.8266666666667	19.0886666666667	19.5786666666667	9.833	17.4873333333333	--	XP_045598758.1 uncharacterized protein LOC123758412 [Procambarus clarkii]	-	-	-	-	-	GO:0003674//molecular_function	GO:0030436//asexual sporulation	--
ncbi_128689321	7.19533333333333	2.77033333333333	2.464	1.75833333333333	2.623	--	XP_045600974.1 uncharacterized protein LOC123759760 isoform X1 [Procambarus clarkii]	-	-	-	-	GO:0005575//cellular_component	GO:0003674//molecular_function;GO:0008236//serine-type peptidase activity;GO:0016787//hydrolase activity	GO:0006508//proteolysis;GO:0008150//biological_process	--
ncbi_128689504	8.49466666666667	2.991	2.551	3.296	2.24866666666667	SULT1E1	XP_045614085.1 luciferin sulfotransferase-like [Procambarus clarkii]	-	-	-	-	GO:0005575//cellular_component;GO:0005622//intracellular anatomical structure;GO:0005737//cytoplasm;GO:0005829//cytosol	GO:0003674//molecular_function;GO:0003824//catalytic activity;GO:0008146//sulfotransferase activity;GO:0016740//transferase activity;GO:0016782//transferase activity, transferring sulphur-containing groups	GO:0006790//sulfur compound metabolic process;GO:0008150//biological_process;GO:0008152//metabolic process;GO:0009987//cellular process;GO:0044237//cellular metabolic process;GO:0051923//sulfation	--
ncbi_128689699	1.83133333333333	1.28666666666667	0.883333333333333	0.413	1.22333333333333	crhr2	XP_045615571.1 corticotropin-releasing factor receptor 1-like [Procambarus clarkii]	Environmental Information Processing;Environmental Information Processing;Human Diseases	Signaling molecules and interaction;Signal transduction;Endocrine and metabolic disease	ko04080//Neuroactive ligand-receptor interaction;ko04024//cAMP signaling pathway;ko04934//Cushing syndrome	K04579;K04579;K04579	GO:0016020//membrane;GO:0016021//integral component of membrane	GO:0004930//G protein-coupled receptor activity	GO:0007186//G protein-coupled receptor signaling pathway	--
ncbi_128689714	5.545	1.59866666666667	1.32366666666667	0.465666666666667	1.18366666666667	--	XP_045603621.1 major facilitator superfamily domain-containing protein 6-like [Procambarus clarkii]	-	-	-	-	GO:0005887//integral component of plasma membrane;GO:0016021//integral component of membrane	GO:0005337//nucleoside transmembrane transporter activity;GO:0015544//phenyl propionate uniporter activity;GO:0022857//transmembrane transporter activity	GO:0007275//multicellular organism development;GO:0007568//aging;GO:0008150//biological_process;GO:0008340//determination of adult lifespan;GO:0008643//carbohydrate transport;GO:0010259//multicellular organism aging;GO:0015858//nucleoside transport;GO:0032501//multicellular organismal process;GO:0032502//developmental process;GO:0042889//3-phenylpropionic acid transport;GO:0048856//anatomical str…	--
ncbi_128689775	2.17666666666667	1.27066666666667	1.03933333333333	0.642333333333333	0.893	NUDT8	XP_042239892.1 nudix hydrolase 8-like isoform X2 [Homarus americanus]	-	-	-	-	-	GO:0003674//molecular_function;GO:0003824//catalytic activity;GO:0016787//hydrolase activity;GO:0016818//hydrolase activity, acting on acid anhydrides, in phosphorus-containing anhydrides;GO:0017111//nucleoside-triphosphatase activity	GO:0006139//nucleobase-containing compound metabolic process;GO:0006281//DNA repair;GO:0008150//biological_process;GO:0050789//regulation of biological process;GO:0050794//regulation of cellular process;GO:0051726//regulation of cell cycle;GO:0065007//biological regulation	--
ncbi_128689802	1.29966666666667	0.882333333333333	0.527333333333333	0.33	0.384	DIMT1	XP_045615276.1 probable dimethyladenosine transferase [Procambarus clarkii]	-	-	-	-	GO:0005575//cellular_component;GO:0005622//intracellular anatomical structure;GO:0005634//nucleus;GO:0005654//nucleoplasm;GO:0005730//nucleolus;GO:0005737//cytoplasm;GO:0005739//mitochondrion;GO:0005759//mitochondrial matrix;GO:0005829//cytosol;GO:0030684//preribosome;GO:0030686//90S preribosome;GO:0030688//preribosome, small subunit precursor;GO:0031974//membrane-enclosed lumen;GO:0031981//nucle…	GO:0000179//rRNA (adenine-N6,N6-)-dimethyltransferase activity;GO:0003674//molecular_function;GO:0003676//nucleic acid binding;GO:0003723//RNA binding;GO:0003824//catalytic activity;GO:0004719//protein-L-isoaspartate (D-aspartate) O-methyltransferase activity;GO:0005488//binding;GO:0008168//methyltransferase activity;GO:0008170//N-methyltransferase activity;GO:0008171//O-methyltransferase activit…	GO:0000154//rRNA modification;GO:0000462//maturation of SSU-rRNA from tricistronic rRNA transcript (SSU-rRNA, 5.8S rRNA, LSU-rRNA);GO:0001510//RNA methylation;GO:0001708//cell fate specification;GO:0006139//nucleobase-containing compound metabolic process;GO:0006364//rRNA processing;GO:0006396//RNA processing;GO:0006412//translation;GO:0006464//cellular protein modification process;GO:0006725//ce…	--
ncbi_128689925	74.63	61.2166666666667	50.2523333333333	31.994	49.4403333333333	-	-	-	-	-	-	-	-	-	-
ncbi_128689934	41.1156666666667	24.674	21.0733333333333	8.53233333333333	10.285	Ces1e	XP_045618969.1 cholinesterase 1-like [Procambarus clarkii]	Metabolism	Metabolism of terpenoids and polyketides	ko00981//Insect hormone biosynthesis	K01063	-	GO:0003674//molecular_function;GO:0003824//catalytic activity;GO:0008236//serine-type peptidase activity;GO:0016787//hydrolase activity;GO:0016788//hydrolase activity, acting on ester bonds;GO:0052689//carboxylic ester hydrolase activity	GO:0006508//proteolysis	--
ncbi_128689937	12.8533333333333	10.0356666666667	7.50866666666667	2.29633333333333	4.065	--	XP_045618969.1 cholinesterase 1-like [Procambarus clarkii]	Metabolism	Metabolism of terpenoids and polyketides	ko00981//Insect hormone biosynthesis	K01063	-	-	-	--
ncbi_128689991	31.2883333333333	17.2433333333333	13.7643333333333	11.0816666666667	14.1836666666667	mdh	XP_045615631.1 uncharacterized oxidoreductase YjmC-like isoform X1 [Procambarus clarkii]	-	-	-	-	-	GO:0003674//molecular_function;GO:0003824//catalytic activity;GO:0009040//ureidoglycolate dehydrogenase activity;GO:0016491//oxidoreductase activity	GO:0008150//biological_process;GO:0008152//metabolic process	--
ncbi_128690210	17.07	8.64533333333333	8.84266666666667	6.37433333333333	8.17033333333333	inx2	XP_045616202.1 innexin inx2-like isoform X1 [Procambarus clarkii]	-	-	-	-	-	-	-	--
ncbi_128690520	24.043	14.9636666666667	12.3863333333333	8.657	11.9413333333333	Surf4	XP_045618809.1 surfeit locus protein 4 homolog isoform X1 [Procambarus clarkii]	-	-	-	-	GO:0000139//Golgi membrane;GO:0000323//lytic vacuole;GO:0005575//cellular_component;GO:0005622//intracellular anatomical structure;GO:0005737//cytoplasm;GO:0005764//lysosome;GO:0005765//lysosomal membrane;GO:0005766//primary lysosome;GO:0005773//vacuole;GO:0005774//vacuolar membrane;GO:0005783//endoplasmic reticulum;GO:0005789//endoplasmic reticulum membrane;GO:0005793//endoplasmic reticulum-Golg…	GO:0003674//molecular_function;GO:0005488//binding;GO:0005515//protein binding;GO:0030674//protein-macromolecule adaptor activity;GO:0060090//molecular adaptor activity;GO:0097020//COPII receptor activity	GO:0001775//cell activation;GO:0002119//nematode larval development;GO:0002164//larval development;GO:0002252//immune effector process;GO:0002263//cell activation involved in immune response;GO:0002274//myeloid leukocyte activation;GO:0002275//myeloid cell activation involved in immune response;GO:0002283//neutrophil activation involved in immune response;GO:0002366//leukocyte activation involved…	--
ncbi_128690548	1.173	0.196	0.374333333333333	0.194	0.125666666666667	Gls	XP_042225152.1 glutaminase liver isoform, mitochondrial-like isoform X1 [Homarus americanus]	Metabolism;Human Diseases;Organismal Systems;Organismal Systems;Human Diseases;Metabolism;Metabolism;Organismal Systems;Metabolism	Global and overview maps;Cancer: overview;Nervous system;Nervous system;Cancer: overview;Amino acid metabolism;Amino acid metabolism;Excretory system;Metabolism of other amino acids	ko01100//Metabolic pathways;ko05206//MicroRNAs in cancer;ko04724//Glutamatergic synapse;ko04727//GABAergic synapse;ko05230//Central carbon metabolism in cancer;ko00250//Alanine, aspartate and glutamate metabolism;ko00220//Arginine biosynthesis;ko04964//Proximal tubule bicarbonate reclamation;ko00470//D-Amino acid metabolism	K01425;K01425;K01425;K01425;K01425;K01425;K01425;K01425;K01425	GO:0005575//cellular_component;GO:0005622//intracellular anatomical structure;GO:0005737//cytoplasm;GO:0005739//mitochondrion;GO:0005759//mitochondrial matrix;GO:0031974//membrane-enclosed lumen;GO:0043226//organelle;GO:0043227//membrane-bounded organelle;GO:0043229//intracellular organelle;GO:0043231//intracellular membrane-bounded organelle;GO:0043233//organelle lumen;GO:0070013//intracellular …	GO:0003674//molecular_function;GO:0003824//catalytic activity;GO:0004359//glutaminase activity;GO:0005515//protein binding;GO:0016787//hydrolase activity;GO:0016810//hydrolase activity, acting on carbon-nitrogen (but not peptide) bonds;GO:0016811//hydrolase activity, acting on carbon-nitrogen (but not peptide) bonds, in linear amides	GO:0006082//organic acid metabolic process;GO:0006520//cellular amino acid metabolic process;GO:0006536//glutamate metabolic process;GO:0006537//glutamate biosynthetic process;GO:0006541//glutamine metabolic process;GO:0006543//glutamine catabolic process;GO:0006807//nitrogen compound metabolic process;GO:0008150//biological_process;GO:0008152//metabolic process;GO:0008652//cellular amino acid bi…	--
ncbi_128690651	6.05233333333333	3.71533333333333	3.33566666666667	1.98766666666667	2.62633333333333	GNL2	XP_045618799.1 nucleolar GTP-binding protein 2-like [Procambarus clarkii]	Genetic Information Processing	Translation	ko03008//Ribosome biogenesis in eukaryotes	K14537	GO:0005575//cellular_component;GO:0005622//intracellular anatomical structure;GO:0005634//nucleus;GO:0005654//nucleoplasm;GO:0005730//nucleolus;GO:0005737//cytoplasm;GO:0030684//preribosome;GO:0030687//preribosome, large subunit precursor;GO:0031974//membrane-enclosed lumen;GO:0031981//nuclear lumen;GO:0032991//protein-containing complex;GO:0043226//organelle;GO:0043227//membrane-bounded organell…	GO:0000166//nucleotide binding;GO:0001882//nucleoside binding;GO:0001883//purine nucleoside binding;GO:0003674//molecular_function;GO:0003824//catalytic activity;GO:0003924//GTPase activity;GO:0005488//binding;GO:0005525//GTP binding;GO:0016462//pyrophosphatase activity;GO:0016787//hydrolase activity;GO:0016817//hydrolase activity, acting on acid anhydrides;GO:0016818//hydrolase activity, acting …	GO:0000054//ribosomal subunit export from nucleus;GO:0000055//ribosomal large subunit export from nucleus;GO:0001654//eye development;GO:0001745//compound eye morphogenesis;GO:0006400//tRNA modification;GO:0006403//RNA localization;GO:0006405//RNA export from nucleus;GO:0006412//translation;GO:0006611//protein export from nucleus;GO:0006810//transport;GO:0006886//intracellular protein transport;G…	--
ncbi_128690657	14.6223333333333	7.32266666666667	9.38966666666667	5.80033333333333	7.22933333333333	EPHB6	XP_045618767.1 receptor-type tyrosine-protein phosphatase delta-like isoform X1 [Procambarus clarkii]	Human Diseases;Organismal Systems;Environmental Information Processing;Organismal Systems;Human Diseases	Infectious disease: bacterial;Immune system;Signaling molecules and interaction;Immune system;Immune disease	ko05132//Salmonella infection;ko04666//Fc gamma R-mediated phagocytosis;ko04514//Cell adhesion molecules;ko04660//T cell receptor signaling pathway;ko05340//Primary immunodeficiency	K06478;K06478;K06478;K06478;K06478	GO:0005575//cellular_component;GO:0005576//extracellular region;GO:0009986//cell surface;GO:0030424//axon;GO:0030425//dendrite;GO:0031012//extracellular matrix;GO:0036477//somatodendritic compartment;GO:0042995//cell projection;GO:0043005//neuron projection;GO:0043025//neuronal cell body;GO:0043195//terminal bouton;GO:0043679//axon terminus;GO:0044297//cell body;GO:0044302//dentate gyrus mossy fi…	GO:0003674//molecular_function;GO:0003993//acid phosphatase activity;GO:0004672//protein kinase activity;GO:0005102//signaling receptor binding;GO:0005178//integrin binding;GO:0005488//binding;GO:0005515//protein binding;GO:0042802//identical protein binding;GO:0044877//protein-containing complex binding;GO:0046872//metal ion binding;GO:0050839//cell adhesion molecule binding	GO:0000902//cell morphogenesis;GO:0000904//cell morphogenesis involved in differentiation;GO:0001503//ossification;GO:0001649//osteoblast differentiation;GO:0001764//neuron migration;GO:0002076//osteoblast development;GO:0006928//movement of cell or subcellular component;GO:0007155//cell adhesion;GO:0007160//cell-matrix adhesion;GO:0007275//multicellular organism development;GO:0007399//nervous s…	--
ncbi_128690659	495.644666666667	171.002	201.769333333333	134.571333333333	161.339666666667	--	XP_045618764.1 collagen alpha-1(VII) chain-like [Procambarus clarkii]	-	-	-	-	-	GO:0003993//acid phosphatase activity;GO:0005515//protein binding;GO:0046872//metal ion binding	-	--
ncbi_128690801	35.66	19.73	24.919	9.845	16.0496666666667	--	XP_045586387.1 uncharacterized protein LOC123748239 [Procambarus clarkii]	-	-	-	-	-	-	-	--
ncbi_128690802	18.056	13.7346666666667	10.3813333333333	5.12966666666667	5.648	--	XP_045586388.1 uncharacterized protein LOC123748241 [Procambarus clarkii]	-	-	-	-	-	-	-	--
ncbi_128691067	44.859	26.8083333333333	19.529	15.728	21.262	Ugt8	XP_045599230.1 UDP-glycosyltransferase UGT5-like isoform X2 [Procambarus clarkii]	Metabolism;Human Diseases;Metabolism;Organismal Systems;Metabolism;Human Diseases;Metabolism;Metabolism;Metabolism;Metabolism;Metabolism;Metabolism	Global and overview maps;Cancer: overview;Xenobiotics biodegradation and metabolism;Digestive system;Metabolism of cofactors and vitamins;Cancer: overview;Carbohydrate metabolism;Xenobiotics biodegradation and metabolism;Xenobiotics biodegradation and metabolism;Lipid metabolism;Carbohydrate metabolism;Metabolism of cofactors and vitamins	ko01100//Metabolic pathways;ko05207//Chemical carcinogenesis - receptor activation;ko00983//Drug metabolism - other enzymes;ko04976//Bile secretion;ko00830//Retinol metabolism;ko05204//Chemical carcinogenesis - DNA adducts;ko00040//Pentose and glucuronate interconversions;ko00980//Metabolism of xenobiotics by cytochrome P450;ko00982//Drug metabolism - cytochrome P450;ko00140//Steroid hormone bios…	K00699;K00699;K00699;K00699;K00699;K00699;K00699;K00699;K00699;K00699;K00699;K00699	-	GO:0008194//UDP-glycosyltransferase activity;GO:0016758//hexosyltransferase activity;GO:0050511//undecaprenyldiphospho-muramoylpentapeptide beta-N-acetylglucosaminyltransferase activity	GO:0009252//peptidoglycan biosynthetic process	--
ncbi_128691070	114.615666666667	77.1763333333333	77.7053333333333	42.1746666666667	66.4206666666667	UGT2B14	XP_045604546.1 UDP-glycosyltransferase UGT5-like [Procambarus clarkii]	Metabolism;Human Diseases;Metabolism;Organismal Systems;Metabolism;Human Diseases;Metabolism;Metabolism;Metabolism;Metabolism;Metabolism;Metabolism	Global and overview maps;Cancer: overview;Xenobiotics biodegradation and metabolism;Digestive system;Metabolism of cofactors and vitamins;Cancer: overview;Carbohydrate metabolism;Xenobiotics biodegradation and metabolism;Xenobiotics biodegradation and metabolism;Lipid metabolism;Carbohydrate metabolism;Metabolism of cofactors and vitamins	ko01100//Metabolic pathways;ko05207//Chemical carcinogenesis - receptor activation;ko00983//Drug metabolism - other enzymes;ko04976//Bile secretion;ko00830//Retinol metabolism;ko05204//Chemical carcinogenesis - DNA adducts;ko00040//Pentose and glucuronate interconversions;ko00980//Metabolism of xenobiotics by cytochrome P450;ko00982//Drug metabolism - cytochrome P450;ko00140//Steroid hormone bios…	K00699;K00699;K00699;K00699;K00699;K00699;K00699;K00699;K00699;K00699;K00699;K00699	-	GO:0008194//UDP-glycosyltransferase activity;GO:0016758//hexosyltransferase activity;GO:0050511//undecaprenyldiphospho-muramoylpentapeptide beta-N-acetylglucosaminyltransferase activity	GO:0009252//peptidoglycan biosynthetic process	--
ncbi_128691749	1.97666666666667	0.864	0.878	0.909666666666667	0.835	--	XP_045623964.1 sec1 family domain-containing protein 2-like [Procambarus clarkii]	-	-	-	-	GO:0005575//cellular_component;GO:0005622//intracellular anatomical structure;GO:0005737//cytoplasm;GO:0005773//vacuole;GO:0005783//endoplasmic reticulum;GO:0005789//endoplasmic reticulum membrane;GO:0012505//endomembrane system;GO:0016020//membrane;GO:0031984//organelle subcompartment;GO:0042175//nuclear outer membrane-endoplasmic reticulum membrane network;GO:0043226//organelle;GO:0043227//memb…	-	GO:0006508//proteolysis;GO:0006624//vacuolar protein processing;GO:0006807//nitrogen compound metabolic process;GO:0006810//transport;GO:0006887//exocytosis;GO:0006904//vesicle docking involved in exocytosis;GO:0008104//protein localization;GO:0008150//biological_process;GO:0008152//metabolic process;GO:0009987//cellular process;GO:0010467//gene expression;GO:0015031//protein transport;GO:0015833…	--
ncbi_128691783	0.925	0.6	0.371333333333333	0.503	0.471333333333333	Gld	XP_045594088.1 glucose dehydrogenase [FAD, quinone]-like [Procambarus clarkii]	Metabolism;Metabolism	Global and overview maps;Amino acid metabolism	ko01100//Metabolic pathways;ko00260//Glycine, serine and threonine metabolism	K00108;K00108	-	GO:0008812//choline dehydrogenase activity;GO:0016491//oxidoreductase activity;GO:0016614//oxidoreductase activity, acting on CH-OH group of donors;GO:0016701//oxidoreductase activity, acting on single donors with incorporation of molecular oxygen;GO:0045550//geranylgeranyl reductase activity;GO:0050660//flavin adenine dinucleotide binding	GO:0006744//ubiquinone biosynthetic process;GO:0015995//chlorophyll biosynthetic process;GO:0019285//glycine betaine biosynthetic process from choline;GO:0030494//bacteriochlorophyll biosynthetic process	--
ncbi_128691802	3.13333333333333	2.536	1.557	1.495	1.77333333333333	--	XP_042231682.1 UDP-glucosyltransferase 2-like [Homarus americanus]	-	-	-	-	-	GO:0008194//UDP-glycosyltransferase activity	-	--
ncbi_128691897	136.864333333333	34.868	49.4883333333333	37.5973333333333	30.5753333333333	4cl3	XP_045614854.1 4-coumarate--CoA ligase-like [Procambarus clarkii]	Metabolism;Metabolism	Global and overview maps;Metabolism of cofactors and vitamins	ko01100//Metabolic pathways;ko00130//Ubiquinone and other terpenoid-quinone biosynthesis	K01904;K01904	-	GO:0003987//acetate-CoA ligase activity;GO:0004043//L-aminoadipate-semialdehyde dehydrogenase activity;GO:0008668//(2,3-dihydroxybenzoyl)adenylate synthase activity;GO:0008756//o-succinylbenzoate-CoA ligase activity;GO:0030729//acetoacetate-CoA ligase activity;GO:0047473//D-alanine [D-alanyl carrier protein] ligase activity;GO:0047475//phenylacetate-CoA ligase activity;GO:0050218//propionate-CoA …	GO:0009234//menaquinone biosynthetic process;GO:0010124//phenylacetate catabolic process;GO:0019287//isopentenyl diphosphate biosynthetic process, mevalonate pathway;GO:0019290//siderophore biosynthetic process;GO:0019350//teichoic acid biosynthetic process;GO:0019427//acetyl-CoA biosynthetic process from acetate;GO:0019878//lysine biosynthetic process via aminoadipic acid	--
ncbi_128691948	4.71166666666667	3.454	3.45033333333333	2.252	2.09566666666667	--	-	-	-	-	-	-	-	-	zf-C2H2
ncbi_128691953	1.087	0.907	0.0806666666666667	0.275666666666667	0.167666666666667	Balat	XP_045592852.1 beta-alanine transporter-like isoform X1 [Procambarus clarkii]	Human Diseases	Cancer: overview	ko05231//Choline metabolism in cancer	K08202	GO:0005575//cellular_component;GO:0005886//plasma membrane;GO:0005887//integral component of plasma membrane;GO:0016020//membrane;GO:0016021//integral component of membrane;GO:0031224//intrinsic component of membrane;GO:0031226//intrinsic component of plasma membrane;GO:0071944//cell periphery	GO:0001761//beta-alanine transmembrane transporter activity;GO:0003674//molecular_function;GO:0005215//transporter activity;GO:0005326//neurotransmitter transmembrane transporter activity;GO:0005342//organic acid transmembrane transporter activity;GO:0008028//monocarboxylic acid transmembrane transporter activity;GO:0008509//anion transmembrane transporter activity;GO:0008514//organic anion trans…	GO:0001505//regulation of neurotransmitter levels;GO:0001692//histamine metabolic process;GO:0001694//histamine biosynthetic process;GO:0001762//beta-alanine transport;GO:0003333//amino acid transmembrane transport;GO:0006576//cellular biogenic amine metabolic process;GO:0006725//cellular aromatic compound metabolic process;GO:0006807//nitrogen compound metabolic process;GO:0006810//transport;GO:…	--
[truncated: 125 more rows]
