# Supplementary material for: Comparative Transcriptomics Reveals Potential Regulatory Mechanisms Underlying Changes in Antioxidant, Anti-Inflammatory, and Other Immune Functions Induced by Bellamya purificata Polysaccharides in Cherax quadricarinatus
Source: Antioxidants (Basel). 2026 Jul 22;15(7):907. doi: 10.3390/antiox15070907 (PMC13403722; doi:10.3390/antiox15070907)
Supplement: Supplementary file 1 [file antioxidants-15-00907-s001.zip › Table S2.xlsx]

## Sheet: Table S2
TableS2 Gene primer sequences
Gene Name	Gene ID	Primer Name	Primer Sequence (5'-3')	Product Size (bp)
carboxypeptidase B (Cpa2)	MSTRG-30572	MSTRG-30572-F	CTCTTCCACCAATACCATCTAC	185
		MSTRG-30572-R	TGGCTACGACTTTGACCC	185
toll-like receptor 13 (TLR13)	ncbi-128693412	ncbi-128693412-F	GTTTGGGGCTAACCCTGAG	202
		ncbi-128693412-R	CCGTTCCTTTACGATTTGTCT	202
C-type lectin (CTLs)	ncbi-128705523	ncbi-128705523-F	TAATCCTCAATCCTGGTCGT	231
		ncbi-128705523-R	GAGGGGAATAGCGATAACAA	231
Anti-lipopolysaccharide factors (ALF)	ncbi-128692843	ncbi-128692843-F	ATAGCGGGAGCTGTCTCA	170
		ncbi-128692843-R	AGTTTATCAATGGTGCTTCTGT	170
prophenoloxidase (proPO)	ncbi-128698903	ncbi-128698903-F	CATAGCAGCACGGCATCA	112
		ncbi-128698903-R	AGAGCAATGAACAAACCTACCT	112
crustin	ncbi-128700773	ncbi-128700773-F	AGTAAATCACGCAGACAGGAA	215
		ncbi-128700773-R	ACTAACACCCAATGCCCTAC	215
phenoloxidase(PO)	ncbi-128702209	ncbi-128702209-F	TGACTACTGGCGAAGATGAA	110
		ncbi-128702209-R	CACTAATGACCCTACTGAAACC	110
heat shock protein 70 (hsp70)	ncbi-128695137	ncbi-128695137-F	ACTGTTTGACCATTTACCCTG	169
		ncbi-128695137-R	CCAAGCACCATTTTACTGATA	169
heat shock protein 90 (hsp90)	ncbi-128698511	ncbi-128698511-F	AACTGGACGGTTTCTTTCTC	172
		ncbi-128698511-R	ATGATACGGTGCTGTGGTG	172
lysosomal Pro-X carboxypeptidase-like (PRCP)	MSTRG-11787	MSTRG-11787-F	GGTGATGCCTTTCTGCTATAA	184
		MSTRG-11787-R	CAGCCCATTTGTGAAGACTAT	184
cytochrome P450 9e2-like (CYP9E2)	MSTRG-26141	MSTRG-26141-F	TACAAAATAACTGGCACTAACG	220
		MSTRG-26141-R	CTTCCAACAAGGCAAACC	220
laccase (LAC14)	MSTRG-31851	MSTRG-31851-F	TCACGGCTACAACTTCCAT	239
		MSTRG-31851-R	CGATCATGCCCATCTCAG	239
dipeptidyl peptidase 1-like (CTSC)	MSTRG-34610	MSTRG-34610-F	GCGGTTGCGGGTCCTGTTA	184
		MSTRG-34610-R	TGGTCCTGGGCATAGCGTC	184
NADH dehydrogenase subunit 4L (ND4L)	MSTRG-39988	MSTRG-39988-F	TATTGTTCGCTCACATGGTAA	114
		MSTRG-39988-R	AATAAGCCTTCAATTCCTCAC	114
cytochrome P450 2L1-like (CYP2L1)	ncbi-128684768	ncbi-128684768-F	TCCATTCAGCGTCAGTCAT	203
		ncbi-128684768-R	TCTGTTCTGCTTTCCCTTTT	203
Palmitoyl-protein thioesterase 1-like (PPT1)	ncbi-128685807	ncbi-128685807-F	ATGCTGCCGATGAAAACT	152
		ncbi-128685807-R	TGTGAACCACCTGGAGGAC	152
cytochrome P450 4C1-like (CYP4C1)	ncbi-128686658	ncbi-128686658-F	CGTCAGTCCTGCTTGCGTAT	241
		ncbi-128686658-R	CTCCCCACCAACTCCATT	241
β-Actin	XM-070096011	XM-070096011-F	ATTGTCTTGGACTCTGGTGAT	159
		XM-070096011-R	AGTGGTAGTGAAGGTGTAGCC	159
