# Supplementary material for: Comparative Transcriptomics Reveals Potential Regulatory Mechanisms Underlying Changes in Antioxidant, Anti-Inflammatory, and Other Immune Functions Induced by Bellamya purificata Polysaccharides in Cherax quadricarinatus
Source: Antioxidants (Basel). 2026 Jul 22;15(7):907. doi: 10.3390/antiox15070907 (PMC13403722; doi:10.3390/antiox15070907)
Supplement: Supplementary file 1 [file antioxidants-15-00907-s001.zip › Table S3.xlsx]

## Sheet: Table S3
Table S3 Data statistics
sample	Before Filter Reads Num	Before Filter Data(bp)	Before Filter Q20(%)	Before Filter Q30(%)	Before Filter GC(%)	After Filter Reads Num	After Filter Data(bp)	After Filter Q20(%)	After Filter Q30(%)	After Filter GC(%)	Total_Mapped (%)
Control-1	45301458	6795218700	0.9917	0.9833	0.4179	45286072	6735232387	0.9917	0.9833	0.4172	0.8974
Control-2	48508908	7276336200	0.9918	0.9835	0.4055	48495560	7215665124	0.9918	0.9835	0.4047	0.9002
Control-3	45690432	6853564800	0.9932	0.9861	0.4158	45677122	6785258813	0.9932	0.9861	0.4148	0.902
2‰-1	49444780	7416717000	0.9921	0.9841	0.3954	49430732	7337315515	0.9921	0.9841	0.3941	0.9123
2‰-2	54754682	8213202300	0.9927	0.9852	0.4094	54741688	8149836428	0.9927	0.9852	0.4086	0.8955
2‰-3	41678106	6251715900	0.9905	0.9814	0.3602	41668688	6198367076	0.9905	0.9814	0.3589	0.9503
4‰-1	41206236	6180935400	0.9907	0.9817	0.3832	41193470	6138639671	0.9908	0.9818	0.3823	0.9125
4‰-2	50523758	7578563700	0.9916	0.9834	0.3596	50511430	7515606491	0.9916	0.9834	0.3583	0.9297
4‰-3	46444578	6966686700	0.9912	0.9826	0.3759	46428628	6873630423	0.9912	0.9826	0.3741	0.914
6‰-1	46723692	7008553800	0.9923	0.9846	0.3916	46705774	6929200378	0.9923	0.9846	0.3902	0.8981
6‰-2	42518234	6377735100	0.9913	0.9828	0.3718	42503138	6319773968	0.9913	0.9828	0.3705	0.9179
6‰-3	45175236	6776285400	0.9926	0.9853	0.3744	45164388	6721448962	0.9926	0.9853	0.3733	0.9216
8‰-1	41447332	6217099800	0.9905	0.9813	0.408	41432828	6166999455	0.9905	0.9813	0.4072	0.8991
8‰-2	48796650	7319497500	0.9921	0.9842	0.3794	48784194	7265545424	0.9921	0.9842	0.3784	0.92
8‰-3	51023388	7653508200	0.9919	0.9837	0.3865	51006468	7559607305	0.9919	0.9837	0.3848	0.9006
