# Supplementary material for: Comparative Transcriptomics Reveals Potential Regulatory Mechanisms Underlying Changes in Antioxidant, Anti-Inflammatory, and Other Immune Functions Induced by Bellamya purificata Polysaccharides in Cherax quadricarinatus
Source: Antioxidants (Basel). 2026 Jul 22;15(7):907. doi: 10.3390/antiox15070907 (PMC13403722; doi:10.3390/antiox15070907)
Supplement: Supplementary file 1 [file antioxidants-15-00907-s001.zip › Table S4.xlsx]

## Sheet: Table S4
Table S4 Statistics on Genotype Types
sample	Refer_Genes	sequenced_Refer_Genes(%)	Novel_Genes	sequenced_Novel_Genes(%)	Total_Genes	sequenced_Total_Genes(%)
all	18152	15117 (83.28%)	3082	3082 (100.00%)	21234	18199 (85.71%)
Control-1	18152	12864 (70.87%)	3082	2691 (87.31%)	21234	15555 (73.26%)
Control-2	18152	12866 (70.88%)	3082	2674 (86.76%)	21234	15540 (73.18%)
Control-3	18152	12834 (70.70%)	3082	2685 (87.12%)	21234	15519 (73.09%)
2‰-1	18152	12684 (69.88%)	3082	2685 (87.12%)	21234	15369 (72.38%)
2‰-2	18152	12967 (71.44%)	3082	2740 (88.90%)	21234	15707 (73.97%)
2‰-3	18152	11286 (62.17%)	3082	2327 (75.50%)	21234	13613 (64.11%)
4‰-1	18152	12465 (68.67%)	3082	2576 (83.58%)	21234	15041 (70.83%)
4‰-2	18152	12071 (66.50%)	3082	2512 (81.51%)	21234	14583 (68.68%)
4‰-3	18152	12647 (69.67%)	3082	2584 (83.84%)	21234	15231 (71.73%)
6‰-1	18152	12917 (71.16%)	3082	2739 (88.87%)	21234	15656 (73.73%)
6‰-2	18152	12217 (67.30%)	3082	2540 (82.41%)	21234	14757 (69.50%)
6‰-3	18152	11699 (64.45%)	3082	2404 (78.00%)	21234	14103 (66.42%)
8‰-1	18152	12934 (71.25%)	3082	2686 (87.15%)	21234	15620 (73.56%)
8‰-2	18152	12400 (68.31%)	3082	2599 (84.33%)	21234	14999 (70.64%)
8‰-3	18152	12913 (71.14%)	3082	2732 (88.64%)	21234	15645 (73.68%)
