# Supplementary material for: Comparative Transcriptomics Reveals Potential Regulatory Mechanisms Underlying Changes in Antioxidant, Anti-Inflammatory, and Other Immune Functions Induced by Bellamya purificata Polysaccharides in Cherax quadricarinatus
Source: Antioxidants (Basel). 2026 Jul 22;15(7):907. doi: 10.3390/antiox15070907 (PMC13403722; doi:10.3390/antiox15070907)
Supplement: Supplementary file 1 [file antioxidants-15-00907-s001.zip › Table S5.xlsx]

## Sheet: Table S5
Table S5 Distribution of 957 significantly differentially expressed genes
id	Control-1_fpkm	Control-2_fpkm	Control-3_fpkm	2‰-1_fpkm	2‰-2_fpkm	2‰-3_fpkm	4‰-1_fpkm	4‰-2_fpkm	4‰-3_fpkm	6‰-1_fpkm	6‰-2_fpkm	6‰-3_fpkm	8‰-1_fpkm	8‰-2_fpkm	8‰-3_fpkm	Symbol	Description	KEGG_A_class	KEGG_B_class	Pathway	K_ID	GO Component	GO Function	GO Process	TF_family
MSTRG.10003	28	41.4	21.787	26.523	19.275	10.481	8.387	15.786	12.938	14.401	11.124	11.885	19.871	10.985	13.054	--	-	-	-	-	-	-	-	-	--
MSTRG.10138	9.681	0.672	6.142	1.619	2.117	1.527	0.731	0.56	0.998	4.202	0	0.259	1.614	0.867	2.038	--	-	-	-	-	-	-	GO:0045300//acyl-[acyl-carrier-protein] desaturase activity	GO:0006631//fatty acid metabolic process	--
MSTRG.10478	18.987	9.96	4.713	6.069	5.984	2.827	6.597	4.124	6.072	3.619	8.234	4.254	8.241	5.07	5.09	--	-	-	-	-	-	-	-	-	--
MSTRG.10536	13.925	21.318	10.221	7.17	17.625	2.206	16.354	1.91	4.391	10.645	16.401	1.041	20.916	3.016	15.346	--	-	-	-	-	-	GO:0016020//membrane	GO:0004722//protein serine/threonine phosphatase activity	GO:0006813//potassium ion transport;GO:0030436//asexual sporulation	--
MSTRG.10694	2.476	2.495	2.365	1.915	1.647	0.605	0.965	0.97	0.803	1.612	0.829	1.67	1.398	1.611	1.261	--	XP_053630344.1 taxid=27406 choline-phosphate cytidylyltransferase B-like [Cherax quadricarinatus]	Metabolism;Human Diseases;Metabolism;Metabolism	Global and overview maps;Cancer: overview;Lipid metabolism;Metabolism of other amino acids	ko01100//Metabolic pathways;ko05231//Choline metabolism in cancer;ko00564//Glycerophospholipid metabolism;ko00440//Phosphonate and phosphinate metabolism	K00968;K00968;K00968;K00968	-	-	-	--
MSTRG.10743	9.316	9.289	11.392	8.177	6.993	4.235	9.029	2.93	2.777	4.986	7.244	0.982	10.064	8.261	8.49	--	XP_053630500.1 taxid=27406 lysosome membrane protein 2-like [Cherax quadricarinatus]	Cellular Processes	Transport and catabolism	ko04142//Lysosome	K12384	-	-	-	--
MSTRG.10755	11.539	12.826	7.29	7.512	6.454	2.717	7.521	3.1	4.454	8.614	7.074	4.145	7.338	6.64	7.903	TIGD1	KAG0711450.1 taxid=41210 putative RNA-directed DNA polymerase from transposon X-element [Chionoecetes opilio]	Genetic Information Processing	Translation	ko03008//Ribosome biogenesis in eukaryotes	K14530	-	GO:0003676//nucleic acid binding;GO:0003964//RNA-directed DNA polymerase activity	GO:0000373//Group II intron splicing	--
MSTRG.10873	46.726	14.683	6.708	17.327	1.635	0	2.707	7.967	10.957	1.329	1.381	7.435	0.673	11.646	1.611	--	-	-	-	-	-	-	GO:0033130//acetylcholine receptor binding;GO:0043495//protein-membrane adaptor activity;GO:0046406//magnesium protoporphyrin IX methyltransferase activity	GO:0007268//chemical synaptic transmission;GO:0015995//chlorophyll biosynthetic process	--
MSTRG.10953	16.791	9.076	8.075	9.184	5.359	2.461	2.974	4.206	4.362	2.25	1.874	4.972	3.43	1.943	2.765	--	-	-	-	-	-	-	-	-	--
MSTRG.10957	2.87	3.672	2.697	3.511	1.679	0.514	1.721	1.224	1.259	2.398	0.751	0.96	1.9	1.094	1.988	--	-	-	-	-	-	-	-	-	--
MSTRG.11013	401.733	362.666	28.523	364.551	33.318	93.361	142.947	116.523	61.894	54.652	107.182	41.245	191.967	164.267	75.584	--	XP_053630282.1 taxid=27406 uncharacterized protein LOC128686976 isoform X1 [Cherax quadricarinatus]	-	-	-	-	-	-	-	--
MSTRG.1124	13.152	16.657	5.207	3.731	1.535	0.547	1.33	1.166	6.116	2.202	3.595	2.413	3.619	2.485	2.193	--	XP_053641820.1 taxid=27406 uncharacterized protein LOC128695344 [Cherax quadricarinatus]	Organismal Systems;Organismal Systems	Digestive system;Endocrine system	ko04972//Pancreatic secretion;ko04924//Renin secretion	K05027;K05027	-	-	-	--
MSTRG.1125	3.035	0.372	0.948	0.149	0.063	0	0.311	0.18	0.503	0.524	0.571	0.273	0.487	0.221	0.434	--	XP_053641820.1 taxid=27406 uncharacterized protein LOC128695344 [Cherax quadricarinatus]	-	-	-	-	-	-	-	--
MSTRG.11446	6.175	4.638	4.156	2.924	6.176	0	1.614	2.599	2.507	2.188	1.101	1.598	3.813	2.998	0	--	XP_053654326.1 taxid=27406 cytochrome P450 3A41-like [Cherax quadricarinatus]	-	-	-	-	-	-	-	--
MSTRG.1170	8.408	4.908	6.509	8.899	10.403	1.295	1.033	1.701	2.09	5.64	3.822	0.733	4.552	1.692	3.928	--	-	-	-	-	-	GO:0005672//transcription factor TFIIA complex;GO:0016020//membrane	GO:0048472//threonine-phosphate decarboxylase activity	GO:0006367//transcription initiation from RNA polymerase II promoter;GO:0006629//lipid metabolic process;GO:0009236//cobalamin biosynthetic process	--
MSTRG.11787	256.716	176.941	84.162	112.626	114.461	28.589	66.952	99.208	91.912	49.859	59.06	131.377	85.759	108.254	48.595	PRCP	XP_045616290.1 taxid=6728 lysosomal Pro-X carboxypeptidase-like [Procambarus clarkii]	Organismal Systems;Organismal Systems	Digestive system;Endocrine system	ko04974//Protein digestion and absorption;ko04614//Renin-angiotensin system	K01285;K01285	GO:0005576//extracellular region;GO:0005940//septin ring;GO:0016020//membrane;GO:0031514//motile cilium	GO:0005524//ATP binding;GO:0070008//serine-type exopeptidase activity	GO:0000921//septin ring assembly;GO:0006508//proteolysis;GO:0007059//chromosome segregation;GO:0015031//protein transport;GO:0030253//protein secretion by the type I secretion system;GO:0030261//chromosome condensation;GO:0048870//cell motility	--
MSTRG.11864	32.043	14.891	9.183	5.175	3.002	0.765	3.313	8.482	7.798	4.186	4.145	9.632	4.497	11.897	4.984	--	-	-	-	-	-	-	-	-	--
MSTRG.11884	51.109	29.849	4.826	6.358	8.131	3.663	7.84	14.224	15.915	3.308	3.962	17.448	11.977	36.108	4.335	--	-	-	-	-	-	-	-	-	--
MSTRG.12149	184.148	216.742	151.815	101.272	199.012	25.008	85.323	58.94	135.797	86.403	75.965	487.737	72.092	87.802	87.601	--	XP_045588266.1 taxid=6728 C-type lectin mannose-binding isoform-like isoform X1 [Procambarus clarkii]	Human Diseases;Organismal Systems	Infectious disease: bacterial;Immune system	ko05152//Tuberculosis;ko04625//C-type lectin receptor signaling pathway	K10059;K10059	-	-	-	--
MSTRG.12303	0.138	0.456	4.312	0.488	0.389	0.305	0.209	0.4	0.214	0.368	0.239	0.222	0.317	0.372	0.378	--	XP_053646839.1 taxid=27406 uncharacterized protein LOC128698569 [Cherax quadricarinatus]	-	-	-	-	GO:0005856//cytoskeleton	-	-	--
MSTRG.12450	14.282	20.813	11.904	17.613	9.607	6.362	10.4	11.954	12.73	5.251	5.813	5.402	11.764	9.711	9.762	--	XP_053642876.1 taxid=27406 uncharacterized protein LOC128695937 [Cherax quadricarinatus]	-	-	-	-	-	-	-	--
MSTRG.12498	148.426	151.994	68.541	78.612	85.172	54.084	59.888	122.956	57.966	58.971	50.886	59.993	100.794	79.895	57.192	--	-	-	-	-	-	GO:0016020//membrane	-	-	--
MSTRG.12505	11.594	8.448	6.947	4.31	5.433	5.853	3.5	4.694	1.793	5.032	3.342	4.97	4.831	6.752	7.809	--	XP_053631893.1 taxid=27406 retinol dehydrogenase 11-like [Cherax quadricarinatus]	Metabolism;Metabolism	Global and overview maps;Metabolism of cofactors and vitamins	ko01100//Metabolic pathways;ko00830//Retinol metabolism	K11152;K11152	-	-	-	--
MSTRG.12529	11.755	11.9	9.365	11.313	8.301	2.743	5.591	5.309	4.979	2.935	3.064	2.848	11.475	6.493	4.677	--	XP_053631893.1 taxid=27406 retinol dehydrogenase 11-like [Cherax quadricarinatus]	-	-	-	-	-	-	-	--
MSTRG.12859	1.085	4.189	1.739	3.349	1.034	1.922	0	0	0	2.929	4.264	2.933	5.098	1.215	2.819	--	-	-	-	-	-	-	-	-	--
MSTRG.1289	7.58	7.325	3.933	1.502	2.639	1.484	3.066	2.721	1.772	2.173	3.026	1.228	2.388	2.162	2.159	--	-	-	-	-	-	-	-	-	--
MSTRG.1301	9.245	11.912	5.547	5.103	7.874	1.757	5.216	3.448	5.264	2.233	3.847	1.746	6.331	2.995	2.695	--	XP_053637989.1 taxid=27406 craniofacial development protein 2-like [Cherax quadricarinatus]	-	-	-	-	-	-	-	--
MSTRG.13157	64.258	105.345	99.794	24.785	49.914	32.372	86.947	89.51	26.077	65.286	36.092	60.074	45.716	36.077	51.053	--	XP_045596391.1 taxid=6728 uncharacterized protein LOC123757045 [Procambarus clarkii]	-	-	-	-	-	-	-	--
MSTRG.13611	1.325	1.109	1.827	0.353	0.513	0.436	0.826	0.45	0.49	1.8	0.598	0.278	0.972	0.271	1.346	--	-	-	-	-	-	-	-	-	--
MSTRG.13968	105.275	68.972	66.369	99.869	30.035	9.079	46.429	28.129	43.664	79.593	42.104	73.251	37.7	60.699	60.431	--	-	-	-	-	-	-	GO:0010181//FMN binding	-	--
MSTRG.14123	1.51	1.304	1.24	0.734	0.918	0.426	0.461	0.279	0.72	1.422	0.556	0.568	0.883	0.475	0.426	--	-	-	-	-	-	-	-	-	--
MSTRG.1416	33.481	24.448	2.114	11.517	3.435	3.784	4.778	10.406	4.121	3.904	4.034	4.82	2.291	2.687	3.366	--	XP_053657513.1 taxid=27406 F-box/LRR-repeat protein 15-like isoform X4 [Cherax quadricarinatus]	Genetic Information Processing	Translation	ko03008//Ribosome biogenesis in eukaryotes	K14530	-	-	-	--
MSTRG.14285	9.149	19.885	5.575	3.591	1.509	3.325	2.541	0.381	3.056	0.191	1.646	0.706	0.732	0.787	0.555	--	KAK8744734.1 taxid=27406 hypothetical protein OTU49_000590 [Cherax quadricarinatus]	-	-	-	-	-	-	-	--
MSTRG.14372	50.683	21.454	13.149	8.515	4.075	4.181	3.334	17.291	21.701	2.556	8.913	20.331	2.926	20.928	5.026	--	-	-	-	-	-	-	-	-	--
MSTRG.15001	1.738	7.428	9.403	0.628	10.157	1.715	2.854	1.505	1.236	8.049	5.505	0.923	7.333	0.972	7.082	--	XP_053627995.1 taxid=27406 mucin-16-like [Cherax quadricarinatus]	Genetic Information Processing	Translation	ko03008//Ribosome biogenesis in eukaryotes	K14530	-	-	-	--
MSTRG.15670	1.128	1.801	0.398	0.419	0.035	0.071	0.341	0.392	0.582	0.049	0.26	0.06	0.094	0	0.143	--	-	-	-	-	-	-	-	GO:0046677//response to antibiotic	--
MSTRG.16136	0.804	3.122	1.225	0	0	0.336	0.217	0	3.625	0	0	0	0	0	0	--	KAK8743129.1 taxid=27406 hypothetical protein OTU49_001545, partial [Cherax quadricarinatus]	-	-	-	-	-	-	-	--
MSTRG.16138	10.771	14.807	2.865	3.399	3.238	2.693	1.841	6.23	2.723	1.676	6.796	3.812	1.694	3.004	3.508	--	XP_053630945.1 taxid=27406 facilitated trehalose transporter Tret1-like [Cherax quadricarinatus]	-	-	-	-	-	-	-	--
MSTRG.16161	2.088	5.679	6.467	2.281	3.915	1.331	2.252	0.85	1.318	1.332	0.516	0.171	0.639	1.06	0.969	--	-	-	-	-	-	-	-	-	--
MSTRG.16353	1.028	3.335	12.301	3.795	16.026	0.837	1.731	0.27	2.347	1.414	1.426	1.136	3.725	2.43	0.511	--	-	-	-	-	-	-	GO:0016891//endoribonuclease activity, producing 5'-phosphomonoesters	-	--
MSTRG.16374	0.182	0.603	2.42	6.379	6.357	5.535	20.534	1.932	15.133	22.109	19.577	2.152	19.445	1.656	19.164	--	-	-	-	-	-	-	-	-	--
MSTRG.16376	0.505	0.131	0.467	4.507	1.249	1.007	5.338	4.383	2.929	0	10.267	1.827	11.037	2.207	3.574	--	XP_045618860.1 taxid=6728 neuropeptide-like protein 30 [Procambarus clarkii]	-	-	-	-	-	-	-	--
MSTRG.16482	7.205	1.021	1.821	0.673	1.328	0.286	1.481	0	1.022	0.972	1.567	0.801	3.017	3.431	1.59	--	-	-	-	-	-	GO:0005747//mitochondrial respiratory chain complex I	-	GO:0006120//mitochondrial electron transport, NADH to ubiquinone	--
MSTRG.16595	5.316	4.044	12.54	1.368	1.917	0.774	1.852	6.741	0.632	0.532	0.354	0.329	0.767	0	0.258	--	-	-	-	-	-	GO:0009376//HslUV protease complex	GO:0004176//ATP-dependent peptidase activity;GO:0005524//ATP binding;GO:1901359//tungstate binding	GO:0006508//proteolysis	--
MSTRG.16822	15.097	11.509	6.183	12.33	8.371	2.616	2.247	11.069	9.205	2.63	1.655	5.811	3.589	10.431	2.283	--	BAC82613.1 taxid=7955 pol-like protein [Danio rerio]	-	-	-	-	-	-	-	--
MSTRG.17126	6.593	9.867	9.154	5.145	8.665	1.143	6.281	1.892	4.41	7.449	4.179	10.842	4.572	5.073	6.335	PGBD4	XP_053642416.1 taxid=27406 piggyBac transposable element-derived protein 4-like [Cherax quadricarinatus]	-	-	-	-	GO:0016020//membrane	-	GO:0030154//cell differentiation	--
MSTRG.1741	21.36	15.864	61.908	8.646	52.759	8.345	10.03	16.377	19.553	34.394	12.727	15.588	19.543	14.153	21.083	--	XP_064081903.1 taxid=159736 uncharacterized protein LOC135198264 [Macrobrachium nipponense]	-	-	-	-	-	-	-	--
MSTRG.17426	8.576	4.419	3.593	1.573	4.145	0.766	3.228	2.389	2.256	4.643	2.994	2.555	4.781	3.301	3.304	--	GFT92362.1 taxid=2585209 RNase H domain-containing protein [Trichonephila clavipes]	-	-	-	-	-	GO:0003676//nucleic acid binding;GO:0004523//RNA-DNA hybrid ribonuclease activity	-	--
MSTRG.17990	5.304	3.155	6.41	1.69	6.037	1.076	1.716	1.644	2.05	2.713	0.655	1.218	1.421	0	0.479	--	XP_045596017.1 taxid=6728 glycerol-3-phosphate acyltransferase 3-like [Procambarus clarkii]	Metabolism;Metabolism;Metabolism	Global and overview maps;Lipid metabolism;Lipid metabolism	ko01100//Metabolic pathways;ko00564//Glycerophospholipid metabolism;ko00561//Glycerolipid metabolism	K13506;K13506;K13506	GO:0016020//membrane	-	GO:0009306//protein secretion;GO:0030254//protein secretion by the type III secretion system	--
MSTRG.18478	5.243	16.145	2.584	0.959	1.598	0.538	0.76	3.677	1.6	1.734	0.436	3.411	7.615	3.522	2.214	--	XP_053654326.1 taxid=27406 cytochrome P450 3A41-like [Cherax quadricarinatus]	-	-	-	-	-	-	-	--
MSTRG.18667	6.102	1.878	1.472	1.271	1.819	0	0.452	0.299	0.933	2.41	2.235	1.457	1.305	2.166	2.38	--	CAB4004902.1 taxid=317549 Retrovirus-related Pol poly from transposon, partial [Paramuricea clavata]	-	-	-	-	-	GO:0003676//nucleic acid binding;GO:0008270//zinc ion binding	-	--
MSTRG.19388	4638.5	1022.33	761.195	1516.77	1242.42	14090.9	8993.16	9449.4	14811	1506.36	2255.07	13600.1	757.762	2181.86	1968.09	mt:CoI	QNO33221.1 taxid=27406 cytochrome c oxidase subunit I, partial [Cherax quadricarinatus]	Metabolism;Human Diseases;Human Diseases;Human Diseases;Human Diseases;Human Diseases;Human Diseases;Organismal Systems;Human Diseases;Human Diseases;Human Diseases;Metabolism;Organismal Systems	Global and overview maps;Neurodegenerative disease;Neurodegenerative disease;Neurodegenerative disease;Neurodegenerative disease;Neurodegenerative disease;Neurodegenerative disease;Environmental adaptation;Cancer: overview;Cardiovascular disease;Endocrine and metabolic disease;Energy metabolism;Circulatory system	ko01100//Metabolic pathways;ko05022//Pathways of neurodegeneration - multiple diseases;ko05014//Amyotrophic lateral sclerosis;ko05010//Alzheimer disease;ko05016//Huntington disease;ko05012//Parkinson disease;ko05020//Prion disease;ko04714//Thermogenesis;ko05208//Chemical carcinogenesis - reactive oxygen species;ko05415//Diabetic cardiomyopathy;ko04932//Non-alcoholic fatty liver disease;ko00190//O…	K02256;K02256;K02256;K02256;K02256;K02256;K02256;K02256;K02256;K02256;K02256;K02256;K02256	GO:0005575//cellular_component;GO:0005622//intracellular anatomical structure;GO:0005737//cytoplasm;GO:0005739//mitochondrion;GO:0005740//mitochondrial envelope;GO:0005743//mitochondrial inner membrane;GO:0005746//mitochondrial respirasome;GO:0005750//mitochondrial respiratory chain complex III;GO:0005751//mitochondrial respiratory chain complex IV;GO:0016020//membrane;GO:0016021//integral compon…	GO:0003674//molecular_function;GO:0003824//catalytic activity;GO:0004129//cytochrome-c oxidase activity;GO:0005215//transporter activity;GO:0005488//binding;GO:0005506//iron ion binding;GO:0005507//copper ion binding;GO:0008324//cation transmembrane transporter activity;GO:0009055//electron transfer activity;GO:0009486//cytochrome bo3 ubiquinol oxidase activity;GO:0015075//ion transmembrane trans…	GO:0006091//generation of precursor metabolites and energy;GO:0006119//oxidative phosphorylation;GO:0006123//mitochondrial electron transport, cytochrome c to oxygen;GO:0006139//nucleobase-containing compound metabolic process;GO:0006163//purine nucleotide metabolic process;GO:0006725//cellular aromatic compound metabolic process;GO:0006753//nucleoside phosphate metabolic process;GO:0006793//phos…	--
MSTRG.19527	5.446	10.834	3.845	10.132	4.498	2.306	6.826	1.059	4.36	2.072	0.354	1.827	1.251	1.643	1.889	--	PIK54725.1 taxid=307972 endonuclease-reverse transcriptase [Apostichopus japonicus]	-	-	-	-	-	GO:0003824//catalytic activity	-	--
MSTRG.19622	2.786	2.378	1.061	1.305	1.358	0.527	0.168	1.45	0.862	0.508	2.41	2.24	1.184	1.798	1.548	--	-	-	-	-	-	-	-	-	--
MSTRG.19795	8.136	0.498	7.338	0	1.346	0	0	0	0.37	1.558	0	0	0	0.643	0	--	-	-	-	-	-	-	-	-	--
MSTRG.19990	0.371	1.219	0.453	0.319	0.348	0.162	0.216	0.297	0.265	0.521	0.791	0.23	0.357	0.384	0.686	--	XP_059829005.1 taxid=79690 general transcription factor II-I-like isoform X7 [Hypanus sabinus]	-	-	-	-	-	-	-	--
MSTRG.20285	1.419	1.326	11.237	1.31	0.44	1.334	0	0.444	0.745	0.912	8.31	0	1.469	1.377	4.461	--	-	-	-	-	-	-	-	-	--
MSTRG.20682	113.445	25.272	12.201	14.926	5.67	3.78	30.348	9.191	21.049	46.863	7.611	6.763	13.459	14.311	35.779	--	-	-	-	-	-	-	-	-	--
MSTRG.20683	2.234	2.141	0.803	1.938	0.562	0.411	0.772	0.458	0.437	1.371	0.534	0.343	1.345	0.238	0.788	--	-	-	-	-	-	-	-	-	--
MSTRG.20712	30.223	48.478	53.699	36.19	358.863	36.579	228.875	57.388	156.851	232.882	609.554	257.473	130.697	223.579	361.682	--	-	-	-	-	-	-	-	-	--
MSTRG.20991	16.753	13.564	7.306	8.502	7.995	3.92	9.895	5.729	4.671	3.882	3.372	4.843	6.268	4.825	3.22	--	KAK8719774.1 taxid=27406 hypothetical protein OTU49_013788, partial [Cherax quadricarinatus]	-	-	-	-	-	-	-	--
MSTRG.21119	0.549	1.34	3.127	3.51	2.419	0.698	3.607	0.321	1.424	6.021	4.142	3.552	7.329	6.944	7.016	--	XP_045601316.1 taxid=6728 lysosomal alpha-mannosidase-like isoform X1 [Procambarus clarkii]	Cellular Processes;Metabolism	Transport and catabolism;Glycan biosynthesis and metabolism	ko04142//Lysosome;ko00511//Other glycan degradation	K12311;K12311	-	-	-	--
MSTRG.21228	4.104	0.813	7.268	2.017	0.388	0.873	1.314	0.144	1.24	0.649	0.687	0.654	2.321	0.48	0.918	--	KAG7166732.1 taxid=6706 RNA-directed DNA polymerase from mobile element jockey-like 30 [Homarus americanus]	-	-	-	-	GO:0005672//transcription factor TFIIA complex	-	GO:0006367//transcription initiation from RNA polymerase II promoter	--
MSTRG.21434	2.174	1.303	1.603	1.029	0.618	0.748	0.497	1.143	0.611	2.402	1.254	0.318	0.906	0.797	1.914	--	-	-	-	-	-	-	-	-	--
MSTRG.21632	21.609	34.894	10.615	9.965	7.339	3.858	5.428	8.99	12.272	7.725	8.922	5.194	9.463	7.022	7.305	--	-	-	-	-	-	-	-	-	--
MSTRG.21633	3.513	8.557	2.863	4.195	2.409	0.41	1.739	1.603	3.224	2.332	2.568	0.721	3.974	2.231	2.594	fgt-1	KAG7154150.1 taxid=6706 Solute carrier family 2 facilitated glucose transporter member 1-like [Homarus americanus]	Human Diseases;Human Diseases;Human Diseases;Organismal Systems;Organismal Systems;Environmental Information Processing;Human Diseases;Organismal Systems;Organismal Systems;Human Diseases;Human Diseases;Organismal Systems	Cancer: overview;Cardiovascular disease;Infectious disease: viral;Endocrine system;Digestive system;Signal transduction;Endocrine and metabolic disease;Endocrine system;Endocrine system;Cancer: overview;Cancer: specific types;Endocrine system	ko05200//Pathways in cancer;ko05415//Diabetic cardiomyopathy;ko05166//Human T-cell leukemia virus 1 infection;ko04919//Thyroid hormone signaling pathway;ko04976//Bile secretion;ko04066//HIF-1 signaling pathway;ko04931//Insulin resistance;ko04922//Glucagon signaling pathway;ko04911//Insulin secretion;ko05230//Central carbon metabolism in cancer;ko05211//Renal cell carcinoma;ko04920//Adipocytokine …	K07299;K07299;K07299;K07299;K07299;K07299;K07299;K07299;K07299;K07299;K07299;K07299	GO:0016020//membrane	GO:0022857//transmembrane transporter activity;GO:0051119//sugar transmembrane transporter activity	GO:0008643//carbohydrate transport;GO:0055085//transmembrane transport	--
MSTRG.21691	5.779	7.033	4.471	3.682	3.661	0.891	3.371	2.889	2.67	2.325	4.194	1.801	2.557	2.224	2.291	--	-	-	-	-	-	-	-	-	--
MSTRG.21828	4.023	1.984	5.15	1.948	1.737	0.301	0.4	0.184	2.947	1.241	0.916	0.34	1.324	0.64	1.137	--	-	-	-	-	-	-	-	-	--
MSTRG.21968	1.279	1.253	1.035	0.755	0.282	0.142	0.341	0	0.233	0	2.473	0	0.47	0.91	0.951	--	XP_042241889.1 taxid=6706 4-coumarate--CoA ligase-like 5 [Homarus americanus]	Metabolism;Metabolism	Global and overview maps;Metabolism of cofactors and vitamins	ko01100//Metabolic pathways;ko00130//Ubiquinone and other terpenoid-quinone biosynthesis	K01904;K01904	-	-	-	--
MSTRG.22095	27.174	67.231	4.587	25.612	33.296	2.116	17.459	2.77	8.458	3.642	8.75	14.336	3.508	13.667	4.682	--	XP_053639121.1 taxid=27406 fructose-1,6-bisphosphatase 1-like isoform X1 [Cherax quadricarinatus]	Genetic Information Processing	Translation	ko03008//Ribosome biogenesis in eukaryotes	K14530	-	-	-	--
MSTRG.22320	1.59	0.653	1.681	0.793	0.784	0.079	0.316	0.29	0.906	5.667	1.592	0.404	1.674	1.856	4.281	Tmem165	XP_045625676.1 taxid=6728 transmembrane protein 165-like isoform X8 [Procambarus clarkii]	-	-	-	-	GO:0000139//Golgi membrane;GO:0000322//storage vacuole;GO:0000323//lytic vacuole;GO:0000324//fungal-type vacuole;GO:0000329//fungal-type vacuole membrane;GO:0005575//cellular_component;GO:0005622//intracellular anatomical structure;GO:0005737//cytoplasm;GO:0005764//lysosome;GO:0005765//lysosomal membrane;GO:0005768//endosome;GO:0005769//early endosome;GO:0005770//late endosome;GO:0005773//vacuole…	GO:0003674//molecular_function;GO:0005215//transporter activity;GO:0008324//cation transmembrane transporter activity;GO:0015075//ion transmembrane transporter activity;GO:0015085//calcium ion transmembrane transporter activity;GO:0015318//inorganic molecular entity transmembrane transporter activity;GO:0022857//transmembrane transporter activity;GO:0022890//inorganic cation transmembrane transpo…	GO:0006464//cellular protein modification process;GO:0006486//protein glycosylation;GO:0006487//protein N-linked glycosylation;GO:0006807//nitrogen compound metabolic process;GO:0006810//transport;GO:0006811//ion transport;GO:0006812//cation transport;GO:0006816//calcium ion transport;GO:0006873//cellular ion homeostasis;GO:0006874//cellular calcium ion homeostasis;GO:0006875//cellular metal ion …	--
MSTRG.22647	1230.33	662.185	1316.27	2.729	800.146	2.532	442.456	168.833	13.461	2.918	4.202	166.211	15.931	359.351	3.39	phc-2	XP_053640584.1 taxid=27406 hemocyanin subunit-like [Cherax quadricarinatus]	Metabolism;Organismal Systems;Metabolism	Global and overview maps;Endocrine system;Amino acid metabolism	ko01100//Metabolic pathways;ko04916//Melanogenesis;ko00350//Tyrosine metabolism	K00505;K00505;K00505	-	-	-	--
MSTRG.2272	3.321	3.592	2.548	1.743	1.77	0.74	1.474	1.469	1.208	3.137	2.027	1.151	2.442	1.838	1.809	--	MPC19838.1 taxid=210409 E3 ubiquitin-protein ligase RNF4 [Portunus trituberculatus]	-	-	-	-	-	-	-	--
MSTRG.22756	41.427	20.723	1.297	0.342	1.437	0.581	0.926	5.322	0.948	1.597	1.592	1.474	0.767	9.481	1.162	--	-	-	-	-	-	GO:0005634//nucleus;GO:0005829//cytosol	GO:0002151//G-quadruplex RNA binding;GO:0004489//methylenetetrahydrofolate reductase (NAD(P)H) activity;GO:0005515//protein binding;GO:0045735//nutrient reservoir activity	GO:0002062//chondrocyte differentiation;GO:0009086//methionine biosynthetic process;GO:0035988//chondrocyte proliferation;GO:0042246//tissue regeneration	--
MSTRG.2286	1.656	1.145	0.641	3.211	10.534	0.393	1.016	2.367	5.139	11.84	0.524	0.531	10.214	3.463	7.961	--	-	-	-	-	-	GO:0005634//nucleus;GO:0016020//membrane	GO:0038023//signaling receptor activity;GO:0140359//ABC-type transporter activity	-	--
MSTRG.22970	1.711	2.104	1.48	1.387	1.312	1.472	0	0.81	0.24	0.202	0	0.75	0.778	1.045	0.589	--	-	-	-	-	-	GO:0015935//small ribosomal subunit	GO:0003735//structural constituent of ribosome	GO:0006412//translation	--
MSTRG.23074	12.836	0.176	0.892	0.188	0.634	0	0.764	0	0.522	0.688	0.292	2.39	0.466	6.056	0.433	--	-	-	-	-	-	GO:0005576//extracellular region;GO:0019013//viral nucleocapsid;GO:0044156//host cell junction	GO:0004838//L-tyrosine:2-oxoglutarate aminotransferase activity;GO:0005129//granulocyte macrophage colony-stimulating factor receptor binding;GO:0005198//structural molecule activity;GO:0008083//growth factor activity;GO:0008483//transaminase activity;GO:0030170//pyridoxal phosphate binding;GO:0045735//nutrient reservoir activity	GO:0006520//cellular amino acid metabolic process;GO:0006559//L-phenylalanine catabolic process;GO:0006572//tyrosine catabolic process;GO:0006955//immune response;GO:0046740//transport of virus in host, cell to cell	--
MSTRG.23106	3.164	2.371	1.874	2.117	3.203	0.559	2.293	0.366	0.587	1.923	0.584	0.339	2.321	2.949	1.918	Adpgk	XP_045595379.1 taxid=6728 ADP-dependent glucokinase-like [Procambarus clarkii]	Metabolism;Metabolism;Metabolism	Global and overview maps;Global and overview maps;Carbohydrate metabolism	ko01100//Metabolic pathways;ko01200//Carbon metabolism;ko00010//Glycolysis / Gluconeogenesis	K08074;K08074;K08074	GO:0005737//cytoplasm	GO:0003674//molecular_function;GO:0003824//catalytic activity;GO:0008443//phosphofructokinase activity;GO:0016740//transferase activity;GO:0016772//transferase activity, transferring phosphorus-containing groups;GO:0016773//phosphotransferase activity, alcohol group as acceptor	GO:0005975//carbohydrate metabolic process;GO:0006000//fructose metabolic process;GO:0006096//glycolytic process;GO:0008150//biological_process;GO:0008152//metabolic process;GO:0044238//primary metabolic process;GO:0071704//organic substance metabolic process	--
MSTRG.23140	2.433	1.018	2.389	1.44	5.076	7.392	6.628	11.572	4.491	17.873	0	2.244	25.013	4.121	12.77	--	XP_053633251.1 taxid=27406 cytochrome P450 2J3-like [Cherax quadricarinatus]	Metabolism;Human Diseases;Organismal Systems;Organismal Systems;Metabolism;Organismal Systems;Metabolism	Global and overview maps;Cardiovascular disease;Sensory system;Nervous system;Lipid metabolism;Endocrine system;Lipid metabolism	ko01100//Metabolic pathways;ko05417//Lipid and atherosclerosis;ko04750//Inflammatory mediator regulation of TRP channels;ko04726//Serotonergic synapse;ko00590//Arachidonic acid metabolism;ko04913//Ovarian steroidogenesis;ko00591//Linoleic acid metabolism	K07418;K07418;K07418;K07418;K07418;K07418;K07418	GO:0005575//cellular_component;GO:0005622//intracellular anatomical structure;GO:0005737//cytoplasm;GO:0005783//endoplasmic reticulum;GO:0005789//endoplasmic reticulum membrane;GO:0009523//photosystem II;GO:0012505//endomembrane system;GO:0016020//membrane;GO:0031090//organelle membrane;GO:0031984//organelle subcompartment;GO:0042175//nuclear outer membrane-endoplasmic reticulum membrane network;…	GO:0003674//molecular_function;GO:0003824//catalytic activity;GO:0004497//monooxygenase activity;GO:0005488//binding;GO:0005506//iron ion binding;GO:0016491//oxidoreductase activity;GO:0016705//oxidoreductase activity, acting on paired donors, with incorporation or reduction of molecular oxygen;GO:0016712//oxidoreductase activity, acting on paired donors, with incorporation or reduction of molecu…	GO:0008150//biological_process;GO:0008152//metabolic process;GO:0015979//photosynthesis;GO:0050821//protein stabilization	--
MSTRG.23194	3.098	1.075	2.496	0	0.277	0.558	0.668	0.768	0.228	0.96	1.021	0.474	0.369	0.396	0.373	--	-	-	-	-	-	-	-	-	--
MSTRG.23376	10.663	7.3	6.13	1.037	8.318	0.135	0.108	4.843	4.979	0.28	0	9.779	1.432	11.446	0.09	--	-	-	-	-	-	GO:0016020//membrane	GO:0046873//metal ion transmembrane transporter activity	GO:0030001//metal ion transport;GO:0055085//transmembrane transport	--
MSTRG.23655	20.72	44.46	72.689	53.082	135.571	17.023	110.186	59.921	97.533	202.233	20.6	81.533	215.327	133.213	147.504	--	-	-	-	-	-	-	GO:0009055//electron transfer activity;GO:0016002//sulfite reductase activity	GO:0006790//sulfur compound metabolic process;GO:0042121//alginic acid biosynthetic process	--
MSTRG.23656	120.81	69.487	135.039	131.238	261.208	63.622	216.54	129.662	181.748	466.081	70.046	119.593	465.955	250.608	366.707	--	-	-	-	-	-	-	GO:0003676//nucleic acid binding;GO:0004523//RNA-DNA hybrid ribonuclease activity;GO:0009055//electron transfer activity;GO:0016002//sulfite reductase activity	GO:0006790//sulfur compound metabolic process;GO:0042121//alginic acid biosynthetic process	--
MSTRG.23682	6.505	4.311	3.016	4.031	2.987	1.368	1.627	2.814	1.448	2.897	1.757	2.073	2.864	2.862	2.764	pol	KAF0294995.1 taxid=1232801 Retrovirus-related Pol polyprotein from type-2 retrotransposable element R2DM [Amphibalanus amphitrite]	-	-	-	-	-	GO:0003964//RNA-directed DNA polymerase activity	GO:0000373//Group II intron splicing	--
MSTRG.23742	18.39	22.749	6.482	20.211	8.743	5.55	10.059	8.325	7.418	2.776	5.532	2.142	2.666	2.866	3.366	--	XP_053634422.1 taxid=27406 cholinesterase 2-like [Cherax quadricarinatus]	-	-	-	-	-	-	-	--
MSTRG.24939	3.871	3.746	0.551	0	0	0.535	0	0	0	0	0.507	0	0	0	0	--	XP_053642457.1 taxid=27406 alpha-1,6-mannosyl-glycoprotein 2-beta-N-acetylglucosaminyltransferase-like [Cherax quadricarinatus]	Metabolism;Metabolism;Metabolism	Global and overview maps;Glycan biosynthesis and metabolism;Glycan biosynthesis and metabolism	ko01100//Metabolic pathways;ko00513//Various types of N-glycan biosynthesis;ko00510//N-Glycan biosynthesis	K00736;K00736;K00736	-	-	-	--
MSTRG.24991	14.327	3.348	42.461	26.847	14.983	1.845	11.393	9.302	8.891	7.868	23.435	7.208	21.324	5.24	11.694	--	KAF2355654.1 taxid=1923959 Kringle, partial [Trinorchestia longiramus]	-	-	-	-	-	-	-	--
MSTRG.25048	6.189	7.441	6.493	3.524	8.82	1.277	5.114	3.379	3.298	3.172	3.081	1.922	8.717	4.649	2.436	--	XP_053631884.1 taxid=27406 cell adhesion molecule DSCAM-like [Cherax quadricarinatus]	-	-	-	-	-	-	-	--
MSTRG.25440	18.795	34.621	47.898	16.485	20.784	8.195	1.116	11.543	14.04	1.237	16.438	8.827	12.805	4.683	9.335	--	-	-	-	-	-	-	GO:0008528//G protein-coupled peptide receptor activity;GO:0016491//oxidoreductase activity;GO:0061579//N-acyl homoserine lactone synthase activity	GO:0009372//quorum sensing	--
MSTRG.25471	3.172	2.204	0.96	1.044	0.551	0.412	0.414	0.544	1.151	1.434	0.275	0.495	12.95	6.037	0.617	TAR1	XP_037553016.1 taxid=451745 translation initiation factor IF-2-like [Nematolebias whitei]	-	-	-	-	GO:0016020//membrane	GO:0005249//voltage-gated potassium channel activity;GO:0030955//potassium ion binding	GO:0006813//potassium ion transport	--
MSTRG.2556	5.687	8.439	5.194	11.268	2.434	2.728	5.233	0.951	2.364	6.365	4.011	1.35	5.431	1.339	5.555	F52C9.6	KAK8731717.1 taxid=27406 hypothetical protein OTU49_007438 [Cherax quadricarinatus]	-	-	-	-	-	-	-	--
MSTRG.25699	2.046	3.158	0.209	0	0	0	0.199	0.114	0.306	0.173	0	0.318	0.412	0.201	0.333	--	XP_053643605.1 taxid=27406 uncharacterized protein LOC128696378 [Cherax quadricarinatus]	-	-	-	-	-	-	-	--
MSTRG.25895	2.161	1.447	7.184	8.265	3.038	2.339	0.233	1.879	1.434	0.803	1.871	0.992	0.579	4.771	1.366	--	-	-	-	-	-	-	-	-	--
MSTRG.26013	49.874	62.704	36.952	64.369	25.39	32.079	32.118	41.837	35.176	15.307	21.352	8.848	33.306	37.449	18.776	--	XP_042238866.1 taxid=6706 saccharopine dehydrogenase-like oxidoreductase isoform X1 [Homarus americanus]	-	-	-	-	-	-	-	--
MSTRG.26014	61.586	69.041	40.075	69.915	23.78	32.437	40.994	59.114	35.548	10.152	26.315	33.332	44.471	39.247	16.178	--	KAK8735410.1 taxid=27406 hypothetical protein OTU49_005372, partial [Cherax quadricarinatus]	-	-	-	-	-	-	-	--
MSTRG.26141	150.991	167.208	89.397	102.293	79.774	50.481	99.245	68.684	71.626	37.425	67.163	28.18	126.092	59.82	51.273	CYP9E2	XP_053643919.1 taxid=27406 cytochrome P450 9e2-like [Cherax quadricarinatus]	Metabolism;Human Diseases;Metabolism;Human Diseases;Metabolism;Metabolism	Global and overview maps;Cancer: overview;Metabolism of cofactors and vitamins;Cancer: overview;Lipid metabolism;Lipid metabolism	ko01100//Metabolic pathways;ko05207//Chemical carcinogenesis - receptor activation;ko00830//Retinol metabolism;ko05204//Chemical carcinogenesis - DNA adducts;ko00140//Steroid hormone biosynthesis;ko00591//Linoleic acid metabolism	K07424;K07424;K07424;K07424;K07424;K07424	-	GO:0004497//monooxygenase activity;GO:0005506//iron ion binding;GO:0016705//oxidoreductase activity, acting on paired donors, with incorporation or reduction of molecular oxygen;GO:0020037//heme binding	GO:0046148//pigment biosynthetic process	--
MSTRG.2628	0.044	0.184	0.047	0.295	2.273	0.25	0.732	0.383	0.954	1.722	0.991	0.284	2.921	1.6	1.671	--	XP_045606555.1 taxid=6728 protein extra-macrochaetae-like [Procambarus clarkii]	Environmental Information Processing	Signal transduction	ko04350//TGF-beta signaling pathway	K17696	-	GO:0046983//protein dimerization activity	-	--
MSTRG.26623	11.538	11.243	10.764	7.796	10.409	1.7	5.193	3.296	3.977	6.788	8.006	3.201	8.055	10.085	7.651	RTase	KAG0714126.1 taxid=41210 putative RNA-directed DNA polymerase from transposon X-element [Chionoecetes opilio]	Genetic Information Processing	Translation	ko03008//Ribosome biogenesis in eukaryotes	K14530	-	GO:0003824//catalytic activity;GO:0003964//RNA-directed DNA polymerase activity;GO:0004518//nuclease activity;GO:0005506//iron ion binding;GO:0008198//ferrous iron binding;GO:0008311//double-stranded DNA 3'-5' exodeoxyribonuclease activity;GO:0008336//gamma-butyrobetaine dioxygenase activity;GO:0016491//oxidoreductase activity;GO:0050353//trimethyllysine dioxygenase activity;GO:0050498//oxidoredu…	GO:0000373//Group II intron splicing;GO:0006281//DNA repair;GO:0006525//arginine metabolic process;GO:0042398//cellular modified amino acid biosynthetic process;GO:0045329//carnitine biosynthetic process	--
MSTRG.26887	2.085	3.086	2.035	1.252	1.202	0.304	0.242	0.278	1.24	2.088	0.555	0.773	2.005	0.647	0.608	--	XP_042222983.1 taxid=6706 transcription factor 25-like isoform X2 [Homarus americanus]	-	-	-	-	GO:0016020//membrane	-	GO:0015031//protein transport;GO:0043952//protein transport by the Sec complex	--
MSTRG.26906	12.137	7.148	2.871	0.534	1.497	1.512	3.375	2.217	1.481	1.248	1.105	5.905	0.599	2.361	1.412	--	-	-	-	-	-	-	-	-	--
MSTRG.27249	34.497	33.692	22.622	22.905	27.725	10.161	15.23	12.557	16.193	21.491	15.791	11.413	24.094	16.267	18.88	--	GFT43783.1 taxid=299642 RNA-directed DNA polymerase from mobile element jockey [Nephila pilipes]	-	-	-	-	-	GO:0003676//nucleic acid binding;GO:0004523//RNA-DNA hybrid ribonuclease activity	-	--
MSTRG.2731	4.257	2.846	2.132	3.019	3.214	1.961	0.866	1.661	1.692	1.975	0.944	0.342	1.5	2.978	1.255	TIGD1	XP_053643175.1 taxid=27406 tigger transposable element-derived protein 1-like [Cherax quadricarinatus]	-	-	-	-	-	GO:0003676//nucleic acid binding;GO:0003677//DNA binding;GO:0003964//RNA-directed DNA polymerase activity	GO:0000373//Group II intron splicing	--
MSTRG.27984	45.206	61.916	27.576	24.148	12.914	10.758	16.278	17.54	13.644	27.567	16.759	9.656	21.324	19.112	23.783	Acsl3	XP_042216607.1 taxid=6706 long-chain-fatty-acid--CoA ligase 4-like [Homarus americanus]	Metabolism;Organismal Systems;Cellular Processes;Metabolism;Metabolism;Organismal Systems;Organismal Systems;Cellular Processes;Metabolism	Global and overview maps;Environmental adaptation;Transport and catabolism;Global and overview maps;Lipid metabolism;Endocrine system;Endocrine system;Cell growth and death;Lipid metabolism	ko01100//Metabolic pathways;ko04714//Thermogenesis;ko04146//Peroxisome;ko01212//Fatty acid metabolism;ko00071//Fatty acid degradation;ko03320//PPAR signaling pathway;ko04920//Adipocytokine signaling pathway;ko04216//Ferroptosis;ko00061//Fatty acid biosynthesis	K01897;K01897;K01897;K01897;K01897;K01897;K01897;K01897;K01897	-	GO:0004043//L-aminoadipate-semialdehyde dehydrogenase activity;GO:0005524//ATP binding;GO:0008668//(2,3-dihydroxybenzoyl)adenylate synthase activity;GO:0008756//o-succinylbenzoate-CoA ligase activity;GO:0016405//CoA-ligase activity;GO:0047473//D-alanine [D-alanyl carrier protein] ligase activity	GO:0009085//lysine biosynthetic process;GO:0009234//menaquinone biosynthetic process;GO:0019290//siderophore biosynthetic process;GO:0019350//teichoic acid biosynthetic process	--
MSTRG.28027	3.441	3.306	1.959	1.181	1.985	0.877	0.999	1.608	1.432	4.222	1.831	2.234	2.73	4.091	3.009	--	KAK8719774.1 taxid=27406 hypothetical protein OTU49_013788, partial [Cherax quadricarinatus]	Genetic Information Processing	Replication and repair	ko03030//DNA replication	K10742	-	-	-	--
MSTRG.28160	20.546	6.062	14.024	3.899	4.064	0	0.328	4.788	2.922	0.177	10.265	6.935	0.66	5.141	4.377	--	-	-	-	-	-	-	-	-	--
MSTRG.28321	6.514	6.701	2.38	4.245	3.657	1.954	2.507	1.812	2.176	4.326	2.185	2.756	3.133	2.595	3.43	--	KAK8718999.1 taxid=27406 hypothetical protein OTU49_014311 [Cherax quadricarinatus]	-	-	-	-	-	-	GO:0030436//asexual sporulation	--
MSTRG.28433	9.24	9.095	4.178	5.292	3.706	1.541	5.201	0.749	4.107	7.255	0.978	3.664	2.215	4.155	5.215	--	-	-	-	-	-	GO:0016020//membrane	GO:0008320//protein transmembrane transporter activity	GO:0006886//intracellular protein transport	--
MSTRG.28562	8.551	10.188	10.287	7.041	7.697	0.775	4.933	3.816	4.019	12.576	8.619	2.14	9.394	4.688	7.362	Pol	XP_053651035.1 taxid=27406 protein cycle-like isoform X4 [Cherax quadricarinatus]	-	-	-	-	-	GO:0003824//catalytic activity;GO:0003964//RNA-directed DNA polymerase activity	GO:0000373//Group II intron splicing	--
MSTRG.28723	0	0.099	0	4.019	0	1.257	4.581	0	1.026	0.123	0	0	1.304	1.53	0	--	XP_053628173.1 taxid=27406 uncharacterized protein LOC128685660 [Cherax quadricarinatus]	-	-	-	-	GO:0009276//Gram-negative-bacterium-type cell wall;GO:0016020//membrane	GO:0003723//RNA binding;GO:0005506//iron ion binding;GO:0009055//electron transfer activity;GO:0020037//heme binding	-	--
MSTRG.28736	3.825	8.13	4.376	3.707	5.087	3.528	2.647	3.605	0.643	4.058	1.438	4.342	2.857	4.468	5.511	PSMD13	XP_045600156.1 taxid=6728 26S proteasome non-ATPase regulatory subunit 13-like [Procambarus clarkii]	Human Diseases;Human Diseases;Human Diseases;Human Diseases;Human Diseases;Human Diseases;Human Diseases;Human Diseases;Genetic Information Processing	Neurodegenerative disease;Neurodegenerative disease;Neurodegenerative disease;Neurodegenerative disease;Neurodegenerative disease;Neurodegenerative disease;Neurodegenerative disease;Infectious disease: viral;Folding, sorting and degradation	ko05022//Pathways of neurodegeneration - multiple diseases;ko05014//Amyotrophic lateral sclerosis;ko05010//Alzheimer disease;ko05016//Huntington disease;ko05012//Parkinson disease;ko05020//Prion disease;ko05017//Spinocerebellar ataxia;ko05169//Epstein-Barr virus infection;ko03050//Proteasome	K03039;K03039;K03039;K03039;K03039;K03039;K03039;K03039;K03039	GO:0000502//proteasome complex;GO:0005575//cellular_component;GO:0005576//extracellular region;GO:0005622//intracellular anatomical structure;GO:0005634//nucleus;GO:0005654//nucleoplasm;GO:0005737//cytoplasm;GO:0005829//cytosol;GO:0005838//proteasome regulatory particle;GO:0008541//proteasome regulatory particle, lid subcomplex;GO:0012505//endomembrane system;GO:0022624//proteasome accessory comp…	GO:0003674//molecular_function;GO:0003677//DNA binding;GO:0003700//DNA-binding transcription factor activity;GO:0003824//catalytic activity;GO:0004175//endopeptidase activity;GO:0005198//structural molecule activity;GO:0005488//binding;GO:0005515//protein binding;GO:0008233//peptidase activity;GO:0016787//hydrolase activity;GO:0016987//sigma factor activity;GO:0050531//mannosyl-3-phosphoglycerate…	GO:0000003//reproduction;GO:0000280//nuclear division;GO:0001775//cell activation;GO:0002252//immune effector process;GO:0002263//cell activation involved in immune response;GO:0002274//myeloid leukocyte activation;GO:0002275//myeloid cell activation involved in immune response;GO:0002283//neutrophil activation involved in immune response;GO:0002366//leukocyte activation involved in immune respon…	--
MSTRG.28994	104.32	108.295	70.833	35.632	103.026	14.949	34.951	30.739	61.74	57.578	18.635	17.842	60.282	22.622	42.329	--	-	-	-	-	-	-	GO:0004648//O-phospho-L-serine:2-oxoglutarate aminotransferase activity;GO:0008253//5'-nucleotidase activity	GO:0006564//L-serine biosynthetic process;GO:0009264//deoxyribonucleotide catabolic process	--
MSTRG.29129	9.655	4.748	12.587	8.575	3.714	5.928	3.926	7.172	1.557	6.664	9.593	3.304	9.808	4.706	5.621	--	KAG7166732.1 taxid=6706 RNA-directed DNA polymerase from mobile element jockey-like 30 [Homarus americanus]	Genetic Information Processing	Translation	ko03008//Ribosome biogenesis in eukaryotes	K14530	-	GO:0016655//oxidoreductase activity, acting on NAD(P)H, quinone or similar compound as acceptor	-	--
MSTRG.29208	0	0	0	0.42	0.552	19.283	2.178	0.939	2.302	0.256	0.55	0.783	7.198	0	0.821	--	-	-	-	-	-	-	GO:0003824//catalytic activity;GO:0004252//serine-type endopeptidase activity;GO:0008199//ferric iron binding	GO:0006508//proteolysis;GO:0006725//cellular aromatic compound metabolic process;GO:0009432//SOS response;GO:0019082//viral protein processing;GO:0045892//negative regulation of transcription, DNA-templated	--
MSTRG.29210	0.203	0.113	0.219	1.331	1.665	30.562	11.382	3.459	4.393	6.805	1.055	3.493	15.01	0	5.151	--	-	-	-	-	-	-	GO:0003824//catalytic activity;GO:0004252//serine-type endopeptidase activity;GO:0008199//ferric iron binding	GO:0006508//proteolysis;GO:0006725//cellular aromatic compound metabolic process	--
MSTRG.29221	26.235	31.593	21.199	14.662	16.24	4.071	9.553	20.363	9.69	12.32	11.478	7.507	7.528	7.267	14.045	--	KAK8719774.1 taxid=27406 hypothetical protein OTU49_013788, partial [Cherax quadricarinatus]	-	-	-	-	-	-	-	--
MSTRG.29322	0.231	0	0.488	0	0.865	0.414	0.992	3.92	4.893	48.213	0	0	3.11	4.878	12.655	--	-	-	-	-	-	-	GO:0004181//metallocarboxypeptidase activity;GO:0008270//zinc ion binding	GO:0006508//proteolysis	--
MSTRG.29362	6.33	5.989	4.667	0	5.042	0	0	4.039	4.076	0.16	0	1.776	0	8.442	0	--	KAG0725695.1 taxid=41210 putative RNA-directed DNA polymerase from transposon X-element [Chionoecetes opilio]	Genetic Information Processing	Translation	ko03008//Ribosome biogenesis in eukaryotes	K14530	-	GO:0003964//RNA-directed DNA polymerase activity	GO:0000373//Group II intron splicing	--
MSTRG.29530	5.521	4.13	14.594	6.734	12.937	0.327	2.865	0.299	1.867	0	4.178	0.555	0.863	7.652	2.833	EH1	XP_053646802.1 taxid=27406 juvenile hormone epoxide hydrolase 1-like [Cherax quadricarinatus]	Human Diseases;Human Diseases;Organismal Systems;Human Diseases;Metabolism	Cancer: overview;Cancer: overview;Digestive system;Cancer: overview;Xenobiotics biodegradation and metabolism	ko05207//Chemical carcinogenesis - receptor activation;ko05208//Chemical carcinogenesis - reactive oxygen species;ko04976//Bile secretion;ko05204//Chemical carcinogenesis - DNA adducts;ko00980//Metabolism of xenobiotics by cytochrome P450	K01253;K01253;K01253;K01253;K01253	-	-	-	--
MSTRG.29535	24.71	31.105	22.483	19.225	17.506	10.335	8.241	11.467	13.772	16.087	14.413	5.543	14.728	13.13	12.701	EH1	XP_053646802.1 taxid=27406 juvenile hormone epoxide hydrolase 1-like [Cherax quadricarinatus]	Human Diseases;Human Diseases;Organismal Systems;Human Diseases;Metabolism	Cancer: overview;Cancer: overview;Digestive system;Cancer: overview;Xenobiotics biodegradation and metabolism	ko05207//Chemical carcinogenesis - receptor activation;ko05208//Chemical carcinogenesis - reactive oxygen species;ko04976//Bile secretion;ko05204//Chemical carcinogenesis - DNA adducts;ko00980//Metabolism of xenobiotics by cytochrome P450	K01253;K01253;K01253;K01253;K01253	-	-	-	--
MSTRG.2966	0.211	0.217	0.258	0.194	0.964	0.076	2.159	0.288	0.743	5.706	0.496	0.663	3.3	0.592	4.154	--	-	-	-	-	-	GO:0016020//membrane	GO:0004896//cytokine receptor activity	GO:0002532//production of molecular mediator involved in inflammatory response	--
MSTRG.2969	0.64	2.2	1.301	0.47	9.016	0.384	2.098	0.879	2.823	19.643	6.414	1.484	11.926	5.248	16.237	--	KAG7158868.1 taxid=6706 hypothetical protein Hamer_G006244 [Homarus americanus]	-	-	-	-	GO:0016020//membrane	GO:0004896//cytokine receptor activity	GO:0002532//production of molecular mediator involved in inflammatory response	--
MSTRG.29744	2.384	3.651	2.677	2.123	2.001	1.691	1.682	0.895	1.499	3.025	2.041	1.283	2.411	2.18	2.742	--	XP_053651035.1 taxid=27406 protein cycle-like isoform X4 [Cherax quadricarinatus]	-	-	-	-	-	GO:0003964//RNA-directed DNA polymerase activity	GO:0000373//Group II intron splicing	--
MSTRG.29749	7.722	2.18	5.023	2.915	0.981	0	1.468	1.017	1.637	3.272	1.137	0.811	1.966	0.331	1.017	--	-	-	-	-	-	-	-	-	--
MSTRG.29750	13.497	5.226	8.088	5.127	6.754	4.051	3.729	2.459	3.992	5.847	0.825	1.501	5.202	2.014	2.765	--	-	-	-	-	-	-	-	-	--
MSTRG.29762	5.082	1.201	2.539	0.974	0.468	0.413	1.883	1.298	0.482	1.705	1.456	0.251	0.858	0.168	0.788	--	XP_053647113.1 taxid=27406 uncharacterized protein LOC128698769 [Cherax quadricarinatus]	-	-	-	-	GO:0016272//prefoldin complex;GO:0019028//viral capsid;GO:0019031//viral envelope	GO:0005198//structural molecule activity;GO:0051082//unfolded protein binding	GO:0006457//protein folding	--
MSTRG.29881	12.376	7.536	9.175	3.289	8.427	0.444	4.204	6.947	1.787	10.679	7.056	0.844	4.794	4.763	11.852	--	KAA3669829.1 taxid=34504 uncharacterized protein DEA37_0001408, partial [Paragonimus westermani]	-	-	-	-	-	GO:0008080//N-acetyltransferase activity	GO:0009246//enterobacterial common antigen biosynthetic process	--
MSTRG.29943	6.796	15.032	3.309	1.018	1.326	0.273	0.29	2.216	1.685	1.314	0.432	0.927	2.375	0.711	0.986	--	-	-	-	-	-	-	-	-	--
MSTRG.29953	2.768	2.825	0.918	1.271	0.305	0.103	1.311	1.319	0.336	0.636	0.376	0.611	0.204	0.292	0.48	--	XP_054628414.1 taxid=161453 tigger transposable element-derived protein 1-like [Dunckerocampus dactyliophorus]	-	-	-	-	-	-	GO:0008380//RNA splicing	--
MSTRG.30031	1.063	0.394	1.573	0.442	1.027	0.193	0.583	0.206	0.45	0.481	0.756	0.09	0.495	0.15	0.499	--	XP_053627995.1 taxid=27406 mucin-16-like [Cherax quadricarinatus]	-	-	-	-	-	GO:0003676//nucleic acid binding	-	--
MSTRG.30224	2.537	1.943	1.389	3.086	1.311	1.084	1.867	1.66	0.858	0.115	0.401	0.807	0.411	0	0.073	--	XP_053626481.1 taxid=27406 fasciclin-1-like [Cherax quadricarinatus]	-	-	-	-	GO:0005811//lipid droplet	GO:0004519//endonuclease activity;GO:0016298//lipase activity	GO:0006316//movement of group I intron;GO:0019915//lipid storage	--
MSTRG.30370	33.993	10.318	14.982	8.951	5.814	3.108	7.803	5.909	11.565	10.135	5.47	2.444	7.07	10.38	7.68	--	CAB3982013.1 taxid=317549 Transposon TX1 uncharacterized 149 kDa, partial [Paramuricea clavata]	Human Diseases;Human Diseases;Cellular Processes	Infectious disease: bacterial;Infectious disease: viral;Transport and catabolism	ko05131//Shigellosis;ko05164//Influenza A;ko04137//Mitophagy - animal	K21348;K21348;K21348	-	GO:0003824//catalytic activity	-	--
MSTRG.3046	0.065	0.067	0.138	0.428	0.731	2.416	1.938	0.337	0.332	0	0.22	3.061	5.547	0.116	0	--	-	-	-	-	-	-	-	-	--
MSTRG.30572	494.686	362.603	241.326	428.398	144.005	108.459	193.789	138.574	199.523	280.62	144.446	320.85	265.223	217.934	250.356	Cpa2	XP_053647888.1 taxid=27406 carboxypeptidase B [Cherax quadricarinatus]	Organismal Systems;Organismal Systems	Digestive system;Digestive system	ko04972//Pancreatic secretion;ko04974//Protein digestion and absorption	K01298;K01298	-	GO:0004181//metallocarboxypeptidase activity;GO:0008270//zinc ion binding	GO:0006508//proteolysis	--
MSTRG.30667	18.842	31.719	4.11	9.008	7.836	2.321	3.447	3.109	6.623	2.643	3.505	0.918	3.791	5.176	3.108	--	XP_053629927.1 taxid=27406 zinc finger MYM-type protein 1-like isoform X1 [Cherax quadricarinatus]	-	-	-	-	-	GO:0046983//protein dimerization activity	-	--
MSTRG.30756	12.004	16.337	6.409	4.21	5.095	1.699	5.061	4.701	2.88	3.439	4.364	3.021	4.128	3.231	4.213	--	KFM64238.1 taxid=407821 RNA-directed DNA polymerase from mobile element jockey, partial [Stegodyphus mimosarum]	-	-	-	-	-	-	-	--
MSTRG.30805	1.726	1.441	1.163	0.321	8.277	0.143	18.594	4.552	5.51	22.054	6.551	12.744	9.309	5.579	16.382	--	KAK8731717.1 taxid=27406 hypothetical protein OTU49_007438 [Cherax quadricarinatus]	-	-	-	-	-	-	-	--
MSTRG.31023	2.593	2.543	2.636	3.392	8.647	1.699	10.163	4.932	6.476	17.206	8.625	6.413	11.658	6.97	15.115	E75	XP_042211729.1 taxid=6706 nuclear hormone receptor E75-like isoform X5 [Homarus americanus]	-	-	-	-	GO:0005575//cellular_component;GO:0005622//intracellular anatomical structure;GO:0005634//nucleus;GO:0043226//organelle;GO:0043227//membrane-bounded organelle;GO:0043229//intracellular organelle;GO:0043231//intracellular membrane-bounded organelle	GO:0000981//DNA-binding transcription factor activity, RNA polymerase II-specific;GO:0003674//molecular_function;GO:0003676//nucleic acid binding;GO:0003677//DNA binding;GO:0003700//DNA-binding transcription factor activity;GO:0003707//steroid hormone receptor activity;GO:0004879//nuclear receptor activity;GO:0005488//binding;GO:0008270//zinc ion binding;GO:0016853//isomerase activity;GO:0020037/…	GO:0000003//reproduction;GO:0000122//negative regulation of transcription by RNA polymerase II;GO:0002376//immune system process;GO:0003006//developmental process involved in reproduction;GO:0006355//regulation of transcription, DNA-templated;GO:0006357//regulation of transcription by RNA polymerase II;GO:0006955//immune response;GO:0006959//humoral immune response;GO:0007154//cell communication;…	--
MSTRG.31441	66.746	34.676	358.81	100.994	133.204	70.535	20.62	61.647	87.766	317.612	106.265	7.731	170.643	68.363	202.474	--	XP_053653814.1 taxid=27406 uncharacterized protein LOC128703237 [Cherax quadricarinatus]	-	-	-	-	GO:0005576//extracellular region	GO:0008289//lipid binding	GO:0006869//lipid transport;GO:0042157//lipoprotein metabolic process	--
MSTRG.31462	1.403	2.364	3.25	1.78	0.851	0	0.776	1.332	0.561	4.252	0.188	0.985	2.873	4.391	5.48	--	XP_053642876.1 taxid=27406 uncharacterized protein LOC128695937 [Cherax quadricarinatus]	-	-	-	-	-	GO:0003964//RNA-directed DNA polymerase activity	GO:0000373//Group II intron splicing	--
MSTRG.31523	1.185	1.381	0.601	1.268	0.533	0.179	0.358	0.411	0.293	0.555	0.123	0.419	0.77	0.223	0.539	--	-	-	-	-	-	-	-	-	--
MSTRG.31851	91.662	168.195	62.538	22.396	1.641	35.402	33.933	3.197	7.549	41.622	32.985	9.33	42.383	100.787	38.977	LAC14	BCO16709.1 taxid=151164 laccase [Chiromantes haematocheir]	-	-	-	-	GO:0042597//periplasmic space	GO:0005375//copper ion transmembrane transporter activity;GO:0005507//copper ion binding;GO:0008270//zinc ion binding;GO:0016491//oxidoreductase activity;GO:0050421//nitrite reductase (NO-forming) activity	GO:0006825//copper ion transport;GO:0008152//metabolic process	--
MSTRG.31927	48.268	120.648	62.16	76.052	36.836	20.515	40.335	37.285	37.556	25.625	30.596	18.824	59.566	53.071	27.374	--	XP_045601287.1 taxid=6728 high affinity copper uptake protein 1-like isoform X1 [Procambarus clarkii]	Human Diseases;Organismal Systems	Drug resistance: antineoplastic;Digestive system	ko01524//Platinum drug resistance;ko04978//Mineral absorption	K14686;K14686	GO:0005575//cellular_component;GO:0005622//intracellular anatomical structure;GO:0005737//cytoplasm;GO:0005768//endosome;GO:0005770//late endosome;GO:0005886//plasma membrane;GO:0005887//integral component of plasma membrane;GO:0012505//endomembrane system;GO:0016020//membrane;GO:0016021//integral component of membrane;GO:0031224//intrinsic component of membrane;GO:0031226//intrinsic component of…	GO:0003674//molecular_function;GO:0005215//transporter activity;GO:0005375//copper ion transmembrane transporter activity;GO:0005488//binding;GO:0005515//protein binding;GO:0008324//cation transmembrane transporter activity;GO:0015075//ion transmembrane transporter activity;GO:0015318//inorganic molecular entity transmembrane transporter activity;GO:0022857//transmembrane transporter activity;GO:…	GO:0000041//transition metal ion transport;GO:0002027//regulation of heart rate;GO:0006810//transport;GO:0006811//ion transport;GO:0006812//cation transport;GO:0006825//copper ion transport;GO:0006855//xenobiotic transmembrane transport;GO:0006873//cellular ion homeostasis;GO:0006875//cellular metal ion homeostasis;GO:0006878//cellular copper ion homeostasis;GO:0008016//regulation of heart contra…	--
MSTRG.32008	8.174	8.98	11.829	11.259	9.819	4.423	4.358	3.14	5.69	7.704	5.002	3.436	9.388	7.664	10.919	--	KAK8731717.1 taxid=27406 hypothetical protein OTU49_007438 [Cherax quadricarinatus]	Human Diseases	Infectious disease: viral	ko05168//Herpes simplex virus 1 infection	K09228	-	-	-	--
MSTRG.32576	11.994	5.062	2.311	0.874	0.816	1.523	2.286	0.206	4.513	13.323	1.274	1.295	0.267	0.511	8.577	--	KAG7163267.1 taxid=6706 putative 50S ribosome-binding GTPase-like 5, partial [Homarus americanus]	-	-	-	-	GO:0005786//signal recognition particle, endoplasmic reticulum targeting;GO:0016020//membrane;GO:0043190//ATP-binding cassette (ABC) transporter complex	GO:0003677//DNA binding;GO:0003924//GTPase activity;GO:0005319//lipid transporter activity;GO:0005524//ATP binding;GO:0005525//GTP binding;GO:0015098//molybdate ion transmembrane transporter activity;GO:0016887//ATP hydrolysis activity;GO:0042626//ATPase-coupled transmembrane transporter activity;GO:0043022//ribosome binding;GO:0043139//5'-3' DNA helicase activity;GO:0140359//ABC-type transporter…	GO:0006412//translation;GO:0006617//SRP-dependent cotranslational protein targeting to membrane, signal sequence recognition;GO:0006810//transport;GO:0006869//lipid transport;GO:0015689//molybdate ion transport;GO:0032508//DNA duplex unwinding	--
MSTRG.32602	5.966	3.977	5.174	3.812	3.267	1.015	0.81	1.28	3.213	2.531	3.015	2.586	3.687	3.063	2.371	--	XP_047496303.1 taxid=139456 barrier-to-autointegration factor-like isoform X3 [Penaeus chinensis]	-	-	-	-	-	-	GO:0019058//viral life cycle	--
MSTRG.32747	19.364	24.428	83.243	19.535	23.867	3.902	70.942	17.478	12.731	2.952	4.991	16.561	12.6	6.648	3.384	--	XP_053650062.1 taxid=27406 macrophage mannose receptor 1-like [Cherax quadricarinatus]	-	-	-	-	-	-	-	--
MSTRG.32903	204.469	201.994	112.85	71.066	214.596	16.414	71.31	56.067	104.348	99.213	33.763	25.554	115.768	40.499	77.965	--	-	-	-	-	-	-	GO:0003677//DNA binding;GO:0004648//O-phospho-L-serine:2-oxoglutarate aminotransferase activity;GO:0008253//5'-nucleotidase activity;GO:0016790//thiolester hydrolase activity	GO:0006564//L-serine biosynthetic process;GO:0009264//deoxyribonucleotide catabolic process	--
MSTRG.32961	4.299	4.398	0.343	0.996	0.819	0.711	0.726	0	1.434	1.774	0	1.206	1.07	0.536	1.408	--	XP_053638121.1 taxid=27406 chloride anion exchanger-like [Cherax quadricarinatus]	-	-	-	-	-	-	-	--
MSTRG.33049	52.37	36.174	37.616	41.937	41.899	13.368	19.667	22.295	19.835	42.256	20.867	28.181	32.365	26.076	31.459	--	KAG1655163.1 taxid=424472 RNA-directed DNA polymerase from mobile element jockey [Nymphon striatum]	-	-	-	-	-	GO:0003676//nucleic acid binding;GO:0004523//RNA-DNA hybrid ribonuclease activity	-	--
MSTRG.33092	0.861	1.991	0.506	0.32	0.179	0	0	0.166	0	0	0	0	0.359	0	0.121	--	XP_053633013.1 taxid=27406 fibrinogen-like protein 1 isoform X1 [Cherax quadricarinatus]	-	-	-	-	GO:0000775//chromosome, centromeric region;GO:0005634//nucleus;GO:0016020//membrane	GO:0003723//RNA binding;GO:0005524//ATP binding	GO:0000278//mitotic cell cycle;GO:0006260//DNA replication;GO:0006402//mRNA catabolic process;GO:0007059//chromosome segregation;GO:0030261//chromosome condensation	--
MSTRG.33170	72.863	50.11	31.396	13.933	39.855	1.87	6.91	18.441	24.558	7.308	25.118	2.667	7.679	31.532	13.648	--	-	-	-	-	-	-	GO:0005199//structural constituent of cell wall	GO:0009664//plant-type cell wall organization	--
MSTRG.33224	2.678	4.763	4.852	1.482	2.076	0	0	0	0.735	0	0.636	0	0.342	0.797	0.153	--	-	-	-	-	-	GO:0000775//chromosome, centromeric region;GO:0005576//extracellular region;GO:0005634//nucleus;GO:0016020//membrane	GO:0003723//RNA binding;GO:0005524//ATP binding;GO:0008289//lipid binding	GO:0000278//mitotic cell cycle;GO:0006281//DNA repair;GO:0006310//DNA recombination;GO:0006402//mRNA catabolic process;GO:0006869//lipid transport;GO:0007059//chromosome segregation;GO:0015031//protein transport;GO:0030253//protein secretion by the type I secretion system;GO:0030261//chromosome condensation;GO:0042157//lipoprotein metabolic process	--
MSTRG.33225	0.959	3.093	0.946	3.238	1.353	0	0.227	0	0	0	0.449	0	0.122	0.576	0.217	--	-	-	-	-	-	-	-	-	--
MSTRG.33893	9.234	11.932	1.597	3.036	1.701	2.721	0.528	0.272	3.678	0.086	0	0.733	0.291	0.093	0.072	--	-	-	-	-	-	-	-	-	--
MSTRG.33894	8.269	11.543	5.333	7.852	1.977	3.318	1.116	1.458	2.906	0.956	0	0	0.294	0.622	0	--	-	-	-	-	-	-	GO:0003935//GTP cyclohydrolase II activity	-	--
MSTRG.33957	13.029	0.919	5.137	8.865	0.621	0	0	2.682	2.39	1.438	0.764	0.71	1.657	7.42	0.558	--	-	-	-	-	-	-	-	-	--
MSTRG.34016	0	0	0	0.759	0.16	0.39	0	0	0.862	0	0	0	0	0	0	--	-	-	-	-	-	-	-	-	--
MSTRG.34245	4.87	3.65	3.048	2.216	3.14	1.401	1.764	2.028	1.325	2.029	3.167	2.944	2.727	2.094	2.509	--	-	-	-	-	-	-	-	-	--
MSTRG.34369	53.957	9.017	2.521	0.163	0.274	1.663	4.641	2.032	52.494	53.368	0.506	1.412	31.844	1.967	33.463	--	-	-	-	-	-	-	-	-	--
MSTRG.34610	118.05	92.365	112.394	125.774	79.02	17.88	51.728	16.33	55.483	101.132	38.299	246.358	103.264	79.68	90.234	CTSC	XP_045587677.1 taxid=6728 dipeptidyl peptidase 1-like [Procambarus clarkii]	Cellular Processes;Cellular Processes	Transport and catabolism;Cell growth and death	ko04142//Lysosome;ko04210//Apoptosis	K01275;K01275	GO:0000139//Golgi membrane;GO:0000323//lytic vacuole;GO:0005575//cellular_component;GO:0005576//extracellular region;GO:0005615//extracellular space;GO:0005622//intracellular anatomical structure;GO:0005634//nucleus;GO:0005654//nucleoplasm;GO:0005737//cytoplasm;GO:0005764//lysosome;GO:0005766//primary lysosome;GO:0005773//vacuole;GO:0005775//vacuolar lumen;GO:0005783//endoplasmic reticulum;GO:000…	GO:0003674//molecular_function;GO:0003824//catalytic activity;GO:0004175//endopeptidase activity;GO:0004197//cysteine-type endopeptidase activity;GO:0004252//serine-type endopeptidase activity;GO:0005488//binding;GO:0005515//protein binding;GO:0008047//enzyme activator activity;GO:0008233//peptidase activity;GO:0008234//cysteine-type peptidase activity;GO:0008236//serine-type peptidase activity;G…	GO:0001775//cell activation;GO:0001906//cell killing;GO:0001909//leukocyte mediated cytotoxicity;GO:0001913//T cell mediated cytotoxicity;GO:0002250//adaptive immune response;GO:0002252//immune effector process;GO:0002263//cell activation involved in immune response;GO:0002274//myeloid leukocyte activation;GO:0002275//myeloid cell activation involved in immune response;GO:0002283//neutrophil acti…	--
MSTRG.35156	1.468	2.49	1.37	0.625	1.322	1.707	0.67	0.7	1.006	2.306	0.874	0.779	1.351	0.883	1.883	--	KAK8725343.1 taxid=27406 hypothetical protein OTU49_010821 [Cherax quadricarinatus]	-	-	-	-	-	-	-	--
MSTRG.35405	3.522	8.059	2.587	2.938	4.637	0.967	2.476	1.633	2.577	4.34	2.279	1.556	4.067	2.746	3.056	--	XP_045583104.1 taxid=6728 uncharacterized protein LOC123746013 isoform X1 [Procambarus clarkii]	-	-	-	-	GO:0016020//membrane	-	GO:0070501//poly-gamma-glutamate biosynthetic process	--
MSTRG.35505	4.864	0.45	0.572	0.362	0	1.228	0.163	0.563	0.167	1.126	0.935	1.043	1.892	0	1.092	AASS	XP_042205131.1 taxid=6706 alpha-aminoadipic semialdehyde synthase, mitochondrial-like [Homarus americanus]	Metabolism;Metabolism	Global and overview maps;Amino acid metabolism	ko01100//Metabolic pathways;ko00310//Lysine degradation	K14157;K14157	-	GO:0000286//alanine dehydrogenase activity;GO:0008750//NAD(P)+ transhydrogenase (AB-specific) activity	GO:0042853//L-alanine catabolic process;GO:1902600//proton transmembrane transport	--
MSTRG.35630	14.568	10.949	35.588	10.075	44.109	6.915	12.922	4.933	11.439	17.891	25.521	3.984	13.86	10.125	14.873	--	-	-	-	-	-	-	-	-	--
MSTRG.35845	21.873	23.824	6.015	7.485	5.926	3.261	7.242	6.638	4.88	5.637	8.822	5.595	13.857	9.228	8.269	--	-	-	-	-	-	-	GO:0008255//ecdysis-triggering hormone activity	GO:0007218//neuropeptide signaling pathway;GO:0018990//ecdysis, chitin-based cuticle	--
MSTRG.36031	57.452	41.072	5.062	2.134	2.289	3.243	0.76	3.89	11.133	0.951	1.176	1.538	1.228	1.049	0.731	Pepck1	XP_053653035.1 taxid=27406 phosphoenolpyruvate carboxykinase, cytosolic [GTP]-like [Cherax quadricarinatus]	Metabolism;Environmental Information Processing;Environmental Information Processing;Organismal Systems;Environmental Information Processing;Human Diseases;Organismal Systems;Metabolism;Organismal Systems;Organismal Systems;Metabolism;Metabolism;Organismal Systems	Global and overview maps;Signal transduction;Signal transduction;Endocrine system;Signal transduction;Endocrine and metabolic disease;Endocrine system;Carbohydrate metabolism;Endocrine system;Endocrine system;Carbohydrate metabolism;Carbohydrate metabolism;Excretory system	ko01100//Metabolic pathways;ko04151//PI3K-Akt signaling pathway;ko04152//AMPK signaling pathway;ko04910//Insulin signaling pathway;ko04068//FoxO signaling pathway;ko04931//Insulin resistance;ko04922//Glucagon signaling pathway;ko00010//Glycolysis / Gluconeogenesis;ko03320//PPAR signaling pathway;ko04920//Adipocytokine signaling pathway;ko00620//Pyruvate metabolism;ko00020//Citrate cycle (TCA cycl…	K01596;K01596;K01596;K01596;K01596;K01596;K01596;K01596;K01596;K01596;K01596;K01596;K01596	GO:0005575//cellular_component;GO:0005622//intracellular anatomical structure;GO:0005737//cytoplasm;GO:0005739//mitochondrion;GO:0016020//membrane;GO:0043226//organelle;GO:0043227//membrane-bounded organelle;GO:0043229//intracellular organelle;GO:0043231//intracellular membrane-bounded organelle	GO:0000166//nucleotide binding;GO:0001882//nucleoside binding;GO:0001883//purine nucleoside binding;GO:0003674//molecular_function;GO:0003824//catalytic activity;GO:0004611//phosphoenolpyruvate carboxykinase activity;GO:0004613//phosphoenolpyruvate carboxykinase (GTP) activity;GO:0005488//binding;GO:0005525//GTP binding;GO:0015276//ligand-gated ion channel activity;GO:0016829//lyase activity;GO:0…	GO:0005975//carbohydrate metabolic process;GO:0005996//monosaccharide metabolic process;GO:0006006//glucose metabolic process;GO:0006094//gluconeogenesis;GO:0008150//biological_process;GO:0008152//metabolic process;GO:0009058//biosynthetic process;GO:0016051//carbohydrate biosynthetic process;GO:0019318//hexose metabolic process;GO:0019319//hexose biosynthetic process;GO:0044238//primary metaboli…	--
MSTRG.36118	0.072	0.026	0.18	0.592	0.091	0.321	0.907	0.26	1.386	13.921	0.297	0.156	3.53	0.325	7.615	--	XP_053657513.1 taxid=27406 F-box/LRR-repeat protein 15-like isoform X4 [Cherax quadricarinatus]	Genetic Information Processing	Translation	ko03008//Ribosome biogenesis in eukaryotes	K14530	-	-	-	--
MSTRG.36452	2.765	3.146	3.944	3.37	2.652	0.609	2.233	0.893	1.79	3.265	2.447	1.137	2.251	2.42	2.436	--	XP_045618543.1 taxid=6728 prolow-density lipoprotein receptor-related protein 1-like isoform X1 [Procambarus clarkii]	Human Diseases;Organismal Systems;Human Diseases	Neurodegenerative disease;Digestive system;Infectious disease: parasitic	ko05010//Alzheimer disease;ko04979//Cholesterol metabolism;ko05144//Malaria	K04550;K04550;K04550	-	-	-	--
MSTRG.36485	67.879	42.322	48.653	30.94	55.41	12.081	36.587	26.989	27.107	21.206	32	23.344	37.802	25.453	24.979	--	-	-	-	-	-	-	-	-	--
MSTRG.36616	0.158	4.88	0.916	1.402	4.099	1.193	0.241	0.589	0.627	0.281	0.247	0.19	4.482	0.106	0.428	--	KAK8719380.1 taxid=27406 hypothetical protein OTU49_014069, partial [Cherax quadricarinatus]	-	-	-	-	-	-	-	--
MSTRG.3666	172.075	134.848	22.007	76.353	28.342	23.411	0.797	65.424	86.16	37.407	20.609	30.912	61.843	26.553	34.571	--	AHA83583.1 taxid=27405 C-type lectin 2 [Penaeus japonicus]	-	-	-	-	-	-	-	--
MSTRG.36746	6.839	6.716	16.919	6.187	19.956	0.977	7.013	2.911	3.392	18.481	9.151	12.031	10.808	10.752	14.83	--	-	-	-	-	-	-	-	-	--
MSTRG.36806	5.733	19.717	3.607	5.503	5.17	5.77	7.012	2.519	4.937	7.56	1.632	3.033	6.986	2.926	5.041	l(1)G0196	XP_042241880.1 taxid=6706 inositol hexakisphosphate and diphosphoinositol-pentakisphosphate kinase 2-like isoform X2 [Homarus americanus]	Environmental Information Processing	Signal transduction	ko04070//Phosphatidylinositol signaling system	K13024	GO:0005575//cellular_component;GO:0005622//intracellular anatomical structure;GO:0005737//cytoplasm;GO:0005829//cytosol	GO:0000166//nucleotide binding;GO:0000827//inositol-1,3,4,5,6-pentakisphosphate kinase activity;GO:0000828//inositol hexakisphosphate kinase activity;GO:0000829//inositol heptakisphosphate kinase activity;GO:0000832//inositol hexakisphosphate 5-kinase activity;GO:0003674//molecular_function;GO:0003824//catalytic activity;GO:0005488//binding;GO:0005524//ATP binding;GO:0016301//kinase activity;GO:0…	GO:0005975//carbohydrate metabolic process;GO:0006020//inositol metabolic process;GO:0006066//alcohol metabolic process;GO:0006793//phosphorus metabolic process;GO:0006796//phosphate-containing compound metabolic process;GO:0008150//biological_process;GO:0008152//metabolic process;GO:0009058//biosynthetic process;GO:0009987//cellular process;GO:0016310//phosphorylation;GO:0019637//organophosphate…	--
MSTRG.36866	1.568	1.095	1.771	1.245	0.604	0.163	0.584	0.149	0.465	2.013	0.892	0.276	0.779	0.462	2.143	--	KRY07782.1 taxid=990121 SCAN domain-containing protein 3 [Trichinella patagoniensis]	-	-	-	-	GO:0042597//periplasmic space	-	GO:0042953//lipoprotein transport	--
MSTRG.36960	159.04	187.226	167.147	93.617	201.007	23.544	83.78	34.153	125.446	146.619	77.883	206.921	123.069	100.925	116.658	--	-	-	-	-	-	-	GO:0004842//ubiquitin-protein transferase activity;GO:0046872//metal ion binding	GO:0016567//protein ubiquitination	--
MSTRG.36966	200.005	226.905	95.679	182.261	119.369	57.571	113.442	78.659	155.734	50.562	121.698	62.88	103.063	146.182	81.367	--	-	-	-	-	-	-	GO:0003677//DNA binding	-	--
MSTRG.37005	4.225	3.333	4.276	4.045	3.797	0.282	0.881	1.765	0.674	3.009	1.759	0.48	1.839	2.14	2.173	--	-	-	-	-	-	-	GO:0008792//arginine decarboxylase activity	GO:0006527//arginine catabolic process	--
MSTRG.37117	3.507	5.21	3.405	3.046	0.806	1.493	0.405	0.926	1.646	2.447	2.201	0.427	4.292	2.3	0.903	X-element\ORF2	XP_059829735.1 taxid=79690 STARD3 N-terminal-like protein isoform X1 [Hypanus sabinus]	Genetic Information Processing	Translation	ko03008//Ribosome biogenesis in eukaryotes	K14530	-	GO:0003964//RNA-directed DNA polymerase activity	GO:0000373//Group II intron splicing;GO:0070072//vacuolar proton-transporting V-type ATPase complex assembly	--
MSTRG.37288	1.826	3.136	2.695	2.203	2.067	0.97	0.998	1.625	0.594	1.449	1.475	2.108	1.709	1.338	1.487	--	XP_053628544.1 taxid=27406 2-aminomuconic semialdehyde dehydrogenase-like [Cherax quadricarinatus]	Metabolism;Metabolism	Global and overview maps;Amino acid metabolism	ko01100//Metabolic pathways;ko00380//Tryptophan metabolism	K23234;K23234	-	-	-	--
MSTRG.37327	9.917	23.023	29.061	23.491	6.711	2.942	3.861	13.341	8.327	63.386	3.742	10.831	31.443	33.603	38.381	--	XP_053642876.1 taxid=27406 uncharacterized protein LOC128695937 [Cherax quadricarinatus]	-	-	-	-	-	GO:0003676//nucleic acid binding;GO:0003824//catalytic activity;GO:0003964//RNA-directed DNA polymerase activity;GO:0008270//zinc ion binding	GO:0000373//Group II intron splicing	--
MSTRG.37421	15.398	2.076	7.81	1.582	3.31	0	3.098	1.353	1.211	7.449	5.002	2.295	4.897	1.623	2.27	--	-	-	-	-	-	-	GO:0008780//acyl-[acyl-carrier-protein]-UDP-N-acetylglucosamine O-acyltransferase activity;GO:0016740//transferase activity	GO:0009245//lipid A biosynthetic process	--
MSTRG.37826	0.213	1.09	6.368	0.29	1.631	0	0	0.471	0	6.731	1.438	0	3.959	0	2.897	--	-	-	-	-	-	-	GO:0003677//DNA binding;GO:0003899//DNA-directed 5'-3' RNA polymerase activity;GO:0004838//L-tyrosine:2-oxoglutarate aminotransferase activity;GO:0008901//ferredoxin hydrogenase activity;GO:0016151//nickel cation binding;GO:0030170//pyridoxal phosphate binding;GO:0035091//phosphatidylinositol binding;GO:0043130//ubiquitin binding	GO:0006351//transcription, DNA-templated;GO:0009074//aromatic amino acid family catabolic process;GO:0036211//protein modification process	--
MSTRG.37827	0.255	0.145	4.981	0.262	1.896	0	0	0.202	0.353	4.956	0	0.184	1.366	0	1.978	--	-	-	-	-	-	-	GO:0008901//ferredoxin hydrogenase activity;GO:0016151//nickel cation binding	GO:0036211//protein modification process	--
MSTRG.38026	65.733	8.271	25.97	6.041	6.432	1.367	9.269	1.253	5.026	9.876	3.748	1.742	14.449	2.427	5.018	--	-	-	-	-	-	-	GO:0003723//RNA binding	-	--
MSTRG.38060	0.312	0.424	0	2.268	0.195	0.197	0	0	0.161	6.072	8.454	1.003	0.662	0.14	5.542	PPP1R12C	XP_053654674.1 taxid=27406 serine/threonine-protein phosphatase 6 regulatory ankyrin repeat subunit B-like [Cherax quadricarinatus]	Organismal Systems	Sensory system	ko04750//Inflammatory mediator regulation of TRP channels	K04984	GO:0005575//cellular_component;GO:0005886//plasma membrane;GO:0005887//integral component of plasma membrane;GO:0005929//cilium;GO:0015934//large ribosomal subunit;GO:0016020//membrane;GO:0016021//integral component of membrane;GO:0019028//viral capsid;GO:0030425//dendrite;GO:0031224//intrinsic component of membrane;GO:0031226//intrinsic component of plasma membrane;GO:0032991//protein-containing…	GO:0003674//molecular_function;GO:0003735//structural constituent of ribosome;GO:0003941//L-serine ammonia-lyase activity;GO:0004812//aminoacyl-tRNA ligase activity;GO:0005198//structural molecule activity;GO:0005215//transporter activity;GO:0005216//ion channel activity;GO:0005261//cation channel activity;GO:0005262//calcium channel activity;GO:0005488//binding;GO:0005515//protein binding;GO:000…	GO:0001964//startle response;GO:0002098//tRNA wobble uridine modification;GO:0003008//system process;GO:0006094//gluconeogenesis;GO:0006412//translation;GO:0006810//transport;GO:0006811//ion transport;GO:0006812//cation transport;GO:0006816//calcium ion transport;GO:0007600//sensory perception;GO:0007605//sensory perception of sound;GO:0007610//behavior;GO:0007638//mechanosensory behavior;GO:0008…	--
MSTRG.38061	1.44	0.868	3.285	3.634	4.262	0.43	0.686	0.394	0.234	0.395	5.243	0.244	2.937	4.685	1.818	Bbox1	XP_045614755.1 taxid=6728 gamma-butyrobetaine dioxygenase-like [Procambarus clarkii]	Metabolism;Metabolism	Global and overview maps;Amino acid metabolism	ko01100//Metabolic pathways;ko00310//Lysine degradation	K00471;K00471	-	GO:0005506//iron ion binding;GO:0008336//gamma-butyrobetaine dioxygenase activity;GO:0016491//oxidoreductase activity;GO:0050353//trimethyllysine dioxygenase activity	GO:0045329//carnitine biosynthetic process	--
MSTRG.38449	4.393	5.801	7.313	7.583	9.157	2.248	2.773	2.333	3.173	2.086	6.6	31.558	2.669	6.505	4.203	--	-	-	-	-	-	-	GO:0005515//protein binding	-	--
MSTRG.38855	9.877	12.962	15.251	2.265	2.82	1.154	0.468	7.565	4.794	3.143	4.897	3.496	3.047	1.575	6.028	--	-	-	-	-	-	GO:0005739//mitochondrion	-	GO:0000266//mitochondrial fission	--
MSTRG.38941	0.494	3.455	0.744	0	0	0.444	0	0	0.263	0.31	0	0	0	0	0.281	Hn	XP_053655618.1 taxid=27406 LOW QUALITY PROTEIN: protein henna-like [Cherax quadricarinatus]	Metabolism;Metabolism;Metabolism;Metabolism;Metabolism	Global and overview maps;Global and overview maps;Metabolism of cofactors and vitamins;Amino acid metabolism;Amino acid metabolism	ko01100//Metabolic pathways;ko01230//Biosynthesis of amino acids;ko00790//Folate biosynthesis;ko00360//Phenylalanine metabolism;ko00400//Phenylalanine, tyrosine and tryptophan biosynthesis	K00500;K00500;K00500;K00500;K00500	GO:0005575//cellular_component;GO:0005622//intracellular anatomical structure;GO:0005737//cytoplasm;GO:0005829//cytosol	GO:0003674//molecular_function;GO:0003824//catalytic activity;GO:0004497//monooxygenase activity;GO:0004505//phenylalanine 4-monooxygenase activity;GO:0004510//tryptophan 5-monooxygenase activity;GO:0004511//tyrosine 3-monooxygenase activity;GO:0005488//binding;GO:0005506//iron ion binding;GO:0005515//protein binding;GO:0016491//oxidoreductase activity;GO:0016597//amino acid binding;GO:0016705//o…	GO:0000003//reproduction;GO:0001505//regulation of neurotransmitter levels;GO:0003008//system process;GO:0006066//alcohol metabolic process;GO:0006082//organic acid metabolic process;GO:0006464//cellular protein modification process;GO:0006520//cellular amino acid metabolic process;GO:0006558//L-phenylalanine metabolic process;GO:0006559//L-phenylalanine catabolic process;GO:0006568//tryptophan m…	--
MSTRG.39008	3.804	5.176	2.968	2.496	3.249	1.161	1.485	1.432	2.125	1.921	1.484	5.372	2.799	2.599	1.522	--	XP_053628544.1 taxid=27406 2-aminomuconic semialdehyde dehydrogenase-like [Cherax quadricarinatus]	Metabolism;Metabolism	Global and overview maps;Amino acid metabolism	ko01100//Metabolic pathways;ko00380//Tryptophan metabolism	K23234;K23234	-	-	-	--
MSTRG.39048	13.589	16.066	4.983	9.382	4.634	5.878	4.496	8.659	6.119	4.211	4.712	4.461	3.491	6.863	3.905	--	-	-	-	-	-	-	-	-	--
MSTRG.39050	17.856	20.175	6.038	11.755	4.274	4.633	4.877	7.579	8.367	5.268	7.359	4.984	3.738	6.226	5.37	--	-	-	-	-	-	-	-	GO:0071941//nitrogen cycle metabolic process	--
MSTRG.39098	1.122	1.305	1.242	0.924	0.203	0.1	0.21	0.575	0.015	1.355	0.265	0.154	1.039	0.643	0.65	--	-	-	-	-	-	-	-	-	--
MSTRG.39152	2.321	2.241	1.331	1.434	0.629	0.371	0.675	1.019	0.951	1.748	0.774	1.034	1.748	0.714	1.625	--	-	-	-	-	-	-	-	-	--
MSTRG.39372	11.642	35.012	10.507	1.117	14.653	7.249	12.948	5.433	10.009	37.691	6.009	1.076	3.12	2.514	32.716	--	-	-	-	-	-	-	GO:0008915//lipid-A-disaccharide synthase activity;GO:1990817//RNA adenylyltransferase activity	GO:0006935//chemotaxis;GO:0007165//signal transduction;GO:0009245//lipid A biosynthetic process	--
MSTRG.39426	109.2	371.239	229.816	119.213	222.578	21.851	113.671	14.559	104.138	98.069	88.981	272.264	85.578	32.702	102.348	--	-	-	-	-	-	-	GO:0003677//DNA binding;GO:0003899//DNA-directed 5'-3' RNA polymerase activity;GO:0004842//ubiquitin-protein transferase activity;GO:0046872//metal ion binding	GO:0006351//transcription, DNA-templated;GO:0016567//protein ubiquitination	--
MSTRG.39438	8.652	32.851	19.688	7.112	26.932	0.497	0.389	1.385	11.245	1.169	5.78	21.23	1.1	0.936	5.003	--	-	-	-	-	-	GO:0005576//extracellular region	GO:0004842//ubiquitin-protein transferase activity;GO:0019870//potassium channel inhibitor activity;GO:0046872//metal ion binding	GO:0016567//protein ubiquitination	--
MSTRG.39445	1.471	4.586	1.207	0.863	0.586	1.592	0.457	0.817	1.489	0.788	0.407	0.211	0.872	0.136	0.635	--	XP_053637938.1 taxid=27406 tigger transposable element-derived protein 1-like [Cherax quadricarinatus]	-	-	-	-	GO:0016020//membrane	GO:0003676//nucleic acid binding;GO:0003677//DNA binding;GO:0005525//GTP binding	GO:0006813//potassium ion transport	--
MSTRG.39460	152.973	684.28	408.728	166.293	419.148	55.401	107.446	32.878	167.86	80.675	138.765	474.301	85.426	25.525	120.649	--	-	-	-	-	-	-	GO:0003677//DNA binding;GO:0003899//DNA-directed 5'-3' RNA polymerase activity	GO:0006351//transcription, DNA-templated	--
MSTRG.39481	0.587	1.712	0.683	0.327	0.661	0	0.266	0.306	0.272	0.688	0	0.85	0.073	0.71	0.742	--	-	-	-	-	-	-	-	-	--
MSTRG.39499	17.99	33.62	15.534	21.045	16.791	9.802	11.726	13.38	18.495	13.609	5.38	6.517	12.507	9.398	10.619	--	PFX12890.1 taxid=50429 Transposon TX1 uncharacterized 149 kDa protein [Stylophora pistillata]	Organismal Systems;Human Diseases;Cellular Processes;Environmental Information Processing	Endocrine system;Endocrine and metabolic disease;Cellular community - eukaryotes;Signaling molecules and interaction	ko04910//Insulin signaling pathway;ko04931//Insulin resistance;ko04520//Adherens junction;ko04514//Cell adhesion molecules	K05695;K05695;K05695;K05695	-	GO:0003964//RNA-directed DNA polymerase activity	GO:0000373//Group II intron splicing	--
MSTRG.39553	0	0	0.127	3.753	0	0.228	3.811	0	1.673	0	1.871	0	4.659	0.646	1.215	--	-	-	-	-	-	-	-	-	--
MSTRG.39668	2.796	1.467	3.264	6.875	2.012	0.581	0.565	0.692	1.065	7.594	1.361	8.464	3.1	2.938	5.037	--	XP_053630282.1 taxid=27406 uncharacterized protein LOC128686976 isoform X1 [Cherax quadricarinatus]	-	-	-	-	-	-	-	--
MSTRG.39673	4.136	0.172	2.38	0	3.916	0	0	0	0	2.893	2.21	0.52	0.801	0.435	0	--	-	-	-	-	-	GO:0042025//host cell nucleus;GO:1990246//uniplex complex	GO:0003676//nucleic acid binding;GO:0003677//DNA binding;GO:0003700//DNA-binding transcription factor activity;GO:0003746//translation elongation factor activity	GO:0006275//regulation of DNA replication;GO:0006355//regulation of transcription, DNA-templated;GO:0006414//translational elongation;GO:0036444//calcium import into the mitochondrion;GO:0051560//mitochondrial calcium ion homeostasis	--
MSTRG.39677	0	0	0.05	1.958	0.406	0.089	1.051	0.981	0.22	0.192	0.258	0.075	2.479	0.206	0.039	cho-1	XP_063584984.1 taxid=29960 high-affinity choline transporter 1-like [Penaeus indicus]	Human Diseases;Organismal Systems	Cancer: overview;Nervous system	ko05231//Choline metabolism in cancer;ko04725//Cholinergic synapse	K14387;K14387	GO:0005886//plasma membrane	GO:0005515//protein binding	GO:0043065//positive regulation of apoptotic process	--
MSTRG.39720	24.932	31.369	49.633	10.154	16.968	2.463	23.074	16.177	7.207	48.13	36.189	4.183	14.501	9.325	50.109	--	-	-	-	-	-	-	GO:0004553//hydrolase activity, hydrolyzing O-glycosyl compounds;GO:0008782//adenosylhomocysteine nucleosidase activity;GO:0008930//methylthioadenosine nucleosidase activity;GO:0016655//oxidoreductase activity, acting on NAD(P)H, quinone or similar compound as acceptor	GO:0009164//nucleoside catabolic process;GO:0019509//L-methionine salvage from methylthioadenosine	--
MSTRG.39732	8.788	22.048	9.769	0.754	1.478	0.853	0	12.904	9.756	0.293	5.847	1.449	4.507	0.606	3.984	--	-	-	-	-	-	-	-	-	--
MSTRG.39988	162.394	318.74	339.83	772.748	338.818	1080.48	567.623	1585.36	1008.2	1018.29	1403.94	630.423	372.592	1145.14	1282.58	mt:ND4L	YP_008854808.1 taxid=27406 NADH dehydrogenase subunit 4L [Cherax quadricarinatus]	Metabolism;Human Diseases;Human Diseases;Human Diseases;Human Diseases;Human Diseases;Human Diseases;Organismal Systems;Human Diseases;Human Diseases;Organismal Systems;Metabolism	Global and overview maps;Neurodegenerative disease;Neurodegenerative disease;Neurodegenerative disease;Neurodegenerative disease;Neurodegenerative disease;Neurodegenerative disease;Environmental adaptation;Cancer: overview;Cardiovascular disease;Nervous system;Energy metabolism	ko01100//Metabolic pathways;ko05022//Pathways of neurodegeneration - multiple diseases;ko05014//Amyotrophic lateral sclerosis;ko05010//Alzheimer disease;ko05016//Huntington disease;ko05012//Parkinson disease;ko05020//Prion disease;ko04714//Thermogenesis;ko05208//Chemical carcinogenesis - reactive oxygen species;ko05415//Diabetic cardiomyopathy;ko04723//Retrograde endocannabinoid signaling;ko00190…	K03882;K03882;K03882;K03882;K03882;K03882;K03882;K03882;K03882;K03882;K03882;K03882	GO:0005575//cellular_component;GO:0005622//intracellular anatomical structure;GO:0005737//cytoplasm;GO:0005739//mitochondrion;GO:0005740//mitochondrial envelope;GO:0005743//mitochondrial inner membrane;GO:0005746//mitochondrial respirasome;GO:0005747//mitochondrial respiratory chain complex I;GO:0009507//chloroplast;GO:0009534//chloroplast thylakoid;GO:0009535//chloroplast thylakoid membrane;GO:0…	GO:0003674//molecular_function;GO:0003824//catalytic activity;GO:0003954//NADH dehydrogenase activity;GO:0005488//binding;GO:0008137//NADH dehydrogenase (ubiquinone) activity;GO:0016491//oxidoreductase activity;GO:0016651//oxidoreductase activity, acting on NAD(P)H;GO:0016655//oxidoreductase activity, acting on NAD(P)H, quinone or similar compound as acceptor;GO:0048038//quinone binding;GO:005013…	GO:0006091//generation of precursor metabolites and energy;GO:0006119//oxidative phosphorylation;GO:0006120//mitochondrial electron transport, NADH to ubiquinone;GO:0006139//nucleobase-containing compound metabolic process;GO:0006163//purine nucleotide metabolic process;GO:0006725//cellular aromatic compound metabolic process;GO:0006753//nucleoside phosphate metabolic process;GO:0006793//phosphor…	--
MSTRG.40002	0.963	7.639	1.614	12.495	3.923	22.72	10.874	35.515	18.659	24.527	23.385	15.003	8.459	15.366	30.232	COI	YP_008854823.1 taxid=99752 cytochrome c oxidase subunit I, partial [Cherax glaber]	Metabolism;Human Diseases;Human Diseases;Human Diseases;Human Diseases;Human Diseases;Human Diseases;Organismal Systems;Human Diseases;Human Diseases;Human Diseases;Metabolism;Organismal Systems	Global and overview maps;Neurodegenerative disease;Neurodegenerative disease;Neurodegenerative disease;Neurodegenerative disease;Neurodegenerative disease;Neurodegenerative disease;Environmental adaptation;Cancer: overview;Cardiovascular disease;Endocrine and metabolic disease;Energy metabolism;Circulatory system	ko01100//Metabolic pathways;ko05022//Pathways of neurodegeneration - multiple diseases;ko05014//Amyotrophic lateral sclerosis;ko05010//Alzheimer disease;ko05016//Huntington disease;ko05012//Parkinson disease;ko05020//Prion disease;ko04714//Thermogenesis;ko05208//Chemical carcinogenesis - reactive oxygen species;ko05415//Diabetic cardiomyopathy;ko04932//Non-alcoholic fatty liver disease;ko00190//O…	K02256;K02256;K02256;K02256;K02256;K02256;K02256;K02256;K02256;K02256;K02256;K02256;K02256	GO:0005575//cellular_component;GO:0005622//intracellular anatomical structure;GO:0005737//cytoplasm;GO:0005739//mitochondrion;GO:0005740//mitochondrial envelope;GO:0005743//mitochondrial inner membrane;GO:0005746//mitochondrial respirasome;GO:0005750//mitochondrial respiratory chain complex III;GO:0005751//mitochondrial respiratory chain complex IV;GO:0016020//membrane;GO:0016021//integral compon…	GO:0003674//molecular_function;GO:0003824//catalytic activity;GO:0004129//cytochrome-c oxidase activity;GO:0005215//transporter activity;GO:0005488//binding;GO:0005506//iron ion binding;GO:0005507//copper ion binding;GO:0008324//cation transmembrane transporter activity;GO:0009055//electron transfer activity;GO:0009486//cytochrome bo3 ubiquinol oxidase activity;GO:0015075//ion transmembrane trans…	GO:0006091//generation of precursor metabolites and energy;GO:0006119//oxidative phosphorylation;GO:0006123//mitochondrial electron transport, cytochrome c to oxygen;GO:0006139//nucleobase-containing compound metabolic process;GO:0006163//purine nucleotide metabolic process;GO:0006725//cellular aromatic compound metabolic process;GO:0006753//nucleoside phosphate metabolic process;GO:0006793//phos…	--
MSTRG.40003	5.982	5.091	4.792	10.123	5.613	39.819	17	39.707	19.864	12.048	16.116	15.733	5.676	17.088	13.079	mt:ND1	YP_008854810.1 taxid=27406 NADH dehydrogenase subunit 1 [Cherax quadricarinatus]	Metabolism;Human Diseases;Human Diseases;Human Diseases;Human Diseases;Human Diseases;Human Diseases;Organismal Systems;Human Diseases;Human Diseases;Organismal Systems;Metabolism	Global and overview maps;Neurodegenerative disease;Neurodegenerative disease;Neurodegenerative disease;Neurodegenerative disease;Neurodegenerative disease;Neurodegenerative disease;Environmental adaptation;Cancer: overview;Cardiovascular disease;Nervous system;Energy metabolism	ko01100//Metabolic pathways;ko05022//Pathways of neurodegeneration - multiple diseases;ko05014//Amyotrophic lateral sclerosis;ko05010//Alzheimer disease;ko05016//Huntington disease;ko05012//Parkinson disease;ko05020//Prion disease;ko04714//Thermogenesis;ko05208//Chemical carcinogenesis - reactive oxygen species;ko05415//Diabetic cardiomyopathy;ko04723//Retrograde endocannabinoid signaling;ko00190…	K03878;K03878;K03878;K03878;K03878;K03878;K03878;K03878;K03878;K03878;K03878;K03878	GO:0005575//cellular_component;GO:0005622//intracellular anatomical structure;GO:0005737//cytoplasm;GO:0005739//mitochondrion;GO:0005740//mitochondrial envelope;GO:0005743//mitochondrial inner membrane;GO:0005746//mitochondrial respirasome;GO:0005747//mitochondrial respiratory chain complex I;GO:0016020//membrane;GO:0016021//integral component of membrane;GO:0019866//organelle inner membrane;GO:0…	GO:0003674//molecular_function;GO:0003824//catalytic activity;GO:0003954//NADH dehydrogenase activity;GO:0008137//NADH dehydrogenase (ubiquinone) activity;GO:0016491//oxidoreductase activity;GO:0016651//oxidoreductase activity, acting on NAD(P)H;GO:0016655//oxidoreductase activity, acting on NAD(P)H, quinone or similar compound as acceptor;GO:0050136//NADH dehydrogenase (quinone) activity	GO:0006091//generation of precursor metabolites and energy;GO:0006119//oxidative phosphorylation;GO:0006120//mitochondrial electron transport, NADH to ubiquinone;GO:0006139//nucleobase-containing compound metabolic process;GO:0006163//purine nucleotide metabolic process;GO:0006725//cellular aromatic compound metabolic process;GO:0006753//nucleoside phosphate metabolic process;GO:0006793//phosphor…	--
MSTRG.40004	11.249	23.418	24.173	44.917	29.931	98.232	39.989	101.376	98.746	45.357	72.81	58.92	23.59	42.431	53.162	--	-	-	-	-	-	-	-	-	--
MSTRG.40358	180.397	171.583	188.224	175.751	154.351	43.388	91.7	31.929	94.363	176.262	70.063	460.628	178.974	133.503	136.588	CTSC	XP_045587677.1 taxid=6728 dipeptidyl peptidase 1-like [Procambarus clarkii]	Cellular Processes;Cellular Processes	Transport and catabolism;Cell growth and death	ko04142//Lysosome;ko04210//Apoptosis	K01275;K01275	GO:0000139//Golgi membrane;GO:0000323//lytic vacuole;GO:0005575//cellular_component;GO:0005576//extracellular region;GO:0005615//extracellular space;GO:0005622//intracellular anatomical structure;GO:0005634//nucleus;GO:0005654//nucleoplasm;GO:0005737//cytoplasm;GO:0005764//lysosome;GO:0005766//primary lysosome;GO:0005773//vacuole;GO:0005775//vacuolar lumen;GO:0005783//endoplasmic reticulum;GO:000…	GO:0003674//molecular_function;GO:0003824//catalytic activity;GO:0004175//endopeptidase activity;GO:0004197//cysteine-type endopeptidase activity;GO:0004252//serine-type endopeptidase activity;GO:0005488//binding;GO:0005515//protein binding;GO:0008047//enzyme activator activity;GO:0008233//peptidase activity;GO:0008234//cysteine-type peptidase activity;GO:0008236//serine-type peptidase activity;G…	GO:0001775//cell activation;GO:0001906//cell killing;GO:0001909//leukocyte mediated cytotoxicity;GO:0001913//T cell mediated cytotoxicity;GO:0002250//adaptive immune response;GO:0002252//immune effector process;GO:0002263//cell activation involved in immune response;GO:0002274//myeloid leukocyte activation;GO:0002275//myeloid cell activation involved in immune response;GO:0002283//neutrophil acti…	--
MSTRG.40359	39.377	29.989	41.028	43.257	28.965	8.58	18.834	4.204	22.371	37.449	15.58	80.95	40.371	27.735	33.721	Ctsc	XP_045587677.1 taxid=6728 dipeptidyl peptidase 1-like [Procambarus clarkii]	Cellular Processes;Cellular Processes	Transport and catabolism;Cell growth and death	ko04142//Lysosome;ko04210//Apoptosis	K01275;K01275	GO:0000139//Golgi membrane;GO:0000323//lytic vacuole;GO:0005575//cellular_component;GO:0005576//extracellular region;GO:0005615//extracellular space;GO:0005622//intracellular anatomical structure;GO:0005634//nucleus;GO:0005654//nucleoplasm;GO:0005737//cytoplasm;GO:0005764//lysosome;GO:0005766//primary lysosome;GO:0005773//vacuole;GO:0005775//vacuolar lumen;GO:0005783//endoplasmic reticulum;GO:000…	GO:0003674//molecular_function;GO:0003824//catalytic activity;GO:0004175//endopeptidase activity;GO:0004197//cysteine-type endopeptidase activity;GO:0004252//serine-type endopeptidase activity;GO:0004601//peroxidase activity;GO:0005488//binding;GO:0005515//protein binding;GO:0008047//enzyme activator activity;GO:0008233//peptidase activity;GO:0008234//cysteine-type peptidase activity;GO:0008236//…	GO:0001775//cell activation;GO:0001906//cell killing;GO:0001909//leukocyte mediated cytotoxicity;GO:0001913//T cell mediated cytotoxicity;GO:0002250//adaptive immune response;GO:0002252//immune effector process;GO:0002263//cell activation involved in immune response;GO:0002274//myeloid leukocyte activation;GO:0002275//myeloid cell activation involved in immune response;GO:0002283//neutrophil acti…	--
MSTRG.4052	2.687	0.814	2.46	2.56	0.912	0.643	1.735	0.457	0.603	1.342	1.432	0.747	1.928	1.673	1.6	--	BAM35674.1 taxid=27405 putative reverse transcriptase [Penaeus japonicus]	-	-	-	-	-	-	-	--
MSTRG.4115	28.532	33.084	38.572	17.722	30.806	8.888	8.179	5.641	15.636	37.621	20.616	13.355	26.641	11.165	25.545	--	-	-	-	-	-	GO:0005840//ribosome;GO:0009507//chloroplast;GO:0022627//cytosolic small ribosomal subunit	GO:0003735//structural constituent of ribosome;GO:0005199//structural constituent of cell wall;GO:0019843//rRNA binding	GO:0006412//translation;GO:0009664//plant-type cell wall organization	--
MSTRG.4394	1.65	1.135	1.811	1.979	1.343	0.118	0.611	0.27	0.915	6.569	2.316	0.401	1.908	0.753	5.388	--	-	-	-	-	-	-	-	-	--
MSTRG.4420	32.027	40.244	25.791	22.075	22.365	8.646	22.709	9.753	7.777	21.238	21.155	6.94	30.287	16.27	16.807	--	KAK8738331.1 taxid=27406 hypothetical protein OTU49_017424, partial [Cherax quadricarinatus]	-	-	-	-	-	-	-	--
MSTRG.4571	13.757	12.091	3.319	2.619	5.017	1.223	2.835	6.635	7.627	3.615	3.083	6.883	2.722	4.062	3.795	--	-	-	-	-	-	GO:0005576//extracellular region;GO:0019013//viral nucleocapsid	GO:0003723//RNA binding;GO:0005184//neuropeptide hormone activity	GO:0008380//RNA splicing	--
MSTRG.4960	37.959	6.22	10.713	2.195	1.117	0.776	11.143	1.653	2.387	20.626	3.488	0.382	3.978	1.017	5.065	--	-	-	-	-	-	-	GO:0009976//tocopherol cyclase activity	GO:0009306//protein secretion	--
MSTRG.5070	53.272	3.272	42.023	30.625	4.077	7.083	13.206	16.315	13.89	15.34	9.571	22.272	12.908	36.664	5.67	--	MBN3309800.1 taxid=7924 CPT1A palmitoyltransferase [Amia calva]	Genetic Information Processing	Translation	ko03008//Ribosome biogenesis in eukaryotes	K14530	-	-	-	--
MSTRG.595	14.791	15.655	7.742	13.64	23.056	2.225	2.655	9.119	5.567	17.988	13.138	8.706	12.192	11.167	11.925	--	XP_053639121.1 taxid=27406 fructose-1,6-bisphosphatase 1-like isoform X1 [Cherax quadricarinatus]	Genetic Information Processing	Translation	ko03008//Ribosome biogenesis in eukaryotes	K14530	-	-	-	--
MSTRG.6160	16.584	4.128	10.616	0	5.199	0.053	0.377	1.347	0.129	0	0	0.223	3.432	2.386	0	--	XP_045126053.1 taxid=210409 apolipophorins-like isoform X3 [Portunus trituberculatus]	-	-	-	-	GO:0016020//membrane	-	GO:0019087//transformation of host cell by virus	--
MSTRG.6577	0.398	0.555	0.624	0	0	0	0	0.188	0	0.356	0	0	0.565	0.224	0.43	--	-	-	-	-	-	-	-	-	--
MSTRG.8234	2.258	1.142	1.074	1.889	0.847	0.244	0.682	0.392	0.873	1.26	1.032	0.285	1.049	1.322	1.507	--	-	-	-	-	-	-	-	-	--
MSTRG.8247	6.542	4.042	3.843	3.336	3.408	1.109	2.801	1.892	2.536	3.302	2.524	1.127	2.175	1.736	2.671	--	XP_048827643.1 taxid=42636 RNA-directed DNA polymerase from mobile element jockey [Brienomyrus brachyistius]	Genetic Information Processing	Translation	ko03008//Ribosome biogenesis in eukaryotes	K14530	GO:0005737//cytoplasm	GO:0000287//magnesium ion binding;GO:0003977//UDP-N-acetylglucosamine diphosphorylase activity;GO:0016410//N-acyltransferase activity;GO:0016740//transferase activity;GO:0016747//acyltransferase activity, transferring groups other than amino-acyl groups;GO:0019134//glucosamine-1-phosphate N-acetyltransferase activity	GO:0000902//cell morphogenesis;GO:0006048//UDP-N-acetylglucosamine biosynthetic process;GO:0009245//lipid A biosynthetic process;GO:0009252//peptidoglycan biosynthetic process	--
MSTRG.8384	972.889	63.759	34.647	97.198	62.85	2542.82	2601.38	3633.55	3616.33	104.571	196.939	3378.61	64.381	292.626	137.574	mt:ND4	QXU57713.1 taxid=27406 NADH dehydrogenase subunit 4 [Cherax quadricarinatus]	Metabolism;Human Diseases;Human Diseases;Human Diseases;Human Diseases;Human Diseases;Human Diseases;Organismal Systems;Human Diseases;Human Diseases;Organismal Systems;Metabolism	Global and overview maps;Neurodegenerative disease;Neurodegenerative disease;Neurodegenerative disease;Neurodegenerative disease;Neurodegenerative disease;Neurodegenerative disease;Environmental adaptation;Cancer: overview;Cardiovascular disease;Nervous system;Energy metabolism	ko01100//Metabolic pathways;ko05022//Pathways of neurodegeneration - multiple diseases;ko05014//Amyotrophic lateral sclerosis;ko05010//Alzheimer disease;ko05016//Huntington disease;ko05012//Parkinson disease;ko05020//Prion disease;ko04714//Thermogenesis;ko05208//Chemical carcinogenesis - reactive oxygen species;ko05415//Diabetic cardiomyopathy;ko04723//Retrograde endocannabinoid signaling;ko00190…	K03881;K03881;K03881;K03881;K03881;K03881;K03881;K03881;K03881;K03881;K03881;K03881	GO:0005575//cellular_component;GO:0005622//intracellular anatomical structure;GO:0005737//cytoplasm;GO:0005739//mitochondrion;GO:0005740//mitochondrial envelope;GO:0005743//mitochondrial inner membrane;GO:0005746//mitochondrial respirasome;GO:0005747//mitochondrial respiratory chain complex I;GO:0016020//membrane;GO:0016021//integral component of membrane;GO:0019866//organelle inner membrane;GO:0…	GO:0003674//molecular_function;GO:0003824//catalytic activity;GO:0003954//NADH dehydrogenase activity;GO:0008137//NADH dehydrogenase (ubiquinone) activity;GO:0015297//antiporter activity;GO:0016491//oxidoreductase activity;GO:0016651//oxidoreductase activity, acting on NAD(P)H;GO:0016655//oxidoreductase activity, acting on NAD(P)H, quinone or similar compound as acceptor;GO:0050136//NADH dehydrog…	GO:0001666//response to hypoxia;GO:0001701//in utero embryonic development;GO:0006091//generation of precursor metabolites and energy;GO:0006119//oxidative phosphorylation;GO:0006120//mitochondrial electron transport, NADH to ubiquinone;GO:0006139//nucleobase-containing compound metabolic process;GO:0006163//purine nucleotide metabolic process;GO:0006725//cellular aromatic compound metabolic proc…	--
MSTRG.8412	1.545	0.45	0.523	0.689	0.927	0.117	0.187	0.214	0.191	0.804	0.855	0.497	0.463	0.498	0.78	--	KAK8720595.1 taxid=27406 hypothetical protein OTU49_013221 [Cherax quadricarinatus]	-	-	-	-	-	GO:0003964//RNA-directed DNA polymerase activity	GO:0000373//Group II intron splicing	--
MSTRG.8474	20.212	19.393	10.906	9.52	8.335	5.033	8.659	5.206	10.217	26.363	9.706	6.099	22.96	10.999	18.013	pol	AKU04652.1 taxid=6973 polyprotein [Blattella germanica]	Organismal Systems;Human Diseases;Cellular Processes;Environmental Information Processing	Endocrine system;Endocrine and metabolic disease;Cellular community - eukaryotes;Signaling molecules and interaction	ko04910//Insulin signaling pathway;ko04931//Insulin resistance;ko04520//Adherens junction;ko04514//Cell adhesion molecules	K05695;K05695;K05695;K05695	-	GO:0003824//catalytic activity;GO:0003964//RNA-directed DNA polymerase activity	GO:0000373//Group II intron splicing	--
MSTRG.8489	4.776	2.355	2.924	1.051	1.826	0.357	1.802	2.072	0.777	3.6	1.739	1.616	2.357	0.591	1.905	--	-	-	-	-	-	-	-	-	--
MSTRG.8616	14.95	13.354	29.156	8.275	23.219	4.335	10.672	5.279	12.276	13.701	5.627	9.443	15.331	8.376	8.475	RTase	KAK8719409.1 taxid=27406 hypothetical protein OTU49_014055 [Cherax quadricarinatus]	-	-	-	-	-	GO:0003824//catalytic activity;GO:0003964//RNA-directed DNA polymerase activity	GO:0000373//Group II intron splicing	--
MSTRG.8735	29.005	24.467	24.724	20.8	37.45	11.874	4.832	6.606	14.592	27.539	18.113	10.856	43.928	5.11	21.883	--	-	-	-	-	-	-	-	-	--
MSTRG.8938	56.591	35.308	34.301	21.464	14.263	8.992	7.228	16.842	36.965	26.672	23.858	61.43	37.103	27.726	23.678	--	XP_053629001.1 taxid=27406 uncharacterized protein LOC128686205 [Cherax quadricarinatus]	-	-	-	-	GO:0005672//transcription factor TFIIA complex;GO:0005737//cytoplasm;GO:0005840//ribosome;GO:0005852//eukaryotic translation initiation factor 3 complex	GO:0003735//structural constituent of ribosome;GO:0003743//translation initiation factor activity	GO:0006367//transcription initiation from RNA polymerase II promoter;GO:0006414//translational elongation	--
MSTRG.9327	2.485	2.333	0.206	1.25	0.32	0.092	0.294	0.507	0.527	0.444	0.506	0.392	0.792	1.244	0.431	--	-	-	-	-	-	-	-	GO:0001539//cilium or flagellum-dependent cell motility	--
MSTRG.9362	0.554	0.457	1.88	1.056	1.06	0.131	0	0.08	0.321	0.301	1.438	0.408	0.577	0.683	0.816	--	XP_045601830.1 taxid=6728 protein crumbs homolog 2-like [Procambarus clarkii]	-	-	-	-	-	-	-	--
MSTRG.9764	0.693	0.618	0.785	1.215	0.325	0.187	0.224	0.172	0.25	0.774	0.257	0.318	1.052	1.331	0.625	--	XP_053637938.1 taxid=27406 tigger transposable element-derived protein 1-like [Cherax quadricarinatus]	-	-	-	-	GO:0016020//membrane	GO:0015136//sialic acid transmembrane transporter activity	GO:0015739//sialic acid transport	--
MSTRG.9818	4.79	1.382	1.631	1.803	5.643	0	0	0.241	0	1.141	6.175	1.187	0	1.692	7.416	--	-	-	-	-	-	-	-	-	--
MSTRG.9857	0.5	1.19	0.569	0.141	0.198	0.16	0.377	0	0.261	0.101	2.984	0.279	0.323	0.057	0.775	--	-	-	-	-	-	-	-	-	--
MSTRG.987	4.749	3.642	5.021	6.41	6.677	1.774	3.207	2.06	1.159	3.986	3.134	2.109	2.422	1.26	4.261	maoA	XP_045614806.1 taxid=6728 probable flavin-containing monoamine oxidase A [Procambarus clarkii]	Metabolism;Human Diseases;Organismal Systems;Human Diseases;Metabolism;Organismal Systems;Metabolism;Metabolism;Human Diseases;Metabolism;Metabolism;Human Diseases;Metabolism;Metabolism	Global and overview maps;Neurodegenerative disease;Nervous system;Substance dependence;Xenobiotics biodegradation and metabolism;Nervous system;Amino acid metabolism;Amino acid metabolism;Substance dependence;Amino acid metabolism;Amino acid metabolism;Substance dependence;Amino acid metabolism;Amino acid metabolism	ko01100//Metabolic pathways;ko05012//Parkinson disease;ko04728//Dopaminergic synapse;ko05034//Alcoholism;ko00982//Drug metabolism - cytochrome P450;ko04726//Serotonergic synapse;ko00260//Glycine, serine and threonine metabolism;ko00380//Tryptophan metabolism;ko05031//Amphetamine addiction;ko00330//Arginine and proline metabolism;ko00350//Tyrosine metabolism;ko05030//Cocaine addiction;ko00340//His…	K00274;K00274;K00274;K00274;K00274;K00274;K00274;K00274;K00274;K00274;K00274;K00274;K00274;K00274	GO:0005737//cytoplasm;GO:0009331//glycerol-3-phosphate dehydrogenase complex;GO:0009342//glutamate synthase complex (NADPH)	GO:0000104//succinate dehydrogenase activity;GO:0003677//DNA binding;GO:0003824//catalytic activity;GO:0003899//DNA-directed 5'-3' RNA polymerase activity;GO:0004148//dihydrolipoyl dehydrogenase activity;GO:0004368//glycerol-3-phosphate dehydrogenase (quinone) activity;GO:0004497//monooxygenase activity;GO:0004729//oxygen-dependent protoporphyrinogen oxidase activity;GO:0004791//thioredoxin-disul…	GO:0006071//glycerol metabolic process;GO:0006099//tricarboxylic acid cycle;GO:0006351//transcription, DNA-templated;GO:0006537//glutamate biosynthetic process;GO:0006744//ubiquinone biosynthetic process;GO:0006779//porphyrin-containing compound biosynthetic process;GO:0009060//aerobic respiration;GO:0009061//anaerobic respiration;GO:0009228//thiamine biosynthetic process;GO:0009236//cobalamin bi…	--
MSTRG.9877	4100.81	2382.57	2634.04	4671.82	3860.23	12668.9	8166.27	12665.9	11770.7	5245.66	7740.95	11951.1	2335.2	6068.85	5967.99	mt:CoIII	YP_008854802.1 taxid=27406 cytochrome c oxidase subunit III [Cherax quadricarinatus]	Metabolism;Human Diseases;Human Diseases;Human Diseases;Human Diseases;Human Diseases;Human Diseases;Organismal Systems;Human Diseases;Human Diseases;Human Diseases;Metabolism;Organismal Systems	Global and overview maps;Neurodegenerative disease;Neurodegenerative disease;Neurodegenerative disease;Neurodegenerative disease;Neurodegenerative disease;Neurodegenerative disease;Environmental adaptation;Cancer: overview;Cardiovascular disease;Endocrine and metabolic disease;Energy metabolism;Circulatory system	ko01100//Metabolic pathways;ko05022//Pathways of neurodegeneration - multiple diseases;ko05014//Amyotrophic lateral sclerosis;ko05010//Alzheimer disease;ko05016//Huntington disease;ko05012//Parkinson disease;ko05020//Prion disease;ko04714//Thermogenesis;ko05208//Chemical carcinogenesis - reactive oxygen species;ko05415//Diabetic cardiomyopathy;ko04932//Non-alcoholic fatty liver disease;ko00190//O…	K02262;K02262;K02262;K02262;K02262;K02262;K02262;K02262;K02262;K02262;K02262;K02262;K02262	GO:0005575//cellular_component;GO:0005622//intracellular anatomical structure;GO:0005737//cytoplasm;GO:0005739//mitochondrion;GO:0005740//mitochondrial envelope;GO:0005743//mitochondrial inner membrane;GO:0005746//mitochondrial respirasome;GO:0005751//mitochondrial respiratory chain complex IV;GO:0016020//membrane;GO:0016021//integral component of membrane;GO:0019866//organelle inner membrane;GO:…	GO:0003674//molecular_function;GO:0003824//catalytic activity;GO:0004129//cytochrome-c oxidase activity;GO:0005215//transporter activity;GO:0005507//copper ion binding;GO:0008324//cation transmembrane transporter activity;GO:0009055//electron transfer activity;GO:0009486//cytochrome bo3 ubiquinol oxidase activity;GO:0015075//ion transmembrane transporter activity;GO:0015078//proton transmembrane …	GO:0006091//generation of precursor metabolites and energy;GO:0006119//oxidative phosphorylation;GO:0006123//mitochondrial electron transport, cytochrome c to oxygen;GO:0006139//nucleobase-containing compound metabolic process;GO:0006163//purine nucleotide metabolic process;GO:0006725//cellular aromatic compound metabolic process;GO:0006753//nucleoside phosphate metabolic process;GO:0006793//phos…	--
MSTRG.989	31.948	16.982	22.288	18.572	16.735	4.034	10.868	7.924	6.867	22.384	15.891	10.192	10.523	6.956	18.772	--	XP_053654326.1 taxid=27406 cytochrome P450 3A41-like [Cherax quadricarinatus]	Metabolism;Human Diseases;Organismal Systems;Human Diseases;Metabolism;Organismal Systems;Metabolism;Metabolism;Human Diseases;Metabolism;Metabolism;Human Diseases;Metabolism;Metabolism	Global and overview maps;Neurodegenerative disease;Nervous system;Substance dependence;Xenobiotics biodegradation and metabolism;Nervous system;Amino acid metabolism;Amino acid metabolism;Substance dependence;Amino acid metabolism;Amino acid metabolism;Substance dependence;Amino acid metabolism;Amino acid metabolism	ko01100//Metabolic pathways;ko05012//Parkinson disease;ko04728//Dopaminergic synapse;ko05034//Alcoholism;ko00982//Drug metabolism - cytochrome P450;ko04726//Serotonergic synapse;ko00260//Glycine, serine and threonine metabolism;ko00380//Tryptophan metabolism;ko05031//Amphetamine addiction;ko00330//Arginine and proline metabolism;ko00350//Tyrosine metabolism;ko05030//Cocaine addiction;ko00340//His…	K00274;K00274;K00274;K00274;K00274;K00274;K00274;K00274;K00274;K00274;K00274;K00274;K00274;K00274	-	-	-	--
ncbi_128684061	0.415	0.308	0.689	0.463	0.278	0.785	0.626	0.771	0.687	3.434	0.256	0.334	19.6	2.39	2.47	--	XP_045614855.1 uncharacterized protein LOC123768406 isoform X1 [Procambarus clarkii]	-	-	-	-	GO:0045095//keratin filament	-	-	--
ncbi_128684142	1.451	1.091	0.182	0.757	0.238	0.748	0.557	0.8	0.473	0.267	0.199	0.19	0.625	0.716	0.301	ABCB1	XP_042225493.1 ATP-dependent translocase ABCB1-like isoform X1 [Homarus americanus]	Organismal Systems;Human Diseases;Human Diseases;Environmental Information Processing	Digestive system;Cancer: overview;Cancer: specific types;Membrane transport	ko04976//Bile secretion;ko05206//MicroRNAs in cancer;ko05226//Gastric cancer;ko02010//ABC transporters	K05658;K05658;K05658;K05658	GO:0005575//cellular_component;GO:0005737//cytoplasm;GO:0005887//integral component of plasma membrane;GO:0009288//bacterial-type flagellum;GO:0009380//excinuclease repair complex;GO:0009898//cytoplasmic side of plasma membrane;GO:0016021//integral component of membrane;GO:0030257//type III protein secretion system complex;GO:0043190//ATP-binding cassette (ABC) transporter complex;GO:0055051//ATP…	GO:0003674//molecular_function;GO:0003723//RNA binding;GO:0003724//RNA helicase activity;GO:0003924//GTPase activity;GO:0004020//adenylylsulfate kinase activity;GO:0004140//dephospho-CoA kinase activity;GO:0005260//intracellularly ATP-gated chloride channel activity;GO:0005319//lipid transporter activity;GO:0005524//ATP binding;GO:0005525//GTP binding;GO:0009381//excinuclease ABC activity;GO:0015…	GO:0000910//cytokinesis;GO:0001539//cilium or flagellum-dependent cell motility;GO:0006289//nucleotide-excision repair;GO:0006614//SRP-dependent cotranslational protein targeting to membrane;GO:0006790//sulfur compound metabolic process;GO:0006810//transport;GO:0006817//phosphate ion transport;GO:0006824//cobalt ion transport;GO:0006855//xenobiotic transmembrane transport;GO:0006869//lipid transp…	--
ncbi_128684172	32.675	12.329	18.774	0.196	10.449	0.277	1.463	4.866	0.136	0.205	0.293	2.359	7.227	6.294	0.261	--	XP_042237641.1 uncharacterized protein LOC121876526 isoform X2 [Homarus americanus]	Human Diseases;Environmental Information Processing;Cellular Processes;Human Diseases;Organismal Systems;Organismal Systems;Environmental Information Processing;Organismal Systems	Infectious disease: viral;Signal transduction;Cellular community - eukaryotes;Infectious disease: viral;Immune system;Immune system;Signaling molecules and interaction;Immune system	ko05165//Human papillomavirus infection;ko04151//PI3K-Akt signaling pathway;ko04510//Focal adhesion;ko05171//Coronavirus disease - COVID-19;ko04613//Neutrophil extracellular trap formation;ko04611//Platelet activation;ko04512//ECM-receptor interaction;ko04610//Complement and coagulation cascades	K03900;K03900;K03900;K03900;K03900;K03900;K03900;K03900	-	-	-	--
ncbi_128684236	26.216	19.994	15.239	4.731	20.946	3.103	5.56	6.175	13.144	16.852	7.606	7.719	22.707	14.358	12.923	--	-	-	-	-	-	-	GO:0015573//beta-glucoside transmembrane transporter activity;GO:0042834//peptidoglycan binding	GO:0009401//phosphoenolpyruvate-dependent sugar phosphotransferase system;GO:0015759//beta-glucoside transport;GO:0042742//defense response to bacterium	--
ncbi_128684289	1.274	2.03	1.602	1.632	1.519	0.515	0.892	0.703	1.497	0.432	1.001	0.783	2.462	1.323	0.796	SLC26A2	XP_045612680.1 sulfate anion transporter 1-like isoform X1 [Procambarus clarkii]	-	-	-	-	GO:0005575//cellular_component;GO:0005886//plasma membrane;GO:0005887//integral component of plasma membrane;GO:0016020//membrane;GO:0016021//integral component of membrane;GO:0031224//intrinsic component of membrane;GO:0031226//intrinsic component of plasma membrane;GO:0071944//cell periphery	GO:0003674//molecular_function;GO:0005215//transporter activity;GO:0005216//ion channel activity;GO:0005253//anion channel activity;GO:0005254//chloride channel activity;GO:0005310//dicarboxylic acid transmembrane transporter activity;GO:0005342//organic acid transmembrane transporter activity;GO:0005452//inorganic anion exchanger activity;GO:0008028//monocarboxylic acid transmembrane transporter…	GO:0006355//regulation of transcription, DNA-templated;GO:0006810//transport;GO:0006811//ion transport;GO:0006812//cation transport;GO:0006816//calcium ion transport;GO:0006820//anion transport;GO:0006821//chloride transport;GO:0006835//dicarboxylic acid transport;GO:0006855//xenobiotic transmembrane transport;GO:0006873//cellular ion homeostasis;GO:0006885//regulation of pH;GO:0008150//biologica…	--
ncbi_128684306	6.578	9.211	2.661	3.72	2.488	1.881	2.763	2.213	2.27	2.041	1.447	3.158	1.807	1.336	1.251	POLR3A	KAG7169497.1 DNA-directed RNA polymerase III subunit RPC1-like [Homarus americanus]	Genetic Information Processing;Organismal Systems	Transcription;Immune system	ko03020//RNA polymerase;ko04623//Cytosolic DNA-sensing pathway	K03018;K03018	GO:0000345//cytosolic DNA-directed RNA polymerase complex;GO:0000428//DNA-directed RNA polymerase complex;GO:0005575//cellular_component;GO:0005622//intracellular anatomical structure;GO:0005634//nucleus;GO:0005654//nucleoplasm;GO:0005666//RNA polymerase III complex;GO:0030880//RNA polymerase complex;GO:0031974//membrane-enclosed lumen;GO:0031981//nuclear lumen;GO:0032991//protein-containing comp…	GO:0003674//molecular_function;GO:0003676//nucleic acid binding;GO:0003677//DNA binding;GO:0003682//chromatin binding;GO:0003824//catalytic activity;GO:0003899//DNA-directed 5'-3' RNA polymerase activity;GO:0005488//binding;GO:0016740//transferase activity;GO:0016772//transferase activity, transferring phosphorus-containing groups;GO:0016779//nucleotidyltransferase activity;GO:0034062//5'-3' RNA …	GO:0001817//regulation of cytokine production;GO:0001819//positive regulation of cytokine production;GO:0002252//immune effector process;GO:0002376//immune system process;GO:0006139//nucleobase-containing compound metabolic process;GO:0006351//transcription, DNA-templated;GO:0006383//transcription by RNA polymerase III;GO:0006725//cellular aromatic compound metabolic process;GO:0006807//nitrogen …	--
ncbi_128684324	1.716	3.208	17.165	2.346	7.972	1.115	4.401	1.707	2.002	2.991	3.319	2.396	3.776	3.7	3.177	acsbg2	XP_045612661.1 long-chain-fatty-acid--CoA ligase ACSBG2-like [Procambarus clarkii]	Metabolism;Metabolism;Metabolism;Organismal Systems;Organismal Systems;Metabolism	Global and overview maps;Global and overview maps;Lipid metabolism;Endocrine system;Endocrine system;Lipid metabolism	ko01100//Metabolic pathways;ko01212//Fatty acid metabolism;ko00071//Fatty acid degradation;ko03320//PPAR signaling pathway;ko04920//Adipocytokine signaling pathway;ko00061//Fatty acid biosynthesis	K15013;K15013;K15013;K15013;K15013;K15013	-	GO:0003674//molecular_function;GO:0003824//catalytic activity;GO:0003987//acetate-CoA ligase activity;GO:0004467//long-chain fatty acid-CoA ligase activity;GO:0008668//(2,3-dihydroxybenzoyl)adenylate synthase activity;GO:0008756//o-succinylbenzoate-CoA ligase activity;GO:0015645//fatty acid ligase activity;GO:0016405//CoA-ligase activity;GO:0016874//ligase activity;GO:0016877//ligase activity, fo…	GO:0001676//long-chain fatty acid metabolic process;GO:0006082//organic acid metabolic process;GO:0006629//lipid metabolic process;GO:0006631//fatty acid metabolic process;GO:0006633//fatty acid biosynthetic process;GO:0006950//response to stress;GO:0008150//biological_process;GO:0008152//metabolic process;GO:0008610//lipid biosynthetic process;GO:0009058//biosynthetic process;GO:0009234//menaqui…	--
ncbi_128684329	4.533	5.183	5.894	3.564	4.946	1.548	3.702	1.805	2.183	4.548	2.314	1.912	3.438	2.597	4.318	tmem87a	XP_045588085.1 transmembrane protein 87A-like [Procambarus clarkii]	-	-	-	-	GO:0005575//cellular_component;GO:0016020//membrane;GO:0016021//integral component of membrane;GO:0031224//intrinsic component of membrane	-	-	--
ncbi_128684360	8.347	14.911	15.083	14.369	7.094	2.395	5.625	4.893	7.709	6.251	11.434	6.984	7.288	5.511	7.565	GSH2	XP_042237830.1 glutathione synthetase-like isoform X1 [Homarus americanus]	Metabolism;Metabolism;Metabolism;Cellular Processes	Global and overview maps;Metabolism of other amino acids;Amino acid metabolism;Cell growth and death	ko01100//Metabolic pathways;ko00480//Glutathione metabolism;ko00270//Cysteine and methionine metabolism;ko04216//Ferroptosis	K21456;K21456;K21456;K21456	GO:0005575//cellular_component;GO:0005622//intracellular anatomical structure;GO:0005737//cytoplasm;GO:0005829//cytosol;GO:0032991//protein-containing complex;GO:0036087//glutathione synthase complex;GO:1902494//catalytic complex	GO:0000166//nucleotide binding;GO:0000287//magnesium ion binding;GO:0003674//molecular_function;GO:0003824//catalytic activity;GO:0004363//glutathione synthase activity;GO:0005488//binding;GO:0005515//protein binding;GO:0005524//ATP binding;GO:0016594//glycine binding;GO:0016597//amino acid binding;GO:0016874//ligase activity;GO:0016879//ligase activity, forming carbon-nitrogen bonds;GO:0016881//…	GO:0001101//response to acid chemical;GO:0006082//organic acid metabolic process;GO:0006518//peptide metabolic process;GO:0006520//cellular amino acid metabolic process;GO:0006575//cellular modified amino acid metabolic process;GO:0006749//glutathione metabolic process;GO:0006750//glutathione biosynthetic process;GO:0006790//sulfur compound metabolic process;GO:0006807//nitrogen compound metaboli…	--
ncbi_128684393	1.228	0.883	1.113	1.011	1.809	0.664	0.397	0.507	0.543	0.952	0.759	0.141	0.731	1.061	0.813	stau2	XP_045610891.1 double-stranded RNA-binding protein Staufen homolog [Procambarus clarkii]	-	-	-	-	GO:0000932//P-body;GO:0005575//cellular_component;GO:0005622//intracellular anatomical structure;GO:0005737//cytoplasm;GO:0005856//cytoskeleton;GO:0005875//microtubule associated complex;GO:0005886//plasma membrane;GO:0005938//cell cortex;GO:0009925//basal plasma membrane;GO:0015630//microtubule cytoskeleton;GO:0016020//membrane;GO:0016021//integral component of membrane;GO:0016323//basolateral p…	GO:0003674//molecular_function;GO:0003676//nucleic acid binding;GO:0003723//RNA binding;GO:0003725//double-stranded RNA binding;GO:0003729//mRNA binding;GO:0003730//mRNA 3'-UTR binding;GO:0004190//aspartic-type endopeptidase activity;GO:0004525//ribonuclease III activity;GO:0005488//binding;GO:0005515//protein binding;GO:0008017//microtubule binding;GO:0008092//cytoskeletal protein binding;GO:001…	GO:0000003//reproduction;GO:0000578//embryonic axis specification;GO:0001709//cell fate determination;GO:0003002//regionalization;GO:0003006//developmental process involved in reproduction;GO:0003008//system process;GO:0006396//RNA processing;GO:0006403//RNA localization;GO:0006417//regulation of translation;GO:0006915//apoptotic process;GO:0007017//microtubule-based process;GO:0007028//cytoplasm…	--
ncbi_128684397	0.74	0.578	0.465	0.387	0.39	0.175	0.14	0.241	0.25	0.421	0.24	0.297	0.347	0.404	0.321	--	XP_045612477.1 uncharacterized protein LOC123767055 [Procambarus clarkii]	-	-	-	-	GO:0005575//cellular_component;GO:0005622//intracellular anatomical structure;GO:0005634//nucleus;GO:0005654//nucleoplasm;GO:0005730//nucleolus;GO:0031974//membrane-enclosed lumen;GO:0031981//nuclear lumen;GO:0043226//organelle;GO:0043227//membrane-bounded organelle;GO:0043228//non-membrane-bounded organelle;GO:0043229//intracellular organelle;GO:0043231//intracellular membrane-bounded organelle;…	GO:0000976//transcription cis-regulatory region binding;GO:0000977//RNA polymerase II transcription regulatory region sequence-specific DNA binding;GO:0000978//RNA polymerase II cis-regulatory region sequence-specific DNA binding;GO:0000981//DNA-binding transcription factor activity, RNA polymerase II-specific;GO:0000987//cis-regulatory region sequence-specific DNA binding;GO:0001067//transcripti…	GO:0006139//nucleobase-containing compound metabolic process;GO:0006351//transcription, DNA-templated;GO:0006355//regulation of transcription, DNA-templated;GO:0006357//regulation of transcription by RNA polymerase II;GO:0006366//transcription by RNA polymerase II;GO:0006725//cellular aromatic compound metabolic process;GO:0006807//nitrogen compound metabolic process;GO:0008150//biological_proces…	--
ncbi_128684448	1.358	0.609	3.07	0.883	0.746	0.43	0.876	0.378	0.506	1.459	0.925	0.674	0.799	0.361	1.328	MTHFD2	XP_042214589.1 bifunctional methylenetetrahydrofolate dehydrogenase/cyclohydrolase, mitochondrial-like isoform X1 [Homarus americanus]	Metabolism;Metabolism	Global and overview maps;Metabolism of cofactors and vitamins	ko01100//Metabolic pathways;ko00670//One carbon pool by folate	K13403;K13403	GO:0005575//cellular_component;GO:0005622//intracellular anatomical structure;GO:0005737//cytoplasm;GO:0005739//mitochondrion;GO:0043226//organelle;GO:0043227//membrane-bounded organelle;GO:0043229//intracellular organelle;GO:0043231//intracellular membrane-bounded organelle	GO:0000287//magnesium ion binding;GO:0003674//molecular_function;GO:0003824//catalytic activity;GO:0004477//methenyltetrahydrofolate cyclohydrolase activity;GO:0004487//methylenetetrahydrofolate dehydrogenase (NAD+) activity;GO:0004488//methylenetetrahydrofolate dehydrogenase (NADP+) activity;GO:0005488//binding;GO:0016491//oxidoreductase activity;GO:0016616//oxidoreductase activity, acting on th…	GO:0005975//carbohydrate metabolic process;GO:0006082//organic acid metabolic process;GO:0006575//cellular modified amino acid metabolic process;GO:0006725//cellular aromatic compound metabolic process;GO:0006730//one-carbon metabolic process;GO:0006760//folic acid-containing compound metabolic process;GO:0006807//nitrogen compound metabolic process;GO:0008150//biological_process;GO:0008152//meta…	--
ncbi_128684449	725.969	399.107	1059.61	422.188	652.83	175.835	426.861	222.086	332.096	337.552	234.436	198.371	465.154	287.163	291.047	APOB	AHK23026.1 beta-1,3-glucan-binding protein precursor [Astacus astacus]	-	-	-	-	-	GO:0005319//lipid transporter activity	GO:0006869//lipid transport	--
ncbi_128684452	0.161	0.321	0.354	0.164	0.477	0.026	0.141	0.046	0.021	0.244	0.208	0.086	0.385	0.036	0.237	Syt6	XP_045611113.1 synaptotagmin-1-like isoform X2 [Procambarus clarkii]	-	-	-	-	-	-	-	--
ncbi_128684485	1.269	0.367	0.746	0.157	0.595	0.134	0.106	0.245	0.109	0.184	0.244	0.34	0.176	0	0.267	--	XP_045623848.1 serine protease nudel-like isoform X2 [Procambarus clarkii]	-	-	-	-	GO:0016020//membrane	GO:0003674//molecular_function;GO:0003824//catalytic activity;GO:0004175//endopeptidase activity;GO:0004252//serine-type endopeptidase activity;GO:0005044//scavenger receptor activity;GO:0005515//protein binding;GO:0008233//peptidase activity;GO:0008236//serine-type peptidase activity;GO:0016787//hydrolase activity;GO:0017171//serine hydrolase activity;GO:0140096//catalytic activity, acting on a …	GO:0000003//reproduction;GO:0001775//cell activation;GO:0002064//epithelial cell development;GO:0002065//columnar/cuboidal epithelial cell differentiation;GO:0002066//columnar/cuboidal epithelial cell development;GO:0003002//regionalization;GO:0003006//developmental process involved in reproduction;GO:0006508//proteolysis;GO:0006807//nitrogen compound metabolic process;GO:0007154//cell communicat…	--
ncbi_128684509	84.201	76.911	25.697	42.444	41.859	31.263	43.401	43.692	26.277	24.547	24.919	28.933	51.812	33.701	26.474	SLC27A4	XP_045610954.1 long-chain fatty acid transport protein 4-like isoform X1 [Procambarus clarkii]	Human Diseases;Organismal Systems;Organismal Systems	Endocrine and metabolic disease;Endocrine system;Digestive system	ko04931//Insulin resistance;ko03320//PPAR signaling pathway;ko04975//Fat digestion and absorption	K08745;K08745;K08745	-	GO:0003987//acetate-CoA ligase activity;GO:0008668//(2,3-dihydroxybenzoyl)adenylate synthase activity;GO:0008756//o-succinylbenzoate-CoA ligase activity;GO:0050218//propionate-CoA ligase activity	GO:0009234//menaquinone biosynthetic process;GO:0019290//siderophore biosynthetic process;GO:0019427//acetyl-CoA biosynthetic process from acetate	--
ncbi_128684512	51.778	43.408	18.429	27.923	29.267	17.441	27.68	20.712	15.367	14.704	16.252	7.15	37.052	21.228	15.935	SLC27A4	XP_042237898.1 LOW QUALITY PROTEIN: long-chain fatty acid transport protein 4-like [Homarus americanus]	Human Diseases;Organismal Systems;Organismal Systems	Endocrine and metabolic disease;Endocrine system;Digestive system	ko04931//Insulin resistance;ko03320//PPAR signaling pathway;ko04975//Fat digestion and absorption	K08745;K08745;K08745	-	GO:0003987//acetate-CoA ligase activity;GO:0004043//L-aminoadipate-semialdehyde dehydrogenase activity;GO:0008668//(2,3-dihydroxybenzoyl)adenylate synthase activity;GO:0008756//o-succinylbenzoate-CoA ligase activity;GO:0030729//acetoacetate-CoA ligase activity;GO:0047473//D-alanine [D-alanyl carrier protein] ligase activity;GO:0050218//propionate-CoA ligase activity	GO:0009234//menaquinone biosynthetic process;GO:0019287//isopentenyl diphosphate biosynthetic process, mevalonate pathway;GO:0019290//siderophore biosynthetic process;GO:0019350//teichoic acid biosynthetic process;GO:0019427//acetyl-CoA biosynthetic process from acetate;GO:0019878//lysine biosynthetic process via aminoadipic acid	--
ncbi_128684514	10.799	10.1	6.02	3.316	5.08	2.424	3.978	3.837	4.763	3.077	3.489	2.402	4.05	4.153	3.023	SLC27A4	XP_045610961.1 long-chain fatty acid transport protein 4-like [Procambarus clarkii]	Human Diseases;Organismal Systems;Organismal Systems	Endocrine and metabolic disease;Endocrine system;Digestive system	ko04931//Insulin resistance;ko03320//PPAR signaling pathway;ko04975//Fat digestion and absorption	K08745;K08745;K08745	-	GO:0003723//RNA binding;GO:0003987//acetate-CoA ligase activity;GO:0004043//L-aminoadipate-semialdehyde dehydrogenase activity;GO:0008668//(2,3-dihydroxybenzoyl)adenylate synthase activity;GO:0008756//o-succinylbenzoate-CoA ligase activity;GO:0009982//pseudouridine synthase activity;GO:0030729//acetoacetate-CoA ligase activity;GO:0047473//D-alanine [D-alanyl carrier protein] ligase activity;GO:00…	GO:0001522//pseudouridine synthesis;GO:0009234//menaquinone biosynthetic process;GO:0009451//RNA modification;GO:0019287//isopentenyl diphosphate biosynthetic process, mevalonate pathway;GO:0019290//siderophore biosynthetic process;GO:0019350//teichoic acid biosynthetic process;GO:0019427//acetyl-CoA biosynthetic process from acetate;GO:0019878//lysine biosynthetic process via aminoadipic acid	--
ncbi_128684520	36.455	33.976	12.999	15.915	16.953	7.757	14.718	19.125	15.075	13.798	9.043	8.405	12.719	15.573	14.455	rnf181	AEL23142.1 RING finger protein 181, partial [Cherax quadricarinatus]	-	-	-	-	GO:0005575//cellular_component;GO:0005622//intracellular anatomical structure;GO:0005680//anaphase-promoting complex;GO:0005737//cytoplasm	GO:0003674//molecular_function;GO:0003824//catalytic activity;GO:0004842//ubiquitin-protein transferase activity;GO:0005488//binding;GO:0008270//zinc ion binding;GO:0016740//transferase activity;GO:0019787//ubiquitin-like protein transferase activity;GO:0043167//ion binding;GO:0043169//cation binding;GO:0046872//metal ion binding;GO:0046914//transition metal ion binding;GO:0061630//ubiquitin prot…	GO:0000209//protein polyubiquitination;GO:0006464//cellular protein modification process;GO:0006508//proteolysis;GO:0006511//ubiquitin-dependent protein catabolic process;GO:0006807//nitrogen compound metabolic process;GO:0008150//biological_process;GO:0008152//metabolic process;GO:0009056//catabolic process;GO:0009057//macromolecule catabolic process;GO:0009987//cellular process;GO:0010498//prot…	--
ncbi_128684680	0.958	0.873	0.602	0.768	0.926	0.17	0.452	0.416	0.093	0.702	0.829	0.144	0.824	0.684	0.567	--	XP_045619546.1 uncharacterized protein LOC123771149 isoform X3 [Procambarus clarkii]	-	-	-	-	-	-	-	--
ncbi_128684701	41.095	21.91	8.597	2.608	2.714	5.06	8.911	2.126	18.081	3.915	0.771	2.507	7.658	3.892	4.22	--	XP_045619572.1 uncharacterized protein LOC123771164 [Procambarus clarkii]	-	-	-	-	-	GO:0008168//methyltransferase activity;GO:0008170//N-methyltransferase activity;GO:0008171//O-methyltransferase activity;GO:0008757//S-adenosylmethionine-dependent methyltransferase activity;GO:0046025//precorrin-6Y C5,15-methyltransferase (decarboxylating) activity;GO:0046406//magnesium protoporphyrin IX methyltransferase activity;GO:0052913//16S rRNA (guanine(966)-N(2))-methyltransferase activi…	GO:0006412//translation;GO:0006480//N-terminal protein amino acid methylation;GO:0008299//isoprenoid biosynthetic process;GO:0009102//biotin biosynthetic process;GO:0015995//chlorophyll biosynthetic process;GO:0018364//peptidyl-glutamine methylation;GO:0031167//rRNA methylation;GO:0044272//sulfur compound biosynthetic process;GO:0046140//corrin biosynthetic process	--
ncbi_128684748	0.524	1.041	1.209	0.212	1.004	0.09	0.036	0.744	0.074	0.372	1.277	0.345	0.089	0.192	0.601	Nmdar1	XP_045583308.1 glutamate [NMDA] receptor subunit 1-like [Procambarus clarkii]	Human Diseases;Human Diseases;Human Diseases;Human Diseases;Environmental Information Processing;Human Diseases;Environmental Information Processing;Environmental Information Processing;Environmental Information Processing;Environmental Information Processing;Human Diseases;Organismal Systems;Human Diseases;Organismal Systems;Human Diseases;Organismal Systems;Human Diseases;Human Diseases	Neurodegenerative disease;Neurodegenerative disease;Neurodegenerative disease;Neurodegenerative disease;Signaling molecules and interaction;Neurodegenerative disease;Signal transduction;Signal transduction;Signal transduction;Signal transduction;Neurodegenerative disease;Nervous system;Substance dependence;Environmental adaptation;Substance dependence;Nervous system;Substance dependence;Substance…	ko05022//Pathways of neurodegeneration - multiple diseases;ko05014//Amyotrophic lateral sclerosis;ko05010//Alzheimer disease;ko05016//Huntington disease;ko04080//Neuroactive ligand-receptor interaction;ko05020//Prion disease;ko04024//cAMP signaling pathway;ko04020//Calcium signaling pathway;ko04015//Rap1 signaling pathway;ko04014//Ras signaling pathway;ko05017//Spinocerebellar ataxia;ko04724//Glu…	K05208;K05208;K05208;K05208;K05208;K05208;K05208;K05208;K05208;K05208;K05208;K05208;K05208;K05208;K05208;K05208;K05208;K05208	GO:0005575//cellular_component;GO:0005576//extracellular region;GO:0005622//intracellular anatomical structure;GO:0005737//cytoplasm;GO:0005783//endoplasmic reticulum;GO:0005886//plasma membrane;GO:0005887//integral component of plasma membrane;GO:0008021//synaptic vesicle;GO:0008328//ionotropic glutamate receptor complex;GO:0009986//cell surface;GO:0012505//endomembrane system;GO:0014069//postsy…	GO:0003674//molecular_function;GO:0004888//transmembrane signaling receptor activity;GO:0004970//ionotropic glutamate receptor activity;GO:0004972//NMDA glutamate receptor activity;GO:0005085//guanyl-nucleotide exchange factor activity;GO:0005102//signaling receptor binding;GO:0005215//transporter activity;GO:0005216//ion channel activity;GO:0005230//extracellular ligand-gated ion channel activit…	GO:0000003//reproduction;GO:0000165//MAPK cascade;GO:0001101//response to acid chemical;GO:0001661//conditioned taste aversion;GO:0001964//startle response;GO:0001967//suckling behavior;GO:0001975//response to amphetamine;GO:0003008//system process;GO:0006355//regulation of transcription, DNA-templated;GO:0006357//regulation of transcription by RNA polymerase II;GO:0006464//cellular protein modif…	--
ncbi_128684768	143.407	137.854	40.143	100.204	29.533	46.941	62.866	110.241	121.629	43.221	37.476	48.328	106.301	53.875	40.563	CYP2L1	XP_045622741.1 cytochrome P450 2L1-like isoform X1 [Procambarus clarkii]	Metabolism;Human Diseases;Metabolism;Metabolism;Metabolism	Global and overview maps;Cancer: overview;Metabolism of cofactors and vitamins;Lipid metabolism;Lipid metabolism	ko01100//Metabolic pathways;ko05207//Chemical carcinogenesis - receptor activation;ko00830//Retinol metabolism;ko00140//Steroid hormone biosynthesis;ko00590//Arachidonic acid metabolism	K07412;K07412;K07412;K07412;K07412	-	GO:0005506//iron ion binding;GO:0016705//oxidoreductase activity, acting on paired donors, with incorporation or reduction of molecular oxygen;GO:0020037//heme binding	-	--
ncbi_128684903	5.515	4.532	3.775	2.654	2.856	0.879	1.446	2.115	2.782	2.57	1.406	2.286	1.996	3.355	2.639	-	-	-	-	-	-	-	-	-	-
ncbi_128684939	3.013	3.036	4.345	2.912	3.648	0.231	1.23	0.214	1.853	0.375	1.582	0.212	1.786	3.307	1.197	--	XP_045619394.1 zinc finger protein 808-like [Procambarus clarkii]	Human Diseases	Infectious disease: viral	ko05168//Herpes simplex virus 1 infection	K09228	-	-	-	zf-C2H2
ncbi_128684955	1.001	2.066	0.643	0.598	0.805	0.102	0.189	0.062	0.691	0.21	0.557	0.115	0.559	1.106	0.294	--	XP_042218899.1 uncharacterized protein LOC121864065 [Homarus americanus]	-	-	-	-	-	GO:0016740//transferase activity	-	--
ncbi_128684964	1.3	0.937	0.74	2.286	1.71	0.1	0	0.26	0.528	0.034	4.454	0.085	0.362	0.739	1.45	Naalad2	XP_045619565.1 N-acetylated-alpha-linked acidic dipeptidase 2-like [Procambarus clarkii]	-	-	-	-	GO:0005575//cellular_component;GO:0005886//plasma membrane;GO:0016020//membrane;GO:0016021//integral component of membrane;GO:0031224//intrinsic component of membrane;GO:0071944//cell periphery	GO:0003674//molecular_function;GO:0003824//catalytic activity;GO:0004177//aminopeptidase activity;GO:0004180//carboxypeptidase activity;GO:0005488//binding;GO:0005515//protein binding;GO:0008233//peptidase activity;GO:0008236//serine-type peptidase activity;GO:0008237//metallopeptidase activity;GO:0008238//exopeptidase activity;GO:0008239//dipeptidyl-peptidase activity;GO:0016787//hydrolase activ…	GO:0001505//regulation of neurotransmitter levels;GO:0006082//organic acid metabolic process;GO:0006508//proteolysis;GO:0006520//cellular amino acid metabolic process;GO:0006807//nitrogen compound metabolic process;GO:0008150//biological_process;GO:0008152//metabolic process;GO:0008652//cellular amino acid biosynthetic process;GO:0009056//catabolic process;GO:0009058//biosynthetic process;GO:0009…	--
ncbi_128684969	8.552	16.209	8.214	5.086	8.885	0.877	3.443	2.35	7.714	3.48	7.643	2.979	4.455	7.95	4.861	--	XP_045619285.1 uncharacterized protein LOC123771050 [Procambarus clarkii]	-	-	-	-	-	-	-	--
ncbi_128685040	14.164	4.555	5.566	10.843	4.251	0.949	3.867	2.816	2.483	12.56	7.931	2.45	3.985	3.891	9.694	BLOC1S5	XP_045614321.1 biogenesis of lysosome-related organelles complex 1 subunit 5-like isoform X1 [Procambarus clarkii]	-	-	-	-	GO:0005575//cellular_component;GO:0005622//intracellular anatomical structure;GO:0005737//cytoplasm;GO:0005829//cytosol;GO:0012505//endomembrane system;GO:0030133//transport vesicle;GO:0031082//BLOC complex;GO:0031083//BLOC-1 complex;GO:0031410//cytoplasmic vesicle;GO:0031982//vesicle;GO:0032991//protein-containing complex;GO:0043226//organelle;GO:0043227//membrane-bounded organelle;GO:0043229//i…	GO:0003674//molecular_function	GO:0006810//transport;GO:0008150//biological_process;GO:0016192//vesicle-mediated transport;GO:0016197//endosomal transport;GO:0046907//intracellular transport;GO:0051179//localization;GO:0051234//establishment of localization;GO:0051641//cellular localization;GO:0051649//establishment of localization in cell	--
ncbi_128685051	1.285	2.751	1.319	1.351	2.081	0.417	1.274	0.637	0.88	0.597	0.635	0.354	2.019	0.543	0.765	-	-	-	-	-	-	-	-	-	-
ncbi_128685053	0.056	0.028	0.09	0.094	0.322	0.053	0.256	0.049	0.087	2.032	0.366	4.423	1.29	0.076	1.804	--	-	-	-	-	-	GO:0005840//ribosome	-	-	--
ncbi_128685062	0.467	0.441	0.448	0.661	0.193	0.199	0.797	2.325	2.049	6.93	0.08	0.146	4.458	3.338	4.384	--	-	-	-	-	-	-	GO:0003677//DNA binding;GO:0003899//DNA-directed 5'-3' RNA polymerase activity;GO:0004424//imidazoleglycerol-phosphate dehydratase activity;GO:0008270//zinc ion binding	GO:0000105//histidine biosynthetic process;GO:0006281//DNA repair;GO:0006351//transcription, DNA-templated;GO:0035556//intracellular signal transduction	zf-C2H2
ncbi_128685101	32.626	15.059	61.375	16.434	53.957	15.619	12.002	18.156	23.542	56.668	30.412	14.952	35.611	34.93	47.671	PEAMT	XP_045583280.1 phosphoethanolamine N-methyltransferase-like [Procambarus clarkii]	Metabolism	Lipid metabolism	ko00564//Glycerophospholipid metabolism	K05929	GO:0005737//cytoplasm	GO:0000179//rRNA (adenine-N6,N6-)-dimethyltransferase activity;GO:0004719//protein-L-isoaspartate (D-aspartate) O-methyltransferase activity;GO:0008168//methyltransferase activity;GO:0008170//N-methyltransferase activity;GO:0008171//O-methyltransferase activity;GO:0008173//RNA methyltransferase activity;GO:0008176//tRNA (guanine-N7-)-methyltransferase activity;GO:0008276//protein methyltransferas…	GO:0000154//rRNA modification;GO:0001510//RNA methylation;GO:0006400//tRNA modification;GO:0006412//translation;GO:0006464//cellular protein modification process;GO:0006480//N-terminal protein amino acid methylation;GO:0006744//ubiquinone biosynthetic process;GO:0008152//metabolic process;GO:0008299//isoprenoid biosynthetic process;GO:0009086//methionine biosynthetic process;GO:0009102//biotin bi…	--
ncbi_128685104	7.829	2.249	4.475	1.748	2.843	0.766	0.437	1.017	1.824	2.307	2.677	0.509	1.8	1.665	2.012	PEAMT	XP_045583283.1 phosphoethanolamine N-methyltransferase-like [Procambarus clarkii]	Metabolism	Lipid metabolism	ko00564//Glycerophospholipid metabolism	K05929	GO:0005737//cytoplasm;GO:0030688//preribosome, small subunit precursor	GO:0000179//rRNA (adenine-N6,N6-)-dimethyltransferase activity;GO:0003677//DNA binding;GO:0004719//protein-L-isoaspartate (D-aspartate) O-methyltransferase activity;GO:0008168//methyltransferase activity;GO:0008170//N-methyltransferase activity;GO:0008171//O-methyltransferase activity;GO:0008173//RNA methyltransferase activity;GO:0008276//protein methyltransferase activity;GO:0008689//3-demethylu…	GO:0000154//rRNA modification;GO:0001510//RNA methylation;GO:0006306//DNA methylation;GO:0006364//rRNA processing;GO:0006400//tRNA modification;GO:0006412//translation;GO:0006464//cellular protein modification process;GO:0006744//ubiquinone biosynthetic process;GO:0008152//metabolic process;GO:0008299//isoprenoid biosynthetic process;GO:0009086//methionine biosynthetic process;GO:0009102//biotin …	--
ncbi_128685109	3.37	10.471	2.621	6.283	3.443	0.473	1.319	0.743	5.017	2.391	3.639	1.751	1.783	4.027	3.125	tlcd2	XP_045583305.1 TLC domain-containing protein 2-like isoform X2 [Procambarus clarkii]	-	-	-	-	GO:0005575//cellular_component;GO:0016020//membrane;GO:0016021//integral component of membrane;GO:0031224//intrinsic component of membrane	-	-	--
ncbi_128685200	1.89	1.153	1.55	1.526	1.13	0.432	0.836	0.622	0.605	1.485	1.127	0.367	0.978	0.701	1.029	AQP7	XP_045613306.1 aquaporin-9-like isoform X3 [Procambarus clarkii]	Organismal Systems;Organismal Systems	Digestive system;Immune system	ko04976//Bile secretion;ko04613//Neutrophil extracellular trap formation	K09877;K09877	GO:0016020//membrane	GO:0015267//channel activity	GO:0055085//transmembrane transport	--
ncbi_128685345	0.886	0.323	1.035	1.074	0.655	0.029	0.235	0.243	0.336	0.749	0.43	0.525	0.389	0.501	0.55	Nadsyn1	XP_045581781.1 glutamine-dependent NAD(+) synthetase-like isoform X1 [Procambarus clarkii]	Metabolism;Metabolism	Global and overview maps;Metabolism of cofactors and vitamins	ko01100//Metabolic pathways;ko00760//Nicotinate and nicotinamide metabolism	K01950;K01950	GO:0005575//cellular_component;GO:0005622//intracellular anatomical structure;GO:0005634//nucleus;GO:0005737//cytoplasm;GO:0005829//cytosol;GO:0043226//organelle;GO:0043227//membrane-bounded organelle;GO:0043229//intracellular organelle;GO:0043231//intracellular membrane-bounded organelle	GO:0000166//nucleotide binding;GO:0003674//molecular_function;GO:0003824//catalytic activity;GO:0003952//NAD+ synthase (glutamine-hydrolyzing) activity;GO:0004359//glutaminase activity;GO:0005488//binding;GO:0005524//ATP binding;GO:0008795//NAD+ synthase activity;GO:0016787//hydrolase activity;GO:0016810//hydrolase activity, acting on carbon-nitrogen (but not peptide) bonds;GO:0016811//hydrolase …	GO:0006139//nucleobase-containing compound metabolic process;GO:0006725//cellular aromatic compound metabolic process;GO:0006753//nucleoside phosphate metabolic process;GO:0006793//phosphorus metabolic process;GO:0006796//phosphate-containing compound metabolic process;GO:0006807//nitrogen compound metabolic process;GO:0007275//multicellular organism development;GO:0007568//aging;GO:0008150//biol…	--
ncbi_128685346	4.495	3.95	2.788	3.755	3.43	0.721	0.503	2.122	2.752	3.48	2.94	1.188	2.285	3.629	3.311	Tgs1	XP_045581777.1 uncharacterized protein LOC123745345 isoform X1 [Procambarus clarkii]	-	-	-	-	GO:0005575//cellular_component;GO:0005622//intracellular anatomical structure;GO:0005634//nucleus;GO:0005654//nucleoplasm;GO:0005730//nucleolus;GO:0005737//cytoplasm;GO:0005829//cytosol;GO:0015030//Cajal body;GO:0016604//nuclear body;GO:0030532//small nuclear ribonucleoprotein complex;GO:0031974//membrane-enclosed lumen;GO:0031981//nuclear lumen;GO:0032991//protein-containing complex;GO:0043226//…	GO:0003674//molecular_function;GO:0003824//catalytic activity;GO:0008168//methyltransferase activity;GO:0008173//RNA methyltransferase activity;GO:0008276//protein methyltransferase activity;GO:0008649//rRNA methyltransferase activity;GO:0008757//S-adenosylmethionine-dependent methyltransferase activity;GO:0016491//oxidoreductase activity;GO:0016740//transferase activity;GO:0016741//transferase a…	GO:0000154//rRNA modification;GO:0000375//RNA splicing, via transesterification reactions;GO:0000377//RNA splicing, via transesterification reactions with bulged adenosine as nucleophile;GO:0000387//spliceosomal snRNP assembly;GO:0000398//mRNA splicing, via spliceosome;GO:0001510//RNA methylation;GO:0006139//nucleobase-containing compound metabolic process;GO:0006351//transcription, DNA-templated…	--
ncbi_128685372	27.656	17.586	15.361	16.17	15.483	7.996	11.25	5.509	10.565	0.701	5.119	4.152	7.938	4.701	2.956	SUGCT	XP_045621423.1 succinate--hydroxymethylglutarate CoA-transferase-like isoform X1 [Procambarus clarkii]	-	-	-	-	GO:0005575//cellular_component;GO:0005622//intracellular anatomical structure;GO:0005737//cytoplasm;GO:0005739//mitochondrion;GO:0043226//organelle;GO:0043227//membrane-bounded organelle;GO:0043229//intracellular organelle;GO:0043231//intracellular membrane-bounded organelle	GO:0003674//molecular_function;GO:0003824//catalytic activity;GO:0005515//protein binding;GO:0008410//CoA-transferase activity;GO:0016740//transferase activity;GO:0016782//transferase activity, transferring sulphur-containing groups;GO:0033608//formyl-CoA transferase activity;GO:0047369//succinate-hydroxymethylglutarate CoA-transferase activity	GO:0009636//response to toxic substance;GO:0033611//oxalate catabolic process	--
ncbi_128685398	1.499	0.876	0.619	0.789	0.309	0.254	0.092	0.19	0.32	0.556	0.274	0.196	0.427	0.18	0.37	shha	XP_045613301.1 sonic hedgehog protein A-like [Procambarus clarkii]	Human Diseases;Environmental Information Processing	Cancer: overview;Signal transduction	ko05205//Proteoglycans in cancer;ko04340//Hedgehog signaling pathway	K11989;K11989	GO:0005575//cellular_component;GO:0005576//extracellular region;GO:0005615//extracellular space;GO:0005622//intracellular anatomical structure;GO:0005634//nucleus;GO:0005737//cytoplasm;GO:0005768//endosome;GO:0005886//plasma membrane;GO:0012505//endomembrane system;GO:0016020//membrane;GO:0030139//endocytic vesicle;GO:0031410//cytoplasmic vesicle;GO:0031982//vesicle;GO:0043226//organelle;GO:00432…	GO:0001664//G protein-coupled receptor binding;GO:0003674//molecular_function;GO:0003824//catalytic activity;GO:0005102//signaling receptor binding;GO:0005113//patched binding;GO:0005119//smoothened binding;GO:0005488//binding;GO:0005515//protein binding;GO:0008233//peptidase activity;GO:0016015//morphogen activity;GO:0016787//hydrolase activity;GO:0030545//signaling receptor regulator activity;G…	GO:0000003//reproduction;GO:0000578//embryonic axis specification;GO:0000902//cell morphogenesis;GO:0000904//cell morphogenesis involved in differentiation;GO:0001654//eye development;GO:0001667//ameboidal-type cell migration;GO:0001708//cell fate specification;GO:0001745//compound eye morphogenesis;GO:0001746//Bolwig's organ morphogenesis;GO:0001751//compound eye photoreceptor cell differentiati…	--
ncbi_128685456	0.663	1.268	0.019	0.04	0.067	0	0.027	0.093	0.083	0.14	0.031	0	0.112	0	0.023	ENPEP	XP_042220081.1 glutamyl aminopeptidase-like [Homarus americanus]	Organismal Systems	Endocrine system	ko04614//Renin-angiotensin system	K11141	GO:0005575//cellular_component;GO:0005622//intracellular anatomical structure;GO:0005737//cytoplasm;GO:0005886//plasma membrane;GO:0005887//integral component of plasma membrane;GO:0005903//brush border;GO:0009897//external side of plasma membrane;GO:0009986//cell surface;GO:0012506//vesicle membrane;GO:0016020//membrane;GO:0016021//integral component of membrane;GO:0016324//apical plasma membran…	GO:0003674//molecular_function;GO:0003824//catalytic activity;GO:0004177//aminopeptidase activity;GO:0005488//binding;GO:0008233//peptidase activity;GO:0008235//metalloexopeptidase activity;GO:0008237//metallopeptidase activity;GO:0008238//exopeptidase activity;GO:0008270//zinc ion binding;GO:0016787//hydrolase activity;GO:0033218//amide binding;GO:0042277//peptide binding;GO:0043167//ion binding…	GO:0001525//angiogenesis;GO:0001568//blood vessel development;GO:0001655//urogenital system development;GO:0001822//kidney development;GO:0001944//vasculature development;GO:0001990//regulation of systemic arterial blood pressure by hormone;GO:0001991//regulation of systemic arterial blood pressure by circulatory renin-angiotensin;GO:0002002//regulation of angiotensin levels in blood;GO:0002003//…	--
ncbi_128685488	1.169	0.869	0.647	0.559	0.522	0.211	0.504	0.531	0.301	0.652	0.337	0.492	0.592	0.449	0.668	AREL1	XP_045619348.1 apoptosis-resistant E3 ubiquitin protein ligase 1-like isoform X1 [Procambarus clarkii]	-	-	-	-	GO:0005575//cellular_component;GO:0005622//intracellular anatomical structure;GO:0005737//cytoplasm;GO:0005829//cytosol	GO:0003674//molecular_function;GO:0003824//catalytic activity;GO:0004842//ubiquitin-protein transferase activity;GO:0016740//transferase activity;GO:0019787//ubiquitin-like protein transferase activity;GO:0061630//ubiquitin protein ligase activity;GO:0061659//ubiquitin-like protein ligase activity;GO:0140096//catalytic activity, acting on a protein	GO:0006464//cellular protein modification process;GO:0006508//proteolysis;GO:0006511//ubiquitin-dependent protein catabolic process;GO:0006807//nitrogen compound metabolic process;GO:0006915//apoptotic process;GO:0008150//biological_process;GO:0008152//metabolic process;GO:0008219//cell death;GO:0009056//catabolic process;GO:0009057//macromolecule catabolic process;GO:0009987//cellular process;GO…	--
ncbi_128685525	60.467	95.75	77.992	86.64	98.188	19.078	63.584	21.111	27.564	61.48	57.02	49.122	72.685	50.511	61.46	--	XP_045621444.1 uncharacterized protein LOC123772387 [Procambarus clarkii]	-	-	-	-	-	-	-	--
ncbi_128685603	15.61	5.037	8.182	12.988	6.601	2.276	5.301	3.127	5.833	8.953	5.11	5.898	6.127	3.365	5.877	-	-	-	-	-	-	-	-	-	-
ncbi_128685630	327.111	287.574	387.297	296.484	143.003	81.827	206.21	87.082	142.727	184.531	148.395	172.192	330.6	275.164	178.208	--	XP_045603920.1 uncharacterized protein LOC123761772 [Procambarus clarkii]	-	-	-	-	-	-	-	--
ncbi_128685636	5.36	0.047	1.115	1.167	0.295	0	0.838	0.156	0.765	0.282	0.343	0.095	0.23	0	0.381	--	-	-	-	-	-	-	-	-	--
ncbi_128685689	1.12	0.4	1.289	0.544	1.503	0.461	0.35	0.302	0.539	0.648	0.423	0.169	0.566	0.61	0.486	leprot	XP_045582920.1 leptin receptor gene-related protein-like isoform X1 [Procambarus clarkii]	-	-	-	-	GO:0000139//Golgi membrane;GO:0005575//cellular_component;GO:0005622//intracellular anatomical structure;GO:0005737//cytoplasm;GO:0005768//endosome;GO:0005770//late endosome;GO:0005794//Golgi apparatus;GO:0010008//endosome membrane;GO:0012505//endomembrane system;GO:0016020//membrane;GO:0016021//integral component of membrane;GO:0031090//organelle membrane;GO:0031224//intrinsic component of membr…	GO:0003674//molecular_function;GO:0005102//signaling receptor binding;GO:0005488//binding;GO:0005515//protein binding	GO:0006810//transport;GO:0006886//intracellular protein transport;GO:0007034//vacuolar transport;GO:0008104//protein localization;GO:0008150//biological_process;GO:0009966//regulation of signal transduction;GO:0009968//negative regulation of signal transduction;GO:0010646//regulation of cell communication;GO:0010648//negative regulation of cell communication;GO:0015031//protein transport;GO:00158…	--
ncbi_128685728	3.682	2.841	2.584	2.372	3.719	1.202	1.629	1.047	1.325	2.19	1.592	1.072	2.381	2.005	2.045	--	XP_045582776.1 transmembrane 7 superfamily member 3-like [Procambarus clarkii]	-	-	-	-	GO:0005575//cellular_component;GO:0005886//plasma membrane;GO:0016020//membrane;GO:0016021//integral component of membrane;GO:0031224//intrinsic component of membrane;GO:0071944//cell periphery	-	GO:0002791//regulation of peptide secretion;GO:0002793//positive regulation of peptide secretion;GO:0006950//response to stress;GO:0006986//response to unfolded protein;GO:0008150//biological_process;GO:0009987//cellular process;GO:0010033//response to organic substance;GO:0010646//regulation of cell communication;GO:0010647//positive regulation of cell communication;GO:0010817//regulation of hor…	--
ncbi_128685745	0.973	0.573	1.415	0.329	0.675	0.202	0.817	0.085	0.518	0.698	0.691	0.1	0.672	0.15	0.715	--	GFS63600.1 probable RNA-directed DNA polymerase from transposon X-element [Trichonephila clavipes]	-	-	-	-	-	-	-	--
ncbi_128685779	43.504	38.562	33.18	38.69	41.546	9.17	25.277	12.089	22.673	16.334	19.447	14.997	28.461	15.11	16.616	CDase	XP_045606118.1 putative neutral ceramidase C [Procambarus clarkii]	Metabolism;Environmental Information Processing;Metabolism	Global and overview maps;Signal transduction;Lipid metabolism	ko01100//Metabolic pathways;ko04071//Sphingolipid signaling pathway;ko00600//Sphingolipid metabolism	K12349;K12349;K12349	-	-	-	--
ncbi_128685807	44.682	89.171	23.353	52.181	17.726	11.61	18.623	15.235	18.371	26.226	18.21	15.323	35.432	30.503	21.955	PPT1	KAG7162577.1 Palmitoyl-protein thioesterase 1-like [Homarus americanus]	Metabolism;Cellular Processes;Metabolism;Metabolism	Global and overview maps;Transport and catabolism;Global and overview maps;Lipid metabolism	ko01100//Metabolic pathways;ko04142//Lysosome;ko01212//Fatty acid metabolism;ko00062//Fatty acid elongation	K01074;K01074;K01074;K01074	GO:0000323//lytic vacuole;GO:0005575//cellular_component;GO:0005576//extracellular region;GO:0005615//extracellular space;GO:0005622//intracellular anatomical structure;GO:0005634//nucleus;GO:0005737//cytoplasm;GO:0005764//lysosome;GO:0005773//vacuole;GO:0005775//vacuolar lumen;GO:0005783//endoplasmic reticulum;GO:0005789//endoplasmic reticulum membrane;GO:0005794//Golgi apparatus;GO:0005829//cyt…	GO:0003674//molecular_function;GO:0003824//catalytic activity;GO:0008474//palmitoyl-(protein) hydrolase activity;GO:0016289//CoA hydrolase activity;GO:0016290//palmitoyl-CoA hydrolase activity;GO:0016462//pyrophosphatase activity;GO:0016787//hydrolase activity;GO:0016788//hydrolase activity, acting on ester bonds;GO:0016790//thiolester hydrolase activity;GO:0016817//hydrolase activity, acting on …	GO:0000003//reproduction;GO:0001505//regulation of neurotransmitter levels;GO:0001558//regulation of cell growth;GO:0001708//cell fate specification;GO:0002084//protein depalmitoylation;GO:0003008//system process;GO:0006139//nucleobase-containing compound metabolic process;GO:0006163//purine nucleotide metabolic process;GO:0006164//purine nucleotide biosynthetic process;GO:0006464//cellular prote…	--
ncbi_128685841	1.926	2.211	2.688	1.276	2.04	0.355	1.087	0.577	1.102	1.713	1.438	0.219	1.768	0.801	1.535	slc16a12b	XP_045582526.1 uncharacterized protein LOC123745751 isoform X2 [Procambarus clarkii]	-	-	-	-	GO:0005575//cellular_component;GO:0005887//integral component of plasma membrane;GO:0016020//membrane;GO:0016021//integral component of membrane;GO:0031224//intrinsic component of membrane	GO:0003674//molecular_function;GO:0005215//transporter activity;GO:0005342//organic acid transmembrane transporter activity;GO:0008028//monocarboxylic acid transmembrane transporter activity;GO:0008509//anion transmembrane transporter activity;GO:0008514//organic anion transmembrane transporter activity;GO:0015075//ion transmembrane transporter activity;GO:0015297//antiporter activity;GO:0015318/…	GO:0006810//transport;GO:0006811//ion transport;GO:0006820//anion transport;GO:0008150//biological_process;GO:0015711//organic anion transport;GO:0015718//monocarboxylic acid transport;GO:0015849//organic acid transport;GO:0034220//ion transmembrane transport;GO:0042908//xenobiotic transport;GO:0046942//carboxylic acid transport;GO:0051179//localization;GO:0051234//establishment of localization;G…	--
ncbi_128685855	19.932	7.478	2.876	4.717	1.54	1.904	2.931	3.851	6.604	4.905	4.018	3.371	6.555	7.41	3.504	--	XP_045615514.1 androgen-induced gene 1 protein-like [Procambarus clarkii]	-	-	-	-	GO:0005575//cellular_component;GO:0005622//intracellular anatomical structure;GO:0005737//cytoplasm;GO:0005783//endoplasmic reticulum;GO:0005789//endoplasmic reticulum membrane;GO:0012505//endomembrane system;GO:0016020//membrane;GO:0016021//integral component of membrane;GO:0031224//intrinsic component of membrane;GO:0031984//organelle subcompartment;GO:0042175//nuclear outer membrane-endoplasmi…	-	-	--
ncbi_128685926	1.235	2.276	1.088	1.004	0.904	0.365	0.582	0.669	0.497	1.758	0.556	0.517	1.206	0.778	1.056	aldh8a1	XP_042237511.1 2-aminomuconic semialdehyde dehydrogenase-like [Homarus americanus]	Metabolism;Metabolism	Global and overview maps;Amino acid metabolism	ko01100//Metabolic pathways;ko00380//Tryptophan metabolism	K23234;K23234	GO:0005575//cellular_component;GO:0005622//intracellular anatomical structure;GO:0005737//cytoplasm;GO:0005829//cytosol	GO:0001758//retinal dehydrogenase activity;GO:0003674//molecular_function;GO:0003824//catalytic activity;GO:0003842//1-pyrroline-5-carboxylate dehydrogenase activity;GO:0004491//methylmalonate-semialdehyde dehydrogenase (acylating) activity;GO:0004777//succinate-semialdehyde dehydrogenase (NAD+) activity;GO:0008802//betaine-aldehyde dehydrogenase activity;GO:0009013//succinate-semialdehyde dehydr…	GO:0001523//retinoid metabolic process;GO:0001889//liver development;GO:0002138//retinoic acid biosynthetic process;GO:0006081//cellular aldehyde metabolic process;GO:0006082//organic acid metabolic process;GO:0006527//arginine catabolic process;GO:0006561//proline biosynthetic process;GO:0006562//proline catabolic process;GO:0006574//valine catabolic process;GO:0006578//amino-acid betaine biosyn…	--
ncbi_128685954	29.603	3.151	11.215	26.046	7.475	1.438	3.62	3.178	9.15	5.137	3.405	13.55	4.339	2.914	3.517	--	XP_042236943.1 uncharacterized protein LOC121876085 [Homarus americanus]	-	-	-	-	-	-	-	--
ncbi_128686056	0.605	0.448	0.668	0.24	0.315	0.127	0.264	0.233	0.208	0.735	0.163	0.086	0.403	0.199	0.645	p	XP_042237072.1 uncharacterized protein LOC121876180 [Homarus americanus]	-	-	-	-	-	GO:0005515//protein binding	-	--
ncbi_128686059	8.728	9.198	11.534	5.955	6.128	2.819	4.642	5.054	4.704	7.164	4.031	5.984	6.353	3.567	5.069	ALDH8A1	XP_045610114.1 2-aminomuconic semialdehyde dehydrogenase-like [Procambarus clarkii]	Metabolism;Metabolism	Global and overview maps;Amino acid metabolism	ko01100//Metabolic pathways;ko00380//Tryptophan metabolism	K23234;K23234	GO:0005575//cellular_component;GO:0005622//intracellular anatomical structure;GO:0005737//cytoplasm;GO:0005829//cytosol	GO:0001758//retinal dehydrogenase activity;GO:0003674//molecular_function;GO:0003824//catalytic activity;GO:0003842//1-pyrroline-5-carboxylate dehydrogenase activity;GO:0004491//methylmalonate-semialdehyde dehydrogenase (acylating) activity;GO:0004777//succinate-semialdehyde dehydrogenase (NAD+) activity;GO:0008802//betaine-aldehyde dehydrogenase activity;GO:0009013//succinate-semialdehyde dehydr…	GO:0001523//retinoid metabolic process;GO:0001889//liver development;GO:0002138//retinoic acid biosynthetic process;GO:0006081//cellular aldehyde metabolic process;GO:0006082//organic acid metabolic process;GO:0006527//arginine catabolic process;GO:0006562//proline catabolic process;GO:0006574//valine catabolic process;GO:0006578//amino-acid betaine biosynthetic process;GO:0006629//lipid metaboli…	--
ncbi_128686078	55.54	56.898	15.57	63.031	16.61	7.042	19.811	4.572	18.213	53.076	30.921	12.293	33.006	27.984	42.74	--	XP_042867434.1 uncharacterized protein LOC122250165 [Penaeus japonicus]	-	-	-	-	GO:0005575//cellular_component;GO:0005576//extracellular region	GO:0003674//molecular_function;GO:0005488//binding;GO:0008061//chitin binding;GO:0097367//carbohydrate derivative binding	GO:0006022//aminoglycan metabolic process;GO:0006030//chitin metabolic process;GO:0006040//amino sugar metabolic process;GO:0006807//nitrogen compound metabolic process;GO:0008150//biological_process;GO:0008152//metabolic process;GO:0009987//cellular process;GO:0043170//macromolecule metabolic process;GO:0044237//cellular metabolic process;GO:0071704//organic substance metabolic process;GO:190107…	--
ncbi_128686079	49.523	61.341	184.513	61.506	114.621	17.341	64.218	12.54	49.884	68.659	28.926	22.42	73.584	37.836	57.27	--	XP_042867434.1 uncharacterized protein LOC122250165 [Penaeus japonicus]	-	-	-	-	GO:0005576//extracellular region	GO:0008061//chitin binding	-	--
ncbi_128686086	9.307	11.948	5.202	11.713	6.48	3.272	6.021	4.46	6.647	3.058	4.14	2.351	4.931	4.765	4.478	--	XP_045611029.1 uncharacterized protein LOC123766159 isoform X2 [Procambarus clarkii]	-	-	-	-	-	GO:0022857//transmembrane transporter activity	GO:0055085//transmembrane transport	--
ncbi_128686090	0	0.036	0.072	0	0.518	0	1.448	0.238	0.583	1.389	0.296	0.055	0.728	0	0.952	--	XP_045612338.1 uncharacterized protein LOC123766904 [Procambarus clarkii]	Cellular Processes	Transport and catabolism	ko04142//Lysosome	K12387	-	-	-	--
ncbi_128686112	32.971	38.236	11.5	17.102	9.956	9.546	18.919	21.393	19.803	11.794	9.761	7.277	15.616	13.709	11.18	ttc36	XP_045609957.1 tetratricopeptide repeat protein 36 homolog [Procambarus clarkii]	-	-	-	-	GO:0005575//cellular_component	GO:0003674//molecular_function;GO:0005515//protein binding	GO:0006996//organelle organization;GO:0007275//multicellular organism development;GO:0007368//determination of left/right symmetry;GO:0007389//pattern specification process;GO:0007423//sensory organ development;GO:0007507//heart development;GO:0008150//biological_process;GO:0009653//anatomical structure morphogenesis;GO:0009790//embryo development;GO:0009799//specification of symmetry;GO:0009855/…	--
ncbi_128686196	993.029	968.576	1088.52	804.562	443.681	145.06	318.45	223.728	530.346	878.9	441.649	947.924	630.184	508.56	730.83	--	XP_045609987.1 von Willebrand factor A domain-containing protein 7-like isoform X1 [Procambarus clarkii]	-	-	-	-	-	GO:0003993//acid phosphatase activity;GO:0005515//protein binding;GO:0046872//metal ion binding	-	--
ncbi_128686205	19.527	16.752	35.745	8.964	13.924	5.348	10.83	4.241	11.435	9.258	5.545	13.829	17.302	6.322	7.657	--	XP_045609993.1 phosphatidylinositol phosphatase PTPRQ-like [Procambarus clarkii]	-	-	-	-	-	GO:0005515//protein binding	-	--
ncbi_128686214	2.62	1.485	1.646	1.244	0.948	0.54	1.175	0.765	0.682	1.79	2.153	1.543	2.173	0.802	1.409	--	XP_045609728.1 uncharacterized protein LOC123765259 [Procambarus clarkii]	-	-	-	-	-	-	-	--
ncbi_128686234	9.329	12.576	4.313	5.467	3.415	1.813	3.784	2.748	4.185	3.7	1.927	0.757	3.515	3.585	3.894	mfsd1	XP_045610044.1 major facilitator superfamily domain-containing protein 1-like isoform X1 [Procambarus clarkii]	-	-	-	-	GO:0005575//cellular_component;GO:0016020//membrane;GO:0016021//integral component of membrane;GO:0031224//intrinsic component of membrane	GO:0022857//transmembrane transporter activity	GO:0006810//transport;GO:0008150//biological_process;GO:0051179//localization;GO:0051234//establishment of localization;GO:0055085//transmembrane transport	--
ncbi_128686251	4.111	5.435	19.543	4.51	4.52	1.957	3.191	3.313	6.181	2.72	2.115	2.562	4.954	3.494	2.658	BLVRB	XP_042226312.1 flavin reductase (NADPH)-like isoform X2 [Homarus americanus]	Metabolism;Metabolism;Metabolism	Global and overview maps;Metabolism of cofactors and vitamins;Metabolism of cofactors and vitamins	ko01100//Metabolic pathways;ko00860//Porphyrin metabolism;ko00740//Riboflavin metabolism	K05901;K05901;K05901	-	GO:0003824//catalytic activity;GO:0003854//3-beta-hydroxy-delta5-steroid dehydrogenase activity;GO:0016616//oxidoreductase activity, acting on the CH-OH group of donors, NAD or NADP as acceptor;GO:0016757//glycosyltransferase activity	GO:0005975//carbohydrate metabolic process;GO:0006694//steroid biosynthetic process	--
ncbi_128686255	39.909	63.711	19.935	29.66	23.151	15.51	18.689	18.921	23.752	28.042	10.782	13.801	27.678	19.956	21.228	w	XP_045601758.1 protein white-like [Procambarus clarkii]	-	-	-	-	GO:0005575//cellular_component;GO:0005622//intracellular anatomical structure;GO:0005737//cytoplasm;GO:0005886//plasma membrane;GO:0005887//integral component of plasma membrane;GO:0009380//excinuclease repair complex;GO:0009898//cytoplasmic side of plasma membrane;GO:0016020//membrane;GO:0016021//integral component of membrane;GO:0031090//organelle membrane;GO:0031224//intrinsic component of mem…	GO:0000166//nucleotide binding;GO:0001409//guanine nucleotide transmembrane transporter activity;GO:0003674//molecular_function;GO:0003824//catalytic activity;GO:0003924//GTPase activity;GO:0004527//exonuclease activity;GO:0005215//transporter activity;GO:0005260//intracellularly ATP-gated chloride channel activity;GO:0005275//amine transmembrane transporter activity;GO:0005319//lipid transporter…	GO:0000003//reproduction;GO:0000910//cytokinesis;GO:0001408//guanine nucleotide transport;GO:0001504//neurotransmitter uptake;GO:0001505//regulation of neurotransmitter levels;GO:0003008//system process;GO:0006260//DNA replication;GO:0006289//nucleotide-excision repair;GO:0006310//DNA recombination;GO:0006576//cellular biogenic amine metabolic process;GO:0006725//cellular aromatic compound metabo…	--
ncbi_128686274	9.117	13.821	1.615	7.345	0.477	0.964	0	2.12	5.996	0.53	0.743	1.473	3.329	3.011	1.286	--	KAG0730099.1 Transposable element Tcb1 transposase [Chionoecetes opilio]	-	-	-	-	-	GO:0000150//DNA strand exchange activity;GO:0003677//DNA binding	GO:0006310//DNA recombination	--
ncbi_128686275	7.621	14.274	0.783	5.006	0.971	1.121	0.224	0	4.56	0.386	0.968	0.238	1.638	1.592	0.748	--	-	-	-	-	-	-	-	-	--
ncbi_128686302	14.25	30.002	2.299	12.57	2.717	11.583	9.359	11.867	3.112	2.411	0.418	2.589	4.63	1.407	1.119	UGT2B13	XP_045608864.1 UDP-glucosyltransferase 2-like [Procambarus clarkii]	Metabolism;Human Diseases;Metabolism;Organismal Systems;Metabolism;Human Diseases;Metabolism;Metabolism;Metabolism;Metabolism;Metabolism;Metabolism	Global and overview maps;Cancer: overview;Xenobiotics biodegradation and metabolism;Digestive system;Metabolism of cofactors and vitamins;Cancer: overview;Carbohydrate metabolism;Xenobiotics biodegradation and metabolism;Xenobiotics biodegradation and metabolism;Lipid metabolism;Carbohydrate metabolism;Metabolism of cofactors and vitamins	ko01100//Metabolic pathways;ko05207//Chemical carcinogenesis - receptor activation;ko00983//Drug metabolism - other enzymes;ko04976//Bile secretion;ko00830//Retinol metabolism;ko05204//Chemical carcinogenesis - DNA adducts;ko00040//Pentose and glucuronate interconversions;ko00980//Metabolism of xenobiotics by cytochrome P450;ko00982//Drug metabolism - cytochrome P450;ko00140//Steroid hormone bios…	K00699;K00699;K00699;K00699;K00699;K00699;K00699;K00699;K00699;K00699;K00699;K00699	-	GO:0008194//UDP-glycosyltransferase activity	-	--
ncbi_128686306	18.507	21.255	2.233	6.542	0.924	7.996	8.076	9.528	3.701	2.75	0.731	1.584	2.992	0.946	1.422	-	-	-	-	-	-	-	-	-	-
ncbi_128686312	7.085	3.62	3.678	4.741	4.95	2.195	2.917	1.788	1.992	3.69	2.228	0.414	4.026	4.848	4.718	--	XP_045621455.1 peroxisomal sarcosine oxidase-like isoform X2 [Procambarus clarkii]	Metabolism;Cellular Processes;Metabolism;Metabolism	Global and overview maps;Transport and catabolism;Amino acid metabolism;Amino acid metabolism	ko01100//Metabolic pathways;ko04146//Peroxisome;ko00310//Lysine degradation;ko00260//Glycine, serine and threonine metabolism	K00306;K00306;K00306;K00306	-	GO:0016491//oxidoreductase activity;GO:0016647//oxidoreductase activity, acting on the CH-NH group of donors, oxygen as acceptor	-	--
ncbi_128686349	19.097	25.599	11.049	10.849	11.737	3.752	10.607	6.722	12.675	7.859	6.233	4.924	8.897	9.686	5.12	ARSF	XP_045604189.1 arylsulfatase H-like [Procambarus clarkii]	-	-	-	-	-	GO:0003824//catalytic activity;GO:0008484//sulfuric ester hydrolase activity;GO:0046872//metal ion binding	-	--
ncbi_128686350	7.532	5.24	3.852	3.044	4.028	1.315	2.954	2.433	3.229	2.686	1.569	1.756	2.752	2.611	2.561	SDR16C6	XP_045613977.1 epidermal retinol dehydrogenase 2-like isoform X3 [Procambarus clarkii]	Metabolism;Metabolism	Global and overview maps;Metabolism of cofactors and vitamins	ko01100//Metabolic pathways;ko00830//Retinol metabolism	K15734;K15734	-	GO:0004316//3-oxoacyl-[acyl-carrier-protein] reductase (NADPH) activity;GO:0004757//sepiapterin reductase activity;GO:0008667//2,3-dihydro-2,3-dihydroxybenzoate dehydrogenase activity;GO:0008678//2-deoxy-D-gluconate 3-dehydrogenase activity;GO:0016491//oxidoreductase activity;GO:0016616//oxidoreductase activity, acting on the CH-OH group of donors, NAD or NADP as acceptor;GO:0051287//NAD binding;…	GO:0000272//polysaccharide catabolic process;GO:0006631//fatty acid metabolic process;GO:0006633//fatty acid biosynthetic process;GO:0006729//tetrahydrobiopterin biosynthetic process	--
ncbi_128686392	22.489	25.79	2.687	12.899	4.724	5.038	5.459	6.849	11.193	4.875	4.726	2.107	7.076	8.547	4.621	PAPSS2	XP_045613997.1 bifunctional 3'-phosphoadenosine 5'-phosphosulfate synthase 2-like isoform X5 [Procambarus clarkii]	Metabolism;Metabolism;Metabolism;Metabolism;Metabolism	Global and overview maps;Nucleotide metabolism;Metabolism of other amino acids;Energy metabolism;Biosynthesis of other secondary metabolites	ko01100//Metabolic pathways;ko00230//Purine metabolism;ko00450//Selenocompound metabolism;ko00920//Sulfur metabolism;ko00261//Monobactam biosynthesis	K13811;K13811;K13811;K13811;K13811	-	GO:0004020//adenylylsulfate kinase activity;GO:0004612//phosphoenolpyruvate carboxykinase (ATP) activity;GO:0004781//sulfate adenylyltransferase (ATP) activity;GO:0005524//ATP binding;GO:0016773//phosphotransferase activity, alcohol group as acceptor	GO:0006094//gluconeogenesis;GO:0006790//sulfur compound metabolic process;GO:0016260//selenocysteine biosynthetic process	--
ncbi_128686395	15.923	25.845	10.023	12.668	12.216	4.926	8.838	12.457	14.224	7.804	6.028	4.93	12.634	13.208	8.274	Esyt3	XP_015371349.1 PREDICTED: extended synaptotagmin-2 [Diuraphis noxia]	-	-	-	-	GO:0005575//cellular_component;GO:0005622//intracellular anatomical structure;GO:0005737//cytoplasm;GO:0005783//endoplasmic reticulum;GO:0005886//plasma membrane;GO:0005887//integral component of plasma membrane;GO:0008021//synaptic vesicle;GO:0012505//endomembrane system;GO:0016020//membrane;GO:0016021//integral component of membrane;GO:0030133//transport vesicle;GO:0031224//intrinsic component …	GO:0003674//molecular_function;GO:0005488//binding;GO:0005543//phospholipid binding;GO:0005544//calcium-dependent phospholipid binding;GO:0008289//lipid binding;GO:0043167//ion binding;GO:0043168//anion binding	GO:0001505//regulation of neurotransmitter levels;GO:0006810//transport;GO:0006836//neurotransmitter transport;GO:0006869//lipid transport;GO:0006887//exocytosis;GO:0007154//cell communication;GO:0007267//cell-cell signaling;GO:0007268//chemical synaptic transmission;GO:0007269//neurotransmitter secretion;GO:0008150//biological_process;GO:0009987//cellular process;GO:0010876//lipid localization;G…	--
ncbi_128686396	14.829	14.375	8.91	6.474	16.524	4.218	8.404	6.321	3.768	5.708	5.378	3.768	6.22	8.579	5.577	CG2811	XP_042217436.1 putative gamma-glutamylcyclotransferase CG2811 isoform X2 [Homarus americanus]	-	-	-	-	-	GO:0003674//molecular_function;GO:0003824//catalytic activity;GO:0016829//lyase activity;GO:0016840//carbon-nitrogen lyase activity;GO:0016842//amidine-lyase activity;GO:0061929//gamma-glutamylaminecyclotransferase activity	GO:0006807//nitrogen compound metabolic process;GO:0008150//biological_process;GO:0008152//metabolic process;GO:0009056//catabolic process;GO:0042219//cellular modified amino acid catabolic process;GO:0071704//organic substance metabolic process;GO:1901564//organonitrogen compound metabolic process;GO:1901565//organonitrogen compound catabolic process;GO:1901575//organic substance catabolic proce…	--
ncbi_128686425	0.293	0.437	0.826	0.677	0.466	0.046	0.146	0.258	0.228	0.129	0.627	0.156	0.366	0.131	0.371	ADSL	XP_045595047.1 adenylosuccinate lyase-like [Procambarus clarkii]	Metabolism;Metabolism;Metabolism	Global and overview maps;Nucleotide metabolism;Amino acid metabolism	ko01100//Metabolic pathways;ko00230//Purine metabolism;ko00250//Alanine, aspartate and glutamate metabolism	K01756;K01756;K01756	GO:0005575//cellular_component;GO:0005622//intracellular anatomical structure;GO:0005737//cytoplasm;GO:0005829//cytosol	GO:0003674//molecular_function;GO:0003824//catalytic activity;GO:0004018//N6-(1,2-dicarboxyethyl)AMP AMP-lyase (fumarate-forming) activity;GO:0004056//argininosuccinate lyase activity;GO:0004333//fumarate hydratase activity;GO:0008797//aspartate ammonia-lyase activity;GO:0016829//lyase activity;GO:0016840//carbon-nitrogen lyase activity;GO:0016842//amidine-lyase activity;GO:0047472//3-carboxy-cis…	GO:0001666//response to hypoxia;GO:0006082//organic acid metabolic process;GO:0006091//generation of precursor metabolites and energy;GO:0006099//tricarboxylic acid cycle;GO:0006106//fumarate metabolic process;GO:0006139//nucleobase-containing compound metabolic process;GO:0006163//purine nucleotide metabolic process;GO:0006164//purine nucleotide biosynthetic process;GO:0006167//AMP biosynthetic …	--
ncbi_128686432	5.879	4.183	1.372	1.561	2.047	0.739	2.135	2.17	1.347	0.503	0.592	0.469	2.144	0.974	0.611	-	-	-	-	-	-	-	-	-	-
ncbi_128686451	11.53	15.994	8.75	11.276	8.323	6.557	5.123	7.624	7.979	4.54	3.579	2.915	8.37	6.717	3.729	Tgif1	XP_042240550.1 homeobox protein AKR-like isoform X4 [Homarus americanus]	Environmental Information Processing	Signal transduction	ko04350//TGF-beta signaling pathway	K19383	GO:0005575//cellular_component;GO:0005622//intracellular anatomical structure;GO:0005634//nucleus;GO:0005654//nucleoplasm;GO:0031974//membrane-enclosed lumen;GO:0031981//nuclear lumen;GO:0043226//organelle;GO:0043227//membrane-bounded organelle;GO:0043229//intracellular organelle;GO:0043231//intracellular membrane-bounded organelle;GO:0043233//organelle lumen;GO:0070013//intracellular organelle l…	GO:0000976//transcription cis-regulatory region binding;GO:0000977//RNA polymerase II transcription regulatory region sequence-specific DNA binding;GO:0000978//RNA polymerase II cis-regulatory region sequence-specific DNA binding;GO:0000981//DNA-binding transcription factor activity, RNA polymerase II-specific;GO:0000987//cis-regulatory region sequence-specific DNA binding;GO:0001067//transcripti…	GO:0000122//negative regulation of transcription by RNA polymerase II;GO:0001654//eye development;GO:0001838//embryonic epithelial tube formation;GO:0001841//neural tube formation;GO:0001843//neural tube closure;GO:0002009//morphogenesis of an epithelium;GO:0003002//regionalization;GO:0006139//nucleobase-containing compound metabolic process;GO:0006351//transcription, DNA-templated;GO:0006355//re…	--
ncbi_128686461	0.917	0.61	0.098	0.133	0	0.275	0.172	0.251	0.025	0	0.08	0.171	0	0	0	--	XP_042226841.1 trichohyalin-like isoform X1 [Homarus americanus]	-	-	-	-	-	GO:0005524//ATP binding	GO:0007059//chromosome segregation;GO:0030261//chromosome condensation	--
ncbi_128686470	31.881	56.83	5.667	30.062	4.18	13.778	19.023	14.275	22.409	8.428	4.742	5.7	18.24	9.731	6.869	UGT2B16	XP_045608864.1 UDP-glucosyltransferase 2-like [Procambarus clarkii]	-	-	-	-	-	GO:0008194//UDP-glycosyltransferase activity;GO:0016758//hexosyltransferase activity	-	--
ncbi_128686472	64.747	79.541	11.6	42.528	7.756	23.822	25.583	21.161	60.883	12.808	7.182	9.59	31.635	15.159	11.397	UGT2B14	XP_045608864.1 UDP-glucosyltransferase 2-like [Procambarus clarkii]	-	-	-	-	-	GO:0008194//UDP-glycosyltransferase activity;GO:0016758//hexosyltransferase activity;GO:0050511//undecaprenyldiphospho-muramoylpentapeptide beta-N-acetylglucosaminyltransferase activity	GO:0009252//peptidoglycan biosynthetic process	--
ncbi_128686486	1.109	1.053	3.121	1.034	0.647	0.369	0.393	0.508	0.436	0.887	2.291	0.418	0.863	0.825	1.347	--	XP_045613909.1 transmembrane protein 183A-like isoform X1 [Procambarus clarkii]	-	-	-	-	-	-	-	--
ncbi_128686492	24.397	8.156	2.619	13.395	4.848	1.416	2.311	9.232	4.847	1.572	4.452	3.623	2.181	2.309	2.964	SLC37A4	XP_045613953.1 glucose-6-phosphate exchanger SLC37A4-like isoform X1 [Procambarus clarkii]	Organismal Systems	Digestive system	ko04973//Carbohydrate digestion and absorption	K08171	GO:0005575//cellular_component;GO:0005622//intracellular anatomical structure;GO:0005737//cytoplasm;GO:0005743//mitochondrial inner membrane;GO:0005783//endoplasmic reticulum;GO:0005789//endoplasmic reticulum membrane;GO:0005887//integral component of plasma membrane;GO:0012505//endomembrane system;GO:0016020//membrane;GO:0016021//integral component of membrane;GO:0030176//integral component of e…	GO:0003674//molecular_function;GO:0005215//transporter activity;GO:0008028//monocarboxylic acid transmembrane transporter activity;GO:0008509//anion transmembrane transporter activity;GO:0015075//ion transmembrane transporter activity;GO:0015103//inorganic anion transmembrane transporter activity;GO:0015114//phosphate ion transmembrane transporter activity;GO:0015119//hexose phosphate transmembra…	GO:0005975//carbohydrate metabolic process;GO:0005996//monosaccharide metabolic process;GO:0006006//glucose metabolic process;GO:0006094//gluconeogenesis;GO:0006810//transport;GO:0006811//ion transport;GO:0006817//phosphate ion transport;GO:0006820//anion transport;GO:0008150//biological_process;GO:0008152//metabolic process;GO:0008643//carbohydrate transport;GO:0009058//biosynthetic process;GO:0…	--
ncbi_128686549	1.749	1.942	1.726	0.325	1.584	0.11	0.616	0.202	0.901	0.987	1.311	0.75	1.385	1.489	1.693	--	XP_045581210.1 uncharacterized protein LOC123745007 isoform X1 [Procambarus clarkii]	-	-	-	-	-	GO:0004181//metallocarboxypeptidase activity;GO:0008270//zinc ion binding	GO:0006508//proteolysis	--
ncbi_128686658	3.92	7.99	14.923	4.05	3.094	0.859	2.99	5.084	3.318	5.803	3.426	1.858	4.488	4.215	5.003	CYP4C1	XP_042883734.1 cytochrome P450 4C1-like [Penaeus japonicus]	-	-	-	-	GO:0005575//cellular_component;GO:0005622//intracellular anatomical structure;GO:0005737//cytoplasm;GO:0005783//endoplasmic reticulum;GO:0005789//endoplasmic reticulum membrane;GO:0012505//endomembrane system;GO:0016020//membrane;GO:0016021//integral component of membrane;GO:0031224//intrinsic component of membrane;GO:0031984//organelle subcompartment;GO:0042175//nuclear outer membrane-endoplasmi…	GO:0003674//molecular_function;GO:0003824//catalytic activity;GO:0004497//monooxygenase activity;GO:0005488//binding;GO:0005506//iron ion binding;GO:0016491//oxidoreductase activity;GO:0016705//oxidoreductase activity, acting on paired donors, with incorporation or reduction of molecular oxygen;GO:0020037//heme binding;GO:0043167//ion binding;GO:0043169//cation binding;GO:0046872//metal ion bindi…	GO:0001523//retinoid metabolic process;GO:0003008//system process;GO:0006082//organic acid metabolic process;GO:0006629//lipid metabolic process;GO:0006631//fatty acid metabolic process;GO:0006720//isoprenoid metabolic process;GO:0006721//terpenoid metabolic process;GO:0007600//sensory perception;GO:0007601//visual perception;GO:0008150//biological_process;GO:0008152//metabolic process;GO:0008202…	--
ncbi_128686662	6.89	1.793	1.474	3.111	0.153	0.775	0.619	0.996	1.398	2.778	0.425	0.528	1.025	0.441	1.763	--	AIN40247.1 trypsin 2, partial [Cherax quadricarinatus]	-	-	-	-	-	GO:0004252//serine-type endopeptidase activity	GO:0006508//proteolysis	--
ncbi_128686664	1379.52	1638.09	733.452	1281.37	691.817	274.98	263.469	526.491	643.395	1252.59	345.135	864.848	441.716	1046.29	935.441	--	XP_042228085.1 uncharacterized protein LOC121870357 [Homarus americanus]	-	-	-	-	GO:0005575//cellular_component;GO:0005576//extracellular region;GO:0030312//external encapsulating structure;GO:0071944//cell periphery;GO:0098595//perivitelline space	GO:0003674//molecular_function;GO:0005488//binding;GO:0008061//chitin binding;GO:0097367//carbohydrate derivative binding	GO:0000003//reproduction;GO:0000278//mitotic cell cycle;GO:0000281//mitotic cytokinesis;GO:0000910//cytokinesis;GO:0003006//developmental process involved in reproduction;GO:0006022//aminoglycan metabolic process;GO:0006030//chitin metabolic process;GO:0006040//amino sugar metabolic process;GO:0006807//nitrogen compound metabolic process;GO:0007049//cell cycle;GO:0007275//multicellular organism d…	--
ncbi_128686728	2.35	8.702	1.831	2.896	1.777	1.639	2.054	0.858	1.969	0.815	0.856	6.76	1.422	2.013	1.249	--	KAG7167755.1 Vitelline membrane outer layer protein 1-like 2, partial [Homarus americanus]	-	-	-	-	-	-	-	--
ncbi_128686744	36.334	47.481	22.921	28.298	27.412	11.928	22.592	16.163	18.373	15.115	10.189	1.762	24.104	19.976	14.273	ACHE1	XP_045617861.1 juvenile hormone esterase-like [Procambarus clarkii]	-	-	-	-	-	GO:0016787//hydrolase activity	-	--
ncbi_128686781	0.297	0.433	0.133	0.07	0.144	0.249	0.126	0.038	0	0.143	0.152	0.106	0.368	0.197	0.111	Prune2	XP_045617951.1 protein prune homolog 2-like isoform X1 [Procambarus clarkii]	-	-	-	-	GO:0005575//cellular_component;GO:0005622//intracellular anatomical structure;GO:0005737//cytoplasm;GO:0005739//mitochondrion;GO:0005740//mitochondrial envelope;GO:0016020//membrane;GO:0030054//cell junction;GO:0030424//axon;GO:0030425//dendrite;GO:0031090//organelle membrane;GO:0031966//mitochondrial membrane;GO:0031967//organelle envelope;GO:0031975//envelope;GO:0036477//somatodendritic compart…	GO:0003674//molecular_function;GO:0005488//binding;GO:0005515//protein binding;GO:0008092//cytoskeletal protein binding;GO:0019894//kinesin binding;GO:0019904//protein domain specific binding;GO:0050699//WW domain binding	GO:0000820//regulation of glutamine family amino acid metabolic process;GO:0006521//regulation of cellular amino acid metabolic process;GO:0006915//apoptotic process;GO:0006996//organelle organization;GO:0007005//mitochondrion organization;GO:0007275//multicellular organism development;GO:0007399//nervous system development;GO:0008104//protein localization;GO:0008150//biological_process;GO:000821…	--
ncbi_128686783	177.686	140.87	57.087	95.555	60.817	49.766	74.505	80.582	73.517	54.807	41.117	39.417	73.414	72.858	48.462	-	-	-	-	-	-	-	-	-	-
ncbi_128686798	1.543	2.227	0.911	1.311	0.68	0.379	0.781	0.935	0.567	2.398	0.605	0.483	0.897	1.077	1.54	EEPD1	XP_045617996.1 endonuclease/exonuclease/phosphatase family domain-containing protein 1-like [Procambarus clarkii]	-	-	-	-	GO:0009360//DNA polymerase III complex;GO:0009523//photosystem II;GO:0009654//photosystem II oxygen evolving complex;GO:0016021//integral component of membrane;GO:0019898//extrinsic component of membrane	GO:0003674//molecular_function;GO:0003676//nucleic acid binding;GO:0003677//DNA binding;GO:0003887//DNA-directed DNA polymerase activity;GO:0005488//binding;GO:0051539//4 iron, 4 sulfur cluster binding;GO:0097159//organic cyclic compound binding;GO:1901363//heterocyclic compound binding	GO:0006139//nucleobase-containing compound metabolic process;GO:0006259//DNA metabolic process;GO:0006260//DNA replication;GO:0006281//DNA repair;GO:0006725//cellular aromatic compound metabolic process;GO:0006807//nitrogen compound metabolic process;GO:0006950//response to stress;GO:0006974//cellular response to DNA damage stimulus;GO:0008150//biological_process;GO:0008152//metabolic process;GO:…	--
ncbi_128686802	5.849	6.826	5.916	6.599	6.293	8.019	9.532	7.913	8.157	27.942	8.71	9.766	54.126	18.636	16.656	--	XP_045617992.1 uncharacterized protein LOC123770307 [Procambarus clarkii]	Organismal Systems;Organismal Systems	Endocrine system;Digestive system	ko03320//PPAR signaling pathway;ko04979//Cholesterol metabolism	K08758;K08758	GO:0000775//chromosome, centromeric region;GO:0005634//nucleus	-	GO:0000278//mitotic cell cycle	--
ncbi_128686805	19.117	14.469	10.58	13.309	38.249	1.285	6.743	2.356	13.868	4.746	7.912	4.481	6.433	10.806	5.325	celD	XP_042211150.1 endoglucanase E-4-like [Homarus americanus]	Metabolism;Metabolism	Global and overview maps;Carbohydrate metabolism	ko01100//Metabolic pathways;ko00500//Starch and sucrose metabolism	K01179;K01179	-	GO:0004553//hydrolase activity, hydrolyzing O-glycosyl compounds	GO:0005975//carbohydrate metabolic process	--
ncbi_128686825	2.657	1.266	1.418	0.858	3.072	0.235	0.6	0.388	0.998	1.422	1.718	0.319	0.652	0.868	1.662	SLC6A5	XP_042228203.1 sodium- and chloride-dependent betaine transporter-like [Homarus americanus]	Organismal Systems	Nervous system	ko04721//Synaptic vesicle cycle	K05038	GO:0016021//integral component of membrane	-	-	--
ncbi_128686859	22.194	19.746	11.45	11.725	15.25	4.288	13.672	10.345	11.147	8.712	7.039	15.695	9.3	8.115	7.889	-	-	-	-	-	-	-	-	-	-
ncbi_128686957	14.617	14.936	19.951	9.297	18.357	4.733	13.053	8.826	8.332	10.286	4.917	4.502	10.493	8.442	8.877	--	XP_045598428.1 uncharacterized protein LOC123758283 isoform X2 [Procambarus clarkii]	-	-	-	-	GO:0005575//cellular_component;GO:0005886//plasma membrane;GO:0005887//integral component of plasma membrane;GO:0016020//membrane;GO:0016021//integral component of membrane;GO:0031224//intrinsic component of membrane;GO:0031226//intrinsic component of plasma membrane;GO:0071944//cell periphery	GO:0003674//molecular_function;GO:0004888//transmembrane signaling receptor activity;GO:0004930//G protein-coupled receptor activity;GO:0038023//signaling receptor activity;GO:0060089//molecular transducer activity	GO:0006950//response to stress;GO:0007154//cell communication;GO:0007165//signal transduction;GO:0007166//cell surface receptor signaling pathway;GO:0007186//G protein-coupled receptor signaling pathway;GO:0008150//biological_process;GO:0009987//cellular process;GO:0023052//signaling;GO:0050789//regulation of biological process;GO:0050794//regulation of cellular process;GO:0050896//response to st…	--
ncbi_128686982	1.663	6.24	2.865	3.777	2.367	3.498	2.634	0.819	1.238	1.898	1.03	0.495	3.028	2.18	1.011	Agps	XP_045598403.1 alkyldihydroxyacetonephosphate synthase, peroxisomal-like [Procambarus clarkii]	Metabolism;Cellular Processes;Metabolism	Global and overview maps;Transport and catabolism;Lipid metabolism	ko01100//Metabolic pathways;ko04146//Peroxisome;ko00565//Ether lipid metabolism	K00803;K00803;K00803	GO:0005575//cellular_component;GO:0005622//intracellular anatomical structure;GO:0005634//nucleus;GO:0005730//nucleolus;GO:0005737//cytoplasm;GO:0005739//mitochondrion;GO:0005777//peroxisome;GO:0005778//peroxisomal membrane;GO:0005782//peroxisomal matrix;GO:0005829//cytosol;GO:0016020//membrane;GO:0031090//organelle membrane;GO:0031903//microbody membrane;GO:0031907//microbody lumen;GO:0031974//m…	GO:0000166//nucleotide binding;GO:0003674//molecular_function;GO:0003824//catalytic activity;GO:0005488//binding;GO:0008609//alkylglycerone-phosphate synthase activity;GO:0016491//oxidoreductase activity;GO:0016614//oxidoreductase activity, acting on CH-OH group of donors;GO:0016740//transferase activity;GO:0016765//transferase activity, transferring alkyl or aryl (other than methyl) groups;GO:00…	GO:0005975//carbohydrate metabolic process;GO:0006605//protein targeting;GO:0006625//protein targeting to peroxisome;GO:0006629//lipid metabolic process;GO:0006662//glycerol ether metabolic process;GO:0006810//transport;GO:0006886//intracellular protein transport;GO:0006996//organelle organization;GO:0007031//peroxisome organization;GO:0008104//protein localization;GO:0008150//biological_process;…	--
ncbi_128687048	1.955	0.15	0.418	0.172	0.244	0.036	0.145	0.297	0.104	0.088	0.083	0.232	0.151	0.175	0.134	Abca1	XP_045598591.1 uncharacterized protein LOC123758342 [Procambarus clarkii]	Environmental Information Processing	Membrane transport	ko02010//ABC transporters	K05646	GO:0005575//cellular_component;GO:0005622//intracellular anatomical structure;GO:0005737//cytoplasm;GO:0005887//integral component of plasma membrane;GO:0009380//excinuclease repair complex;GO:0009898//cytoplasmic side of plasma membrane;GO:0016020//membrane;GO:0016021//integral component of membrane;GO:0031224//intrinsic component of membrane;GO:0043190//ATP-binding cassette (ABC) transporter co…	GO:0000166//nucleotide binding;GO:0003674//molecular_function;GO:0003824//catalytic activity;GO:0003924//GTPase activity;GO:0005047//signal recognition particle binding;GO:0005215//transporter activity;GO:0005260//intracellularly ATP-gated chloride channel activity;GO:0005319//lipid transporter activity;GO:0005488//binding;GO:0005524//ATP binding;GO:0005525//GTP binding;GO:0009381//excinuclease A…	GO:0000910//cytokinesis;GO:0002949//tRNA threonylcarbamoyladenosine modification;GO:0006289//nucleotide-excision repair;GO:0006400//tRNA modification;GO:0006614//SRP-dependent cotranslational protein targeting to membrane;GO:0006810//transport;GO:0006817//phosphate ion transport;GO:0006824//cobalt ion transport;GO:0006869//lipid transport;GO:0007601//visual perception;GO:0008150//biological_proce…	--
ncbi_128687093	2.584	1.67	1.15	1.061	1.81	0.206	0.616	0.897	1.177	1.062	0.659	0.35	1.02	1.06	1.168	Eif2b5	XP_045592912.1 translation initiation factor eIF-2B subunit epsilon-like [Procambarus clarkii]	Human Diseases	Infectious disease: viral	ko05168//Herpes simplex virus 1 infection	K03240	GO:0005575//cellular_component;GO:0005622//intracellular anatomical structure;GO:0005634//nucleus;GO:0005737//cytoplasm;GO:0005829//cytosol;GO:0005851//eukaryotic translation initiation factor 2B complex;GO:0032045//guanyl-nucleotide exchange factor complex;GO:0032991//protein-containing complex;GO:0043226//organelle;GO:0043227//membrane-bounded organelle;GO:0043229//intracellular organelle;GO:00…	GO:0003674//molecular_function;GO:0003676//nucleic acid binding;GO:0003723//RNA binding;GO:0003743//translation initiation factor activity;GO:0003824//catalytic activity;GO:0003977//UDP-N-acetylglucosamine diphosphorylase activity;GO:0005085//guanyl-nucleotide exchange factor activity;GO:0005488//binding;GO:0005515//protein binding;GO:0008135//translation factor activity, RNA binding;GO:0008780//…	GO:0000003//reproduction;GO:0000271//polysaccharide biosynthetic process;GO:0001541//ovarian follicle development;GO:0002181//cytoplasmic translation;GO:0002183//cytoplasmic translational initiation;GO:0002253//activation of immune response;GO:0002376//immune system process;GO:0002429//immune response-activating cell surface receptor signaling pathway;GO:0002682//regulation of immune system proce…	--
ncbi_128687104	4.253	3.622	3.568	3.841	2.108	1.065	2.016	1.281	2.065	1.693	1.459	1.752	3.076	1.653	2.353	slc36a4	XP_045610493.1 proton-coupled amino acid transporter-like protein pathetic [Procambarus clarkii]	Organismal Systems	Digestive system	ko04974//Protein digestion and absorption	K14209	GO:0005575//cellular_component;GO:0005622//intracellular anatomical structure;GO:0005737//cytoplasm;GO:0005773//vacuole;GO:0005774//vacuolar membrane;GO:0016020//membrane;GO:0031090//organelle membrane;GO:0043226//organelle;GO:0043227//membrane-bounded organelle;GO:0043229//intracellular organelle;GO:0043231//intracellular membrane-bounded organelle;GO:0098588//bounding membrane of organelle	GO:0003674//molecular_function;GO:0005215//transporter activity;GO:0005342//organic acid transmembrane transporter activity;GO:0008509//anion transmembrane transporter activity;GO:0008514//organic anion transmembrane transporter activity;GO:0015075//ion transmembrane transporter activity;GO:0015171//amino acid transmembrane transporter activity;GO:0015318//inorganic molecular entity transmembrane…	GO:0003333//amino acid transmembrane transport;GO:0006810//transport;GO:0006811//ion transport;GO:0006820//anion transport;GO:0006865//amino acid transport;GO:0008150//biological_process;GO:0015711//organic anion transport;GO:0015849//organic acid transport;GO:0034220//ion transmembrane transport;GO:0046942//carboxylic acid transport;GO:0051179//localization;GO:0051234//establishment of localizat…	--
ncbi_128687197	4.98	3.938	5.317	3.952	3.322	1.813	4.338	1.662	0.963	3.866	3.976	0.308	5.149	3.797	3.629	Scarb2	XP_045610406.1 lysosome membrane protein 2-like isoform X2 [Procambarus clarkii]	Cellular Processes	Transport and catabolism	ko04142//Lysosome	K12384	GO:0016020//membrane	-	-	--
ncbi_128687274	24.341	27.983	15.635	17.821	21.571	22.843	18.307	15.376	58.363	225.51	33.048	10.621	118.686	33.876	158.809	--	XP_045610527.1 uncharacterized protein LOC123765807 isoform X2 [Procambarus clarkii]	-	-	-	-	GO:0005737//cytoplasm;GO:0005876//spindle microtubule;GO:0017119//Golgi transport complex;GO:0042729//DASH complex	GO:0003677//DNA binding;GO:0003924//GTPase activity;GO:0005515//protein binding;GO:0005524//ATP binding;GO:0005525//GTP binding;GO:0016787//hydrolase activity;GO:0042834//peptidoglycan binding	GO:0006457//protein folding;GO:0006891//intra-Golgi vesicle-mediated transport;GO:0007059//chromosome segregation;GO:0008608//attachment of spindle microtubules to kinetochore;GO:0030261//chromosome condensation;GO:0042254//ribosome biogenesis	--
ncbi_128687301	78.519	47.885	6.229	60.52	8.933	11.121	23.611	19.143	19.94	12.131	16.203	5.623	30.102	22.749	16.388	AKR1A1	XP_045109545.1 aldo-keto reductase family 1 member B1-like [Portunus trituberculatus]	Metabolism;Human Diseases;Metabolism;Metabolism;Metabolism;Metabolism;Metabolism	Global and overview maps;Cancer: overview;Carbohydrate metabolism;Carbohydrate metabolism;Lipid metabolism;Carbohydrate metabolism;Carbohydrate metabolism	ko01100//Metabolic pathways;ko05208//Chemical carcinogenesis - reactive oxygen species;ko00040//Pentose and glucuronate interconversions;ko00053//Ascorbate and aldarate metabolism;ko00561//Glycerolipid metabolism;ko00010//Glycolysis / Gluconeogenesis;ko00620//Pyruvate metabolism	K00002;K00002;K00002;K00002;K00002;K00002;K00002	-	GO:0047834//D-threo-aldose 1-dehydrogenase activity	-	--
ncbi_128687322	524.677	539.622	442.927	312.079	464.672	174.753	258.422	331.048	210.399	246.769	230.622	156.345	302.593	225.722	239.005	NLGN4Y	XP_045594339.1 juvenile hormone esterase-like [Procambarus clarkii]	Metabolism	Metabolism of terpenoids and polyketides	ko00981//Insect hormone biosynthesis	K01063	-	GO:0003674//molecular_function;GO:0003824//catalytic activity;GO:0016787//hydrolase activity;GO:0016788//hydrolase activity, acting on ester bonds;GO:0052689//carboxylic ester hydrolase activity	-	--
ncbi_128687328	0.615	0.387	1.088	1.082	0.91	0.254	0.338	0.189	0.261	0.54	0.338	0.47	1.108	0.595	0.497	TIGD1	XP_018410276.1 PREDICTED: tigger transposable element-derived protein 1-like [Nanorana parkeri]	-	-	-	-	-	GO:0003676//nucleic acid binding;GO:0003677//DNA binding	-	--
ncbi_128687335	0.399	0.145	0.44	0.359	0.1	0.087	0.117	0.159	0.071	0.738	0.185	0.074	0.153	0.144	0.466	FucTC	XP_045594142.1 alpha-(1,3)-fucosyltransferase C-like [Procambarus clarkii]	Metabolism;Metabolism	Global and overview maps;Glycan biosynthesis and metabolism	ko01100//Metabolic pathways;ko00513//Various types of N-glycan biosynthesis	K14464;K14464	GO:0016020//membrane	GO:0008417//fucosyltransferase activity	GO:0006486//protein glycosylation	--
ncbi_128687354	3.582	3.255	3.232	1.11	1.959	0.807	2.06	1.628	0.659	1.259	2.139	0.251	1.955	1.299	1.275	Slc7a8	XP_045592455.1 large neutral amino acids transporter small subunit 2-like [Procambarus clarkii]	Environmental Information Processing;Human Diseases	Signal transduction;Cancer: overview	ko04150//mTOR signaling pathway;ko05230//Central carbon metabolism in cancer	K13780;K13780	GO:0005575//cellular_component;GO:0005886//plasma membrane;GO:0005887//integral component of plasma membrane;GO:0016020//membrane;GO:0016021//integral component of membrane;GO:0031224//intrinsic component of membrane;GO:0031226//intrinsic component of plasma membrane;GO:0071944//cell periphery	GO:0003674//molecular_function;GO:0005215//transporter activity;GO:0005275//amine transmembrane transporter activity;GO:0005342//organic acid transmembrane transporter activity;GO:0008509//anion transmembrane transporter activity;GO:0008514//organic anion transmembrane transporter activity;GO:0015075//ion transmembrane transporter activity;GO:0015171//amino acid transmembrane transporter activity…	GO:0003333//amino acid transmembrane transport;GO:0006810//transport;GO:0006811//ion transport;GO:0006812//cation transport;GO:0006820//anion transport;GO:0006865//amino acid transport;GO:0008150//biological_process;GO:0009450//gamma-aminobutyric acid catabolic process;GO:0015711//organic anion transport;GO:0015803//branched-chain amino acid transport;GO:0015804//neutral amino acid transport;GO:0…	--
ncbi_128687376	0.949	1.159	0.578	0.319	0.465	0.229	0.579	0.28	0.295	0.99	0.726	0.162	0.716	0.436	0.627	ast	XP_045593759.1 protein asteroid-like isoform X2 [Procambarus clarkii]	-	-	-	-	-	GO:0003674//molecular_function;GO:0003824//catalytic activity;GO:0004518//nuclease activity;GO:0016787//hydrolase activity;GO:0016788//hydrolase activity, acting on ester bonds	GO:0001654//eye development;GO:0001745//compound eye morphogenesis;GO:0001751//compound eye photoreceptor cell differentiation;GO:0001752//compound eye photoreceptor fate commitment;GO:0001754//eye photoreceptor cell differentiation;GO:0002009//morphogenesis of an epithelium;GO:0002164//larval development;GO:0002165//instar larval or pupal development;GO:0006139//nucleobase-containing compound me…	--
ncbi_128687379	1.595	1.419	1.175	1.525	1.369	0.307	0.588	0.732	0.502	1.189	0.848	0.365	1.552	0.873	1.148	--	XP_045592609.1 WD repeat-containing protein 73-like [Procambarus clarkii]	-	-	-	-	GO:0000922//spindle pole;GO:0005575//cellular_component;GO:0005622//intracellular anatomical structure;GO:0005737//cytoplasm;GO:0005819//spindle;GO:0005829//cytosol;GO:0005856//cytoskeleton;GO:0005886//plasma membrane;GO:0015630//microtubule cytoskeleton;GO:0016020//membrane;GO:0032153//cell division site;GO:0032154//cleavage furrow;GO:0043226//organelle;GO:0043228//non-membrane-bounded organelle…	GO:0003746//translation elongation factor activity;GO:0005515//protein binding;GO:0008168//methyltransferase activity	GO:0000226//microtubule cytoskeleton organization;GO:0006414//translational elongation;GO:0006996//organelle organization;GO:0006997//nucleus organization;GO:0007010//cytoskeleton organization;GO:0007017//microtubule-based process;GO:0007275//multicellular organism development;GO:0007399//nervous system development;GO:0007417//central nervous system development;GO:0007420//brain development;GO:00…	--
ncbi_128687384	1.747	2.386	2.658	1.093	1.622	0.468	0.759	0.932	0.949	0.888	1.828	0.685	0.842	1.065	1.292	CG31145	XP_045607326.1 extracellular serine/threonine protein CG31145-like [Procambarus clarkii]	-	-	-	-	GO:0005575//cellular_component;GO:0005576//extracellular region;GO:0005622//intracellular anatomical structure;GO:0005737//cytoplasm;GO:0005794//Golgi apparatus;GO:0012505//endomembrane system;GO:0043226//organelle;GO:0043227//membrane-bounded organelle;GO:0043229//intracellular organelle;GO:0043231//intracellular membrane-bounded organelle	GO:0000166//nucleotide binding;GO:0003674//molecular_function;GO:0003824//catalytic activity;GO:0004672//protein kinase activity;GO:0004674//protein serine/threonine kinase activity;GO:0005488//binding;GO:0005524//ATP binding;GO:0016301//kinase activity;GO:0016740//transferase activity;GO:0016772//transferase activity, transferring phosphorus-containing groups;GO:0016773//phosphotransferase activ…	GO:0006464//cellular protein modification process;GO:0006468//protein phosphorylation;GO:0006793//phosphorus metabolic process;GO:0006796//phosphate-containing compound metabolic process;GO:0006807//nitrogen compound metabolic process;GO:0008150//biological_process;GO:0008152//metabolic process;GO:0009987//cellular process;GO:0016310//phosphorylation;GO:0019538//protein metabolic process;GO:00362…	--
ncbi_128687385	8.59	16.182	3.255	8.581	3.209	3.329	2.774	3.052	3.472	3.026	1.358	1.388	4.771	2.512	2.677	FLVCR1	XP_045607325.1 nascent polypeptide-associated complex subunit alpha, muscle-specific form-like [Procambarus clarkii]	-	-	-	-	GO:0000323//lytic vacuole;GO:0005575//cellular_component;GO:0005622//intracellular anatomical structure;GO:0005737//cytoplasm;GO:0005764//lysosome;GO:0005765//lysosomal membrane;GO:0005773//vacuole;GO:0005774//vacuolar membrane;GO:0016020//membrane;GO:0016021//integral component of membrane;GO:0031090//organelle membrane;GO:0031224//intrinsic component of membrane;GO:0043226//organelle;GO:0043227…	GO:0022857//transmembrane transporter activity	GO:0006810//transport;GO:0008150//biological_process;GO:0051179//localization;GO:0051234//establishment of localization;GO:0055085//transmembrane transport	--
ncbi_128687541	17.896	14.707	7.44	7.662	11.841	2.622	5.019	6.826	7.624	7.286	5.463	7.393	11.291	8.638	7.138	--	XP_045617249.1 uncharacterized protein LOC123769682 isoform X2 [Procambarus clarkii]	-	-	-	-	-	-	-	NGFIB-like
ncbi_128687542	5.32	4.261	1.684	2.308	4.42	0.627	1.278	1.978	2.336	1.677	1.539	2.273	4.256	3.793	2.301	--	XP_045616892.1 uncharacterized protein LOC123769682 isoform X1 [Procambarus clarkii]	-	-	-	-	GO:0016021//integral component of membrane	-	-	--
ncbi_128687647	1.204	1.912	1.369	0.739	1.157	0.627	0.818	0.836	0.512	1.255	0.937	0.629	0.79	1.093	0.723	Agbl5	XP_045616314.1 cytosolic carboxypeptidase-like protein 5 [Procambarus clarkii]	-	-	-	-	GO:0005575//cellular_component;GO:0005576//extracellular region;GO:0005622//intracellular anatomical structure;GO:0005634//nucleus;GO:0005737//cytoplasm;GO:0005819//spindle;GO:0005829//cytosol;GO:0005856//cytoskeleton;GO:0015630//microtubule cytoskeleton;GO:0030496//midbody;GO:0043226//organelle;GO:0043227//membrane-bounded organelle;GO:0043228//non-membrane-bounded organelle;GO:0043229//intracel…	GO:0003674//molecular_function;GO:0003824//catalytic activity;GO:0004180//carboxypeptidase activity;GO:0004181//metallocarboxypeptidase activity;GO:0005488//binding;GO:0005515//protein binding;GO:0008092//cytoskeletal protein binding;GO:0008233//peptidase activity;GO:0008235//metalloexopeptidase activity;GO:0008237//metallopeptidase activity;GO:0008238//exopeptidase activity;GO:0008270//zinc ion …	GO:0002252//immune effector process;GO:0002376//immune system process;GO:0006464//cellular protein modification process;GO:0006508//proteolysis;GO:0006807//nitrogen compound metabolic process;GO:0006950//response to stress;GO:0006952//defense response;GO:0006996//organelle organization;GO:0007275//multicellular organism development;GO:0008150//biological_process;GO:0008152//metabolic process;GO:0…	--
ncbi_128687658	0.404	0.548	0.181	0.218	0.206	0.185	0.222	0.106	0.17	0.239	0.148	0.02	0.245	0.181	0.108	HS2ST1	XP_045596178.1 heparan sulfate 2-O-sulfotransferase 1-like isoform X1 [Procambarus clarkii]	Metabolism	Glycan biosynthesis and metabolism	ko00534//Glycosaminoglycan biosynthesis - heparan sulfate / heparin	K02513	GO:0000139//Golgi membrane;GO:0005575//cellular_component;GO:0005622//intracellular anatomical structure;GO:0005737//cytoplasm;GO:0005794//Golgi apparatus;GO:0012505//endomembrane system;GO:0016020//membrane;GO:0016021//integral component of membrane;GO:0031090//organelle membrane;GO:0031224//intrinsic component of membrane;GO:0031984//organelle subcompartment;GO:0043226//organelle;GO:0043227//me…	GO:0003674//molecular_function;GO:0003824//catalytic activity;GO:0004394//heparan sulfate 2-O-sulfotransferase activity;GO:0005488//binding;GO:0005515//protein binding;GO:0008146//sulfotransferase activity;GO:0016740//transferase activity;GO:0016782//transferase activity, transferring sulphur-containing groups;GO:0034483//heparan sulfate sulfotransferase activity;GO:0042802//identical protein bin…	GO:0000271//polysaccharide biosynthetic process;GO:0001655//urogenital system development;GO:0001657//ureteric bud development;GO:0001822//kidney development;GO:0001823//mesonephros development;GO:0001838//embryonic epithelial tube formation;GO:0002009//morphogenesis of an epithelium;GO:0005975//carbohydrate metabolic process;GO:0005976//polysaccharide metabolic process;GO:0006022//aminoglycan me…	--
ncbi_128687662	94.236	157.73	69.603	46.26	78.718	60.898	61.265	71.983	75.818	51.872	45.625	50.143	81.756	55.018	49.673	SLC3A2	XP_045596201.1 4F2 cell-surface antigen heavy chain-like isoform X2 [Procambarus clarkii]	Environmental Information Processing;Organismal Systems;Cellular Processes	Signal transduction;Digestive system;Cell growth and death	ko04150//mTOR signaling pathway;ko04974//Protein digestion and absorption;ko04216//Ferroptosis	K06519;K06519;K06519	GO:0016021//integral component of membrane	GO:0003674//molecular_function;GO:0003824//catalytic activity;GO:0008788//alpha,alpha-phosphotrehalase activity;GO:0047471//maltose alpha-D-glucosyltransferase activity	GO:0003333//amino acid transmembrane transport;GO:0005975//carbohydrate metabolic process;GO:0005991//trehalose metabolic process;GO:0006353//DNA-templated transcription, termination;GO:0006810//transport;GO:0006811//ion transport;GO:0006812//cation transport;GO:0006820//anion transport;GO:0006865//amino acid transport;GO:0008150//biological_process;GO:0008152//metabolic process;GO:0015711//organ…	--
ncbi_128687765	2.38	14.349	0.908	1.543	1.798	2.121	4.093	2.291	3.986	0.686	0.229	1.31	2.559	0.177	0.833	AKR1B1	XP_045607793.1 aldo-keto reductase family 1 member B1-like [Procambarus clarkii]	Metabolism;Metabolism;Metabolism;Metabolism;Metabolism;Metabolism	Global and overview maps;Carbohydrate metabolism;Lipid metabolism;Carbohydrate metabolism;Metabolism of cofactors and vitamins;Carbohydrate metabolism	ko01100//Metabolic pathways;ko00040//Pentose and glucuronate interconversions;ko00561//Glycerolipid metabolism;ko00051//Fructose and mannose metabolism;ko00790//Folate biosynthesis;ko00052//Galactose metabolism	K00011;K00011;K00011;K00011;K00011;K00011	-	GO:0003674//molecular_function;GO:0003824//catalytic activity;GO:0016491//oxidoreductase activity;GO:0047834//D-threo-aldose 1-dehydrogenase activity	GO:0008150//biological_process;GO:0008152//metabolic process	--
ncbi_128687881	0.174	0.814	1.63	0.775	0.59	0.452	0.361	0.075	0.101	0.65	0.413	0.244	0.543	0.029	0.494	--	XP_045587781.1 uncharacterized protein LOC123749706 [Procambarus clarkii]	-	-	-	-	-	-	-	--
ncbi_128687889	10.944	7.022	5.274	5.402	6.222	1.494	2.654	4.919	2.608	3.925	4.096	2.192	5.966	6.704	4.033	PHGDH	XP_042224481.1 D-3-phosphoglycerate dehydrogenase-like [Homarus americanus]	Metabolism;Metabolism;Metabolism;Metabolism;Metabolism	Global and overview maps;Global and overview maps;Global and overview maps;Amino acid metabolism;Amino acid metabolism	ko01100//Metabolic pathways;ko01200//Carbon metabolism;ko01230//Biosynthesis of amino acids;ko00260//Glycine, serine and threonine metabolism;ko00270//Cysteine and methionine metabolism	K00058;K00058;K00058;K00058;K00058	GO:0005575//cellular_component;GO:0005622//intracellular anatomical structure;GO:0005737//cytoplasm;GO:0005829//cytosol;GO:0043209//myelin sheath	GO:0000166//nucleotide binding;GO:0003674//molecular_function;GO:0003824//catalytic activity;GO:0004617//phosphoglycerate dehydrogenase activity;GO:0005488//binding;GO:0009055//electron transfer activity;GO:0016491//oxidoreductase activity;GO:0016614//oxidoreductase activity, acting on CH-OH group of donors;GO:0016615//malate dehydrogenase activity;GO:0016616//oxidoreductase activity, acting on t…	GO:0001505//regulation of neurotransmitter levels;GO:0006082//organic acid metabolic process;GO:0006091//generation of precursor metabolites and energy;GO:0006520//cellular amino acid metabolic process;GO:0006541//glutamine metabolic process;GO:0006544//glycine metabolic process;GO:0006563//L-serine metabolic process;GO:0006564//L-serine biosynthetic process;GO:0006566//threonine metabolic proces…	--
ncbi_128687903	3.381	5.348	2.925	3.015	2.818	2.119	1.892	2.166	1.089	2.383	2.076	2.854	2.219	2.134	2.756	adal	XP_045608180.1 adenosine deaminase-like protein [Procambarus clarkii]	-	-	-	-	GO:0005575//cellular_component;GO:0005622//intracellular anatomical structure;GO:0005737//cytoplasm;GO:0005829//cytosol	GO:0003674//molecular_function;GO:0003824//catalytic activity;GO:0004000//adenosine deaminase activity;GO:0005488//binding;GO:0008270//zinc ion binding;GO:0016787//hydrolase activity;GO:0016810//hydrolase activity, acting on carbon-nitrogen (but not peptide) bonds;GO:0016814//hydrolase activity, acting on carbon-nitrogen (but not peptide) bonds, in cyclic amidines;GO:0019239//deaminase activity;G…	GO:0006139//nucleobase-containing compound metabolic process;GO:0006152//purine nucleoside catabolic process;GO:0006154//adenosine catabolic process;GO:0006725//cellular aromatic compound metabolic process;GO:0006753//nucleoside phosphate metabolic process;GO:0006793//phosphorus metabolic process;GO:0006796//phosphate-containing compound metabolic process;GO:0006807//nitrogen compound metabolic p…	--
ncbi_128687960	5.369	4.143	2.936	3.097	3.384	1.402	1.677	2.088	2.433	3.495	1.761	1.488	3.009	3.608	2.689	TAF9	XP_045588870.1 transcription initiation factor TFIID subunit 9-like [Procambarus clarkii]	Genetic Information Processing	Transcription	ko03022//Basal transcription factors	K14535	GO:0000123//histone acetyltransferase complex;GO:0000124//SAGA complex;GO:0000228//nuclear chromosome;GO:0000428//DNA-directed RNA polymerase complex;GO:0000785//chromatin;GO:0005575//cellular_component;GO:0005622//intracellular anatomical structure;GO:0005634//nucleus;GO:0005654//nucleoplasm;GO:0005667//transcription regulator complex;GO:0005669//transcription factor TFIID complex;GO:0005694//ch…	GO:0001067//transcription regulatory region nucleic acid binding;GO:0003674//molecular_function;GO:0003676//nucleic acid binding;GO:0003677//DNA binding;GO:0003682//chromatin binding;GO:0005198//structural molecule activity;GO:0005488//binding;GO:0005515//protein binding;GO:0008134//transcription factor binding;GO:0046982//protein heterodimerization activity;GO:0046983//protein dimerization activ…	GO:0000003//reproduction;GO:0002064//epithelial cell development;GO:0002065//columnar/cuboidal epithelial cell differentiation;GO:0002066//columnar/cuboidal epithelial cell development;GO:0003006//developmental process involved in reproduction;GO:0006139//nucleobase-containing compound metabolic process;GO:0006325//chromatin organization;GO:0006338//chromatin remodeling;GO:0006351//transcription,…	--
ncbi_128687962	10.71	11.752	11.436	7.178	12.462	1.498	1.075	1.327	4.894	4.087	6.16	1.993	4.683	3.475	4.997	Orct	XP_045588898.1 organic cation transporter protein-like isoform X2 [Procambarus clarkii]	Human Diseases	Cancer: overview	ko05231//Choline metabolism in cancer	K08202	GO:0005575//cellular_component;GO:0005886//plasma membrane;GO:0005887//integral component of plasma membrane;GO:0016020//membrane;GO:0016021//integral component of membrane;GO:0031224//intrinsic component of membrane;GO:0031226//intrinsic component of plasma membrane;GO:0071944//cell periphery	GO:0003674//molecular_function;GO:0005215//transporter activity;GO:0005484//SNAP receptor activity;GO:0008028//monocarboxylic acid transmembrane transporter activity;GO:0008509//anion transmembrane transporter activity;GO:0008514//organic anion transmembrane transporter activity;GO:0015075//ion transmembrane transporter activity;GO:0015114//phosphate ion transmembrane transporter activity;GO:0015…	GO:0006810//transport;GO:0006811//ion transport;GO:0006812//cation transport;GO:0006817//phosphate ion transport;GO:0006820//anion transport;GO:0006890//retrograde vesicle-mediated transport, Golgi to endoplasmic reticulum;GO:0006915//apoptotic process;GO:0008150//biological_process;GO:0008219//cell death;GO:0008643//carbohydrate transport;GO:0009987//cellular process;GO:0012501//programmed cell …	--
ncbi_128687979	127.339	65.38	156.057	145.363	293.408	12.963	58.892	33.791	37.138	74.833	172.641	60.536	50.497	96.961	116.914	eglA	XP_045607729.1 uncharacterized protein LOC123764237 [Procambarus clarkii]	Metabolism;Metabolism	Global and overview maps;Carbohydrate metabolism	ko01100//Metabolic pathways;ko00500//Starch and sucrose metabolism	K01179;K01179	-	GO:0004553//hydrolase activity, hydrolyzing O-glycosyl compounds	GO:0005975//carbohydrate metabolic process	--
ncbi_128687980	120.334	115.799	117.512	93.419	154.337	23.339	54.322	29.104	35.966	33.241	128.929	61.946	39.265	58.233	80.623	cenB	XP_045608237.1 endoglucanase E-4-like [Procambarus clarkii]	Metabolism;Metabolism	Global and overview maps;Carbohydrate metabolism	ko01100//Metabolic pathways;ko00500//Starch and sucrose metabolism	K01179;K01179	-	GO:0004553//hydrolase activity, hydrolyzing O-glycosyl compounds	GO:0005975//carbohydrate metabolic process	--
ncbi_128687982	599.753	596.094	1005.13	619.785	2217.41	186.659	492.591	148.546	452.251	301.454	833.526	488.19	322.237	325.405	522.616	eglA	XP_045607729.1 uncharacterized protein LOC123764237 [Procambarus clarkii]	Metabolism;Metabolism	Global and overview maps;Carbohydrate metabolism	ko01100//Metabolic pathways;ko00500//Starch and sucrose metabolism	K01179;K01179	-	GO:0004553//hydrolase activity, hydrolyzing O-glycosyl compounds	GO:0005975//carbohydrate metabolic process	--
ncbi_128687992	0.61	2.612	1.632	36.299	33.103	22.365	25.653	3.701	13.204	0.397	26.245	47.281	20.221	0.41	12.358	--	XP_045588173.1 uncharacterized protein LOC123750095 isoform X1 [Procambarus clarkii]	-	-	-	-	GO:0001527//microfibril;GO:0005575//cellular_component;GO:0005576//extracellular region;GO:0005604//basement membrane;GO:0005615//extracellular space;GO:0005622//intracellular anatomical structure;GO:0005737//cytoplasm;GO:0005783//endoplasmic reticulum;GO:0005788//endoplasmic reticulum lumen;GO:0012505//endomembrane system;GO:0031012//extracellular matrix;GO:0031974//membrane-enclosed lumen;GO:00…	GO:0003674//molecular_function;GO:0005102//signaling receptor binding;GO:0005178//integrin binding;GO:0005179//hormone activity;GO:0005198//structural molecule activity;GO:0005201//extracellular matrix structural constituent;GO:0005488//binding;GO:0005509//calcium ion binding;GO:0005515//protein binding;GO:0005539//glycosaminoglycan binding;GO:0005540//hyaluronic acid binding;GO:0008201//heparin …	GO:0001501//skeletal system development;GO:0001654//eye development;GO:0001655//urogenital system development;GO:0001656//metanephros development;GO:0001822//kidney development;GO:0001932//regulation of protein phosphorylation;GO:0001934//positive regulation of protein phosphorylation;GO:0002682//regulation of immune system process;GO:0002683//negative regulation of immune system process;GO:00027…	--
ncbi_128688000	12.601	22.015	9.903	11.634	9.486	3.636	7.233	5.557	5.359	11.207	7.895	17.577	10.189	6.07	9.422	Slc37a2	XP_045587941.1 glucose-6-phosphate exchanger SLC37A2-like isoform X1 [Procambarus clarkii]	-	-	-	-	GO:0005575//cellular_component;GO:0005622//intracellular anatomical structure;GO:0005737//cytoplasm;GO:0005783//endoplasmic reticulum;GO:0005789//endoplasmic reticulum membrane;GO:0005887//integral component of plasma membrane;GO:0012505//endomembrane system;GO:0016020//membrane;GO:0016021//integral component of membrane;GO:0030176//integral component of endoplasmic reticulum membrane;GO:0031224/…	GO:0003674//molecular_function;GO:0005215//transporter activity;GO:0008509//anion transmembrane transporter activity;GO:0008514//organic anion transmembrane transporter activity;GO:0015075//ion transmembrane transporter activity;GO:0015103//inorganic anion transmembrane transporter activity;GO:0015114//phosphate ion transmembrane transporter activity;GO:0015119//hexose phosphate transmembrane tra…	GO:0006066//alcohol metabolic process;GO:0006072//glycerol-3-phosphate metabolic process;GO:0006091//generation of precursor metabolites and energy;GO:0006116//NADH oxidation;GO:0006127//glycerophosphate shuttle;GO:0006139//nucleobase-containing compound metabolic process;GO:0006725//cellular aromatic compound metabolic process;GO:0006734//NADH metabolic process;GO:0006753//nucleoside phosphate m…	--
ncbi_128688024	0.532	0.672	0.387	0.424	0.329	0.057	0.221	0.305	0.255	0.457	0.545	0.024	0.356	0.393	0.373	--	XP_045608007.1 uncharacterized protein LOC123764362 isoform X4 [Procambarus clarkii]	-	-	-	-	GO:0005575//cellular_component;GO:0005622//intracellular anatomical structure;GO:0005634//nucleus;GO:0043226//organelle;GO:0043227//membrane-bounded organelle;GO:0043229//intracellular organelle;GO:0043231//intracellular membrane-bounded organelle	GO:0000976//transcription cis-regulatory region binding;GO:0000977//RNA polymerase II transcription regulatory region sequence-specific DNA binding;GO:0000978//RNA polymerase II cis-regulatory region sequence-specific DNA binding;GO:0000981//DNA-binding transcription factor activity, RNA polymerase II-specific;GO:0000987//cis-regulatory region sequence-specific DNA binding;GO:0001067//transcripti…	GO:0006355//regulation of transcription, DNA-templated;GO:0006357//regulation of transcription by RNA polymerase II;GO:0008150//biological_process;GO:0009889//regulation of biosynthetic process;GO:0010468//regulation of gene expression;GO:0010556//regulation of macromolecule biosynthetic process;GO:0019219//regulation of nucleobase-containing compound metabolic process;GO:0019222//regulation of m…	zf-C2H2
ncbi_128688050	25.98	44.149	4.367	13.069	13.863	7.959	2.872	6.862	7.212	8.566	11.304	9.032	6.642	2.636	7.916	selenbp1-a	XP_045607980.1 methanethiol oxidase-like [Procambarus clarkii]	Metabolism;Metabolism	Global and overview maps;Energy metabolism	ko01100//Metabolic pathways;ko00920//Sulfur metabolism	K17285;K17285	GO:0001650//fibrillar center;GO:0005575//cellular_component;GO:0005622//intracellular anatomical structure;GO:0005634//nucleus;GO:0005730//nucleolus;GO:0005737//cytoplasm;GO:0005829//cytosol;GO:0016020//membrane;GO:0031974//membrane-enclosed lumen;GO:0031981//nuclear lumen;GO:0043226//organelle;GO:0043227//membrane-bounded organelle;GO:0043228//non-membrane-bounded organelle;GO:0043229//intracell…	GO:0003674//molecular_function;GO:0003824//catalytic activity;GO:0005488//binding;GO:0008430//selenium binding;GO:0016491//oxidoreductase activity;GO:0016667//oxidoreductase activity, acting on a sulfur group of donors;GO:0016670//oxidoreductase activity, acting on a sulfur group of donors, oxygen as acceptor;GO:0018549//methanethiol oxidase activity	GO:0006810//transport;GO:0008104//protein localization;GO:0008150//biological_process;GO:0008152//metabolic process;GO:0015031//protein transport;GO:0015833//peptide transport;GO:0033036//macromolecule localization;GO:0042886//amide transport;GO:0045184//establishment of protein localization;GO:0051179//localization;GO:0051234//establishment of localization;GO:0071702//organic substance transport…	--
ncbi_128688062	1.26	1.258	0.925	1.061	0.964	0.292	0.893	0.089	0.557	0.804	0.578	0.331	1.64	0.83	0.747	IFT74	XP_045608252.1 intraflagellar transport protein 74 homolog isoform X2 [Procambarus clarkii]	-	-	-	-	-	GO:0005524//ATP binding	GO:0007059//chromosome segregation;GO:0030261//chromosome condensation	--
ncbi_128688092	0.783	0.822	0.927	0.338	0.292	0.299	0.159	0.21	0.443	1.236	0.31	0.074	0.07	0.832	0.891	--	XP_045603914.1 uncharacterized protein LOC123761767 isoform X3 [Procambarus clarkii]	-	-	-	-	-	-	-	--
ncbi_128688136	1.009	1.133	1.572	0.782	0.841	0.151	0.361	0.258	0.55	0.491	0.193	0.376	0.319	0.55	0.268	DYNC2H1	XP_045621004.1 cytoplasmic dynein 2 heavy chain 1-like isoform X2 [Procambarus clarkii]	Human Diseases;Cellular Processes;Organismal Systems	Infectious disease: bacterial;Transport and catabolism;Excretory system	ko05132//Salmonella infection;ko04145//Phagosome;ko04962//Vasopressin-regulated water reabsorption	K10414;K10414;K10414	GO:0005575//cellular_component;GO:0005622//intracellular anatomical structure;GO:0005737//cytoplasm;GO:0005856//cytoskeleton;GO:0005868//cytoplasmic dynein complex;GO:0005874//microtubule;GO:0005875//microtubule associated complex;GO:0005886//plasma membrane;GO:0005887//integral component of plasma membrane;GO:0005929//cilium;GO:0009898//cytoplasmic side of plasma membrane;GO:0015630//microtubule…	GO:0000166//nucleotide binding;GO:0003674//molecular_function;GO:0003723//RNA binding;GO:0003724//RNA helicase activity;GO:0003774//cytoskeletal motor activity;GO:0003777//microtubule motor activity;GO:0003824//catalytic activity;GO:0003924//GTPase activity;GO:0005198//structural molecule activity;GO:0005488//binding;GO:0005515//protein binding;GO:0005524//ATP binding;GO:0005525//GTP binding;GO:0…	GO:0002119//nematode larval development;GO:0002164//larval development;GO:0002949//tRNA threonylcarbamoyladenosine modification;GO:0006576//cellular biogenic amine metabolic process;GO:0006810//transport;GO:0006817//phosphate ion transport;GO:0006928//movement of cell or subcellular component;GO:0006996//organelle organization;GO:0007017//microtubule-based process;GO:0007018//microtubule-based mo…	--
ncbi_128688155	99.75	90.442	53.048	62.903	64.162	30.838	48.661	63.15	32.958	21.249	39.269	30.646	62.397	51.475	29.548	RDH14	XP_045620786.1 retinol dehydrogenase 11-like isoform X3 [Procambarus clarkii]	Metabolism;Metabolism	Global and overview maps;Metabolism of cofactors and vitamins	ko01100//Metabolic pathways;ko00830//Retinol metabolism	K11152;K11152	-	GO:0004316//3-oxoacyl-[acyl-carrier-protein] reductase (NADPH) activity;GO:0008667//2,3-dihydro-2,3-dihydroxybenzoate dehydrogenase activity;GO:0016491//oxidoreductase activity;GO:0016630//protochlorophyllide reductase activity	GO:0006633//fatty acid biosynthetic process;GO:0015995//chlorophyll biosynthetic process	--
ncbi_128688273	1.424	2.073	1.197	1.48	0.793	0.718	1	0.977	1.356	0.669	0.562	0.665	1.179	0.957	0.716	PLD1	XP_045620568.1 phospholipase D alpha 1-like isoform X2 [Procambarus clarkii]	Metabolism;Human Diseases;Human Diseases;Cellular Processes;Environmental Information Processing;Human Diseases;Environmental Information Processing;Organismal Systems;Metabolism;Environmental Information Processing;Environmental Information Processing;Organismal Systems;Organismal Systems;Organismal Systems;Human Diseases;Metabolism	Global and overview maps;Cancer: overview;Cancer: overview;Transport and catabolism;Signal transduction;Cancer: overview;Signal transduction;Nervous system;Lipid metabolism;Signal transduction;Signal transduction;Endocrine system;Endocrine system;Immune system;Cancer: specific types;Lipid metabolism	ko01100//Metabolic pathways;ko05200//Pathways in cancer;ko05208//Chemical carcinogenesis - reactive oxygen species;ko04144//Endocytosis;ko04024//cAMP signaling pathway;ko05231//Choline metabolism in cancer;ko04014//Ras signaling pathway;ko04724//Glutamatergic synapse;ko00564//Glycerophospholipid metabolism;ko04072//Phospholipase D signaling pathway;ko04071//Sphingolipid signaling pathway;ko04928/…	K01115;K01115;K01115;K01115;K01115;K01115;K01115;K01115;K01115;K01115;K01115;K01115;K01115;K01115;K01115;K01115	-	GO:0003824//catalytic activity;GO:0008808//cardiolipin synthase activity	GO:0032049//cardiolipin biosynthetic process	--
ncbi_128688275	1.329	2.492	1.144	1.445	0.867	0.922	0.885	0.916	0.919	0.623	0.828	0.279	1.393	1.509	0.631	Slc16a13	XP_045620562.1 monocarboxylate transporter 13-like [Procambarus clarkii]	-	-	-	-	GO:0005887//integral component of plasma membrane	GO:0015514//nitrite efflux transmembrane transporter activity;GO:0022857//transmembrane transporter activity	GO:0015707//nitrite transport;GO:0055085//transmembrane transport	--
ncbi_128688276	4.576	6.231	2.737	4.201	3.835	1.138	2.094	2.206	2.323	2.227	2.479	0.892	2.312	3.075	2.102	ACMSD	XP_045620561.1 2-amino-3-carboxymuconate-6-semialdehyde decarboxylase-like [Procambarus clarkii]	Metabolism;Metabolism	Global and overview maps;Amino acid metabolism	ko01100//Metabolic pathways;ko00380//Tryptophan metabolism	K03392;K03392	GO:0005575//cellular_component;GO:0005622//intracellular anatomical structure;GO:0005737//cytoplasm;GO:0005829//cytosol	GO:0001760//aminocarboxymuconate-semialdehyde decarboxylase activity;GO:0003674//molecular_function;GO:0003824//catalytic activity;GO:0005488//binding;GO:0008270//zinc ion binding;GO:0016787//hydrolase activity;GO:0016829//lyase activity;GO:0016830//carbon-carbon lyase activity;GO:0016831//carboxy-lyase activity;GO:0043167//ion binding;GO:0043169//cation binding;GO:0046872//metal ion binding;GO:0…	GO:0006082//organic acid metabolic process;GO:0006140//regulation of nucleotide metabolic process;GO:0006520//cellular amino acid metabolic process;GO:0006521//regulation of cellular amino acid metabolic process;GO:0006568//tryptophan metabolic process;GO:0006569//tryptophan catabolic process;GO:0006576//cellular biogenic amine metabolic process;GO:0006586//indolalkylamine metabolic process;GO:00…	--
ncbi_128688277	1.504	0.333	0.414	0.159	0.189	0.135	0.215	0.062	0.055	0.046	0.123	0.286	0.21	0.048	0.18	--	XP_045620851.1 neurensin-1-like [Procambarus clarkii]	-	-	-	-	-	-	-	--
ncbi_128688286	7.2	5.343	2.54	1.418	2.141	0.831	2.778	1.64	2.732	3.393	0.707	2.242	2.692	1.06	2.301	cybrd1	XP_045620668.1 lysosomal membrane ascorbate-dependent ferrireductase CYB561A3-like isoform X1 [Procambarus clarkii]	-	-	-	-	GO:0000323//lytic vacuole;GO:0005575//cellular_component;GO:0005622//intracellular anatomical structure;GO:0005737//cytoplasm;GO:0005764//lysosome;GO:0005765//lysosomal membrane;GO:0005773//vacuole;GO:0005774//vacuolar membrane;GO:0005886//plasma membrane;GO:0005903//brush border;GO:0016020//membrane;GO:0016021//integral component of membrane;GO:0031090//organelle membrane;GO:0031224//intrinsic c…	GO:0000293//ferric-chelate reductase activity;GO:0003674//molecular_function;GO:0003824//catalytic activity;GO:0005488//binding;GO:0016491//oxidoreductase activity;GO:0016722//oxidoreductase activity, acting on metal ions;GO:0016723//oxidoreductase activity, acting on metal ions, NAD or NADP as acceptor;GO:0043167//ion binding;GO:0043169//cation binding;GO:0046872//metal ion binding	GO:0001505//regulation of neurotransmitter levels;GO:0003008//system process;GO:0006873//cellular ion homeostasis;GO:0006875//cellular metal ion homeostasis;GO:0006879//cellular iron ion homeostasis;GO:0007610//behavior;GO:0007611//learning or memory;GO:0007613//memory;GO:0007626//locomotory behavior;GO:0008150//biological_process;GO:0008152//metabolic process;GO:0009987//cellular process;GO:0010…	--
ncbi_128688383	0.488	0.763	0.387	0.182	0.572	0.231	0.061	0.141	0.189	0.742	0.141	0.131	0.661	0.547	0.668	--	-	-	-	-	-	-	-	-	--
ncbi_128688391	188.483	295.078	31.845	87.871	14.275	49.763	29.422	46.511	44.902	26.216	18.047	115.922	36.011	21.511	24.37	Gs2	KAG7170012.1 Glutamine synthetase-like 3 [Homarus americanus]	Metabolism;Organismal Systems;Metabolism;Cellular Processes;Organismal Systems;Metabolism;Metabolism;Metabolism;Metabolism	Global and overview maps;Nervous system;Global and overview maps;Cell growth and death;Nervous system;Amino acid metabolism;Carbohydrate metabolism;Amino acid metabolism;Energy metabolism	ko01100//Metabolic pathways;ko04724//Glutamatergic synapse;ko01230//Biosynthesis of amino acids;ko04217//Necroptosis;ko04727//GABAergic synapse;ko00250//Alanine, aspartate and glutamate metabolism;ko00630//Glyoxylate and dicarboxylate metabolism;ko00220//Arginine biosynthesis;ko00910//Nitrogen metabolism	K01915;K01915;K01915;K01915;K01915;K01915;K01915;K01915;K01915	GO:0005575//cellular_component;GO:0005622//intracellular anatomical structure;GO:0005634//nucleus;GO:0005737//cytoplasm;GO:0005739//mitochondrion;GO:0031974//membrane-enclosed lumen;GO:0031981//nuclear lumen;GO:0034399//nuclear periphery;GO:0043226//organelle;GO:0043227//membrane-bounded organelle;GO:0043229//intracellular organelle;GO:0043231//intracellular membrane-bounded organelle;GO:0043233/…	GO:0000166//nucleotide binding;GO:0003674//molecular_function;GO:0003824//catalytic activity;GO:0004351//glutamate decarboxylase activity;GO:0004356//glutamate-ammonia ligase activity;GO:0005488//binding;GO:0005524//ATP binding;GO:0016211//ammonia ligase activity;GO:0016829//lyase activity;GO:0016830//carbon-carbon lyase activity;GO:0016831//carboxy-lyase activity;GO:0016874//ligase activity;GO:0…	GO:0006082//organic acid metabolic process;GO:0006520//cellular amino acid metabolic process;GO:0006536//glutamate metabolic process;GO:0006538//glutamate catabolic process;GO:0006541//glutamine metabolic process;GO:0006542//glutamine biosynthetic process;GO:0006807//nitrogen compound metabolic process;GO:0007275//multicellular organism development;GO:0007399//nervous system development;GO:000741…	--
ncbi_128688416	513.431	517.089	849.222	468.363	265.677	209.696	218.411	150.326	151.038	239.713	201.091	386.148	249.95	184.076	227.679	Gs2	AFD52981.1 glutamine synthetase 2 [Procambarus clarkii]	Metabolism;Organismal Systems;Metabolism;Cellular Processes;Organismal Systems;Metabolism;Metabolism;Metabolism;Metabolism	Global and overview maps;Nervous system;Global and overview maps;Cell growth and death;Nervous system;Amino acid metabolism;Carbohydrate metabolism;Amino acid metabolism;Energy metabolism	ko01100//Metabolic pathways;ko04724//Glutamatergic synapse;ko01230//Biosynthesis of amino acids;ko04217//Necroptosis;ko04727//GABAergic synapse;ko00250//Alanine, aspartate and glutamate metabolism;ko00630//Glyoxylate and dicarboxylate metabolism;ko00220//Arginine biosynthesis;ko00910//Nitrogen metabolism	K01915;K01915;K01915;K01915;K01915;K01915;K01915;K01915;K01915	GO:0005575//cellular_component;GO:0005622//intracellular anatomical structure;GO:0005634//nucleus;GO:0005737//cytoplasm;GO:0005739//mitochondrion;GO:0031974//membrane-enclosed lumen;GO:0031981//nuclear lumen;GO:0034399//nuclear periphery;GO:0043226//organelle;GO:0043227//membrane-bounded organelle;GO:0043229//intracellular organelle;GO:0043231//intracellular membrane-bounded organelle;GO:0043233/…	GO:0000166//nucleotide binding;GO:0003674//molecular_function;GO:0003824//catalytic activity;GO:0004351//glutamate decarboxylase activity;GO:0004356//glutamate-ammonia ligase activity;GO:0005488//binding;GO:0005524//ATP binding;GO:0016211//ammonia ligase activity;GO:0016829//lyase activity;GO:0016830//carbon-carbon lyase activity;GO:0016831//carboxy-lyase activity;GO:0016874//ligase activity;GO:0…	GO:0006082//organic acid metabolic process;GO:0006520//cellular amino acid metabolic process;GO:0006536//glutamate metabolic process;GO:0006538//glutamate catabolic process;GO:0006541//glutamine metabolic process;GO:0006542//glutamine biosynthetic process;GO:0006807//nitrogen compound metabolic process;GO:0007275//multicellular organism development;GO:0007399//nervous system development;GO:000741…	--
ncbi_128688533	80.679	81.227	6.577	43.018	5.047	10.018	10.091	23.441	19.666	4.231	22.563	17.388	6.906	20.215	12.781	Gba	XP_045599906.1 lysosomal acid glucosylceramidase-like [Procambarus clarkii]	Metabolism;Cellular Processes;Metabolism;Metabolism	Global and overview maps;Transport and catabolism;Lipid metabolism;Glycan biosynthesis and metabolism	ko01100//Metabolic pathways;ko04142//Lysosome;ko00600//Sphingolipid metabolism;ko00511//Other glycan degradation	K01201;K01201;K01201;K01201	-	GO:0004336//galactosylceramidase activity	GO:0006683//galactosylceramide catabolic process	--
ncbi_128688581	0.884	0.643	0.435	0.54	0.318	0.367	0.402	0.189	0.281	0.442	0.504	0.175	0.454	0.425	0.337	--	XP_045598836.1 UHRF1-binding protein 1-like isoform X3 [Procambarus clarkii]	-	-	-	-	GO:0000775//chromosome, centromeric region;GO:0005575//cellular_component;GO:0005634//nucleus;GO:0005737//cytoplasm;GO:0030173//integral component of Golgi membrane	GO:0003674//molecular_function;GO:0008705//methionine synthase activity	GO:0000278//mitotic cell cycle;GO:0006260//DNA replication;GO:0006891//intra-Golgi vesicle-mediated transport;GO:0008150//biological_process;GO:0009086//methionine biosynthetic process;GO:0043093//FtsZ-dependent cytokinesis;GO:0090529//cell septum assembly	--
ncbi_128688600	11.94	26.191	11.733	13.672	5.678	6.671	7.826	3.79	3.197	5.726	8.664	4.495	3.75	5.832	6.915	SLC25A38	XP_045599743.1 mitochondrial glycine transporter A-like isoform X1 [Procambarus clarkii]	-	-	-	-	GO:0005575//cellular_component;GO:0005622//intracellular anatomical structure;GO:0005737//cytoplasm;GO:0005739//mitochondrion;GO:0005740//mitochondrial envelope;GO:0005743//mitochondrial inner membrane;GO:0016020//membrane;GO:0016021//integral component of membrane;GO:0019866//organelle inner membrane;GO:0031090//organelle membrane;GO:0031224//intrinsic component of membrane;GO:0031966//mitochond…	GO:0003674//molecular_function;GO:0005215//transporter activity;GO:0005326//neurotransmitter transmembrane transporter activity;GO:0005342//organic acid transmembrane transporter activity;GO:0008324//cation transmembrane transporter activity;GO:0008509//anion transmembrane transporter activity;GO:0008514//organic anion transmembrane transporter activity;GO:0015075//ion transmembrane transporter a…	GO:0002262//myeloid cell homeostasis;GO:0002376//immune system process;GO:0002520//immune system development;GO:0003333//amino acid transmembrane transport;GO:0006725//cellular aromatic compound metabolic process;GO:0006778//porphyrin-containing compound metabolic process;GO:0006779//porphyrin-containing compound biosynthetic process;GO:0006783//heme biosynthetic process;GO:0006807//nitrogen comp…	--
ncbi_128688643	206.409	242.003	209.669	174.185	167.245	45.505	49.053	42.701	148.959	136.511	169.111	63.694	249.68	145.256	160.615	--	XP_045598725.1 uncharacterized protein LOC123758404, partial [Procambarus clarkii]	-	-	-	-	GO:0005576//extracellular region	GO:0003674//molecular_function;GO:0005488//binding;GO:0005515//protein binding;GO:0008061//chitin binding	-	--
ncbi_128688644	78.875	40.28	12.034	77.13	35.717	11.796	30.341	11.744	20.94	64.694	32.699	19.335	19.401	58.288	57.771	--	XP_045598725.1 uncharacterized protein LOC123758404, partial [Procambarus clarkii]	-	-	-	-	GO:0005576//extracellular region	GO:0008061//chitin binding	-	--
ncbi_128688649	106.189	59.473	44.965	81.716	66.473	10.707	56.954	13.857	34.475	78.164	47.957	20.363	51.012	57.354	66.794	--	XP_045600705.1 uncharacterized protein LOC123759616 [Procambarus clarkii]	-	-	-	-	GO:0005576//extracellular region	GO:0008061//chitin binding	-	--
ncbi_128688705	0.61	1.498	1.344	1.583	2.699	1.14	3.352	2.414	2.508	2.607	2.338	1.047	10.936	2.732	3.159	Cd320	XP_045589180.1 sortilin-related receptor-like [Procambarus clarkii]	Organismal Systems	Development and regeneration	ko04361//Axon regeneration	K23489	GO:0005746//mitochondrial respirasome	GO:0003924//GTPase activity;GO:0004129//cytochrome-c oxidase activity;GO:0005515//protein binding	-	--
ncbi_128688843	2.519	3.445	3.325	2.257	3.023	0.576	1.325	1.01	1.269	2.891	1.66	1.058	3.505	2.471	2.179	--	XP_045615770.1 uncharacterized protein LOC123768929 isoform X6 [Procambarus clarkii]	Human Diseases;Human Diseases	Neurodegenerative disease;Neurodegenerative disease	ko05022//Pathways of neurodegeneration - multiple diseases;ko05014//Amyotrophic lateral sclerosis	K04573;K04573	-	-	-	--
ncbi_128688849	4.154	2.923	1.237	1.892	2.303	0.665	0.972	1.421	0.814	0.99	0.607	1.223	1.17	1.966	1.478	Echs1	XP_045612855.1 enoyl-CoA hydratase, mitochondrial-like isoform X1 [Procambarus clarkii]	Metabolism;Metabolism;Metabolism;Metabolism;Metabolism;Metabolism;Metabolism;Metabolism;Metabolism;Metabolism;Metabolism	Global and overview maps;Global and overview maps;Amino acid metabolism;Global and overview maps;Amino acid metabolism;Lipid metabolism;Amino acid metabolism;Metabolism of other amino acids;Carbohydrate metabolism;Carbohydrate metabolism;Lipid metabolism	ko01100//Metabolic pathways;ko01200//Carbon metabolism;ko00310//Lysine degradation;ko01212//Fatty acid metabolism;ko00380//Tryptophan metabolism;ko00071//Fatty acid degradation;ko00280//Valine, leucine and isoleucine degradation;ko00410//beta-Alanine metabolism;ko00640//Propanoate metabolism;ko00650//Butanoate metabolism;ko00062//Fatty acid elongation	K07511;K07511;K07511;K07511;K07511;K07511;K07511;K07511;K07511;K07511;K07511	GO:0005575//cellular_component;GO:0005622//intracellular anatomical structure;GO:0005737//cytoplasm;GO:0005739//mitochondrion;GO:0005759//mitochondrial matrix;GO:0016507//mitochondrial fatty acid beta-oxidation multienzyme complex;GO:0031974//membrane-enclosed lumen;GO:0043226//organelle;GO:0043227//membrane-bounded organelle;GO:0043229//intracellular organelle;GO:0043231//intracellular membrane-…	GO:0003674//molecular_function;GO:0003824//catalytic activity;GO:0003857//3-hydroxyacyl-CoA dehydrogenase activity;GO:0003860//3-hydroxyisobutyryl-CoA hydrolase activity;GO:0004165//dodecenoyl-CoA delta-isomerase activity;GO:0004300//enoyl-CoA hydratase activity;GO:0008233//peptidase activity;GO:0008692//3-hydroxybutyryl-CoA epimerase activity;GO:0008935//1,4-dihydroxy-2-naphthoyl-CoA synthase ac…	GO:0006082//organic acid metabolic process;GO:0006465//signal peptide processing;GO:0006508//proteolysis;GO:0006629//lipid metabolic process;GO:0006631//fatty acid metabolic process;GO:0006635//fatty acid beta-oxidation;GO:0008150//biological_process;GO:0008152//metabolic process;GO:0009056//catabolic process;GO:0009062//fatty acid catabolic process;GO:0009234//menaquinone biosynthetic process;GO…	--
ncbi_128688856	7.037	7.202	6.637	3.165	5.051	0.374	0.943	3.205	5.924	1.892	2.111	0.679	1.515	2.162	2.167	--	XP_045613103.1 uncharacterized protein LOC123767457 [Procambarus clarkii]	-	-	-	-	-	-	-	--
ncbi_128688858	12.207	17.017	7.567	6.456	8.394	2.498	5.367	5.755	8.524	6.95	5.14	2.872	8.472	5.536	6.232	--	XP_045613114.1 uncharacterized protein LOC123767468 isoform X1 [Procambarus clarkii]	-	-	-	-	-	-	-	--
ncbi_128688869	0.275	0.559	0.528	0.191	1.603	0.231	1.106	0.466	0.906	6.52	2.831	1.335	1.985	1.707	4.554	Rgs2	XP_045615499.1 regulator of G-protein signaling 2-like isoform X2 [Procambarus clarkii]	-	-	-	-	GO:0005575//cellular_component;GO:0005622//intracellular anatomical structure;GO:0005634//nucleus;GO:0005654//nucleoplasm;GO:0005737//cytoplasm;GO:0005829//cytosol;GO:0005886//plasma membrane;GO:0005938//cell cortex;GO:0016020//membrane;GO:0031974//membrane-enclosed lumen;GO:0031981//nuclear lumen;GO:0043226//organelle;GO:0043227//membrane-bounded organelle;GO:0043229//intracellular organelle;GO:…	GO:0003674//molecular_function;GO:0005096//GTPase activator activity;GO:0005488//binding;GO:0005515//protein binding;GO:0008047//enzyme activator activity;GO:0030234//enzyme regulator activity;GO:0030695//GTPase regulator activity;GO:0060589//nucleoside-triphosphatase regulator activity;GO:0098772//molecular function regulator	GO:0001932//regulation of protein phosphorylation;GO:0001933//negative regulation of protein phosphorylation;GO:0006469//negative regulation of protein kinase activity;GO:0007154//cell communication;GO:0007165//signal transduction;GO:0007186//G protein-coupled receptor signaling pathway;GO:0008150//biological_process;GO:0008277//regulation of G protein-coupled receptor signaling pathway;GO:000989…	--
ncbi_128688914	0.57	0.254	0.387	0.424	0.356	0.077	0.143	0.071	0.147	0.353	0.141	0.153	0.594	0.219	0.257	--	KAG7164558.1 hypothetical protein Hamer_G022657 [Homarus americanus]	-	-	-	-	-	-	-	--
ncbi_128688924	238.967	471.025	121.875	174.83	95.108	103.838	121.216	189.695	209.874	84.022	97.862	59.324	122.823	124.443	90.114	Cyt-b5	XP_045603756.1 cytochrome b5-like isoform X1 [Procambarus clarkii]	-	-	-	-	GO:0005575//cellular_component;GO:0005622//intracellular anatomical structure;GO:0005737//cytoplasm;GO:0005783//endoplasmic reticulum;GO:0005789//endoplasmic reticulum membrane;GO:0012505//endomembrane system;GO:0016020//membrane;GO:0016021//integral component of membrane;GO:0031090//organelle membrane;GO:0031224//intrinsic component of membrane;GO:0031984//organelle subcompartment;GO:0042175//nu…	GO:0003674//molecular_function;GO:0005488//binding;GO:0020037//heme binding;GO:0043167//ion binding;GO:0043169//cation binding;GO:0046872//metal ion binding;GO:0046906//tetrapyrrole binding;GO:0097159//organic cyclic compound binding;GO:1901363//heterocyclic compound binding	GO:0002682//regulation of immune system process;GO:0008150//biological_process;GO:0008152//metabolic process;GO:0035206//regulation of hemocyte proliferation;GO:0042127//regulation of cell population proliferation;GO:0045595//regulation of cell differentiation;GO:0045610//regulation of hemocyte differentiation;GO:0050789//regulation of biological process;GO:0050793//regulation of developmental pr…	--
ncbi_128688947	99.559	162.154	27.665	34.076	14.508	13.233	15.226	20.274	51.724	28.605	17.619	17.338	26.717	25.098	26.359	-	-	-	-	-	-	-	-	-	-
ncbi_128689009	401.279	645.842	141.504	97.694	57.22	61.017	92.06	16.555	116.515	20.732	36.351	28.085	50.45	39.855	28.821	--	XP_042210818.1 uncharacterized protein LOC121858441 [Homarus americanus]	-	-	-	-	-	-	-	--
ncbi_128689070	9.553	19.805	6.372	10.741	5.451	2.79	5.204	3.516	7.731	4.043	4.279	5.288	4.047	3.891	4.022	BHLHA15	XP_042204531.1 protein dimmed-like [Homarus americanus]	Human Diseases	Endocrine and metabolic disease	ko04950//Maturity onset diabetes of the young	K08040	GO:0005575//cellular_component;GO:0005622//intracellular anatomical structure;GO:0005634//nucleus;GO:0043226//organelle;GO:0043227//membrane-bounded organelle;GO:0043229//intracellular organelle;GO:0043231//intracellular membrane-bounded organelle	GO:0000976//transcription cis-regulatory region binding;GO:0000977//RNA polymerase II transcription regulatory region sequence-specific DNA binding;GO:0000981//DNA-binding transcription factor activity, RNA polymerase II-specific;GO:0001067//transcription regulatory region nucleic acid binding;GO:0001228//DNA-binding transcription activator activity, RNA polymerase II-specific;GO:0003674//molecul…	GO:0002065//columnar/cuboidal epithelial cell differentiation;GO:0002791//regulation of peptide secretion;GO:0002793//positive regulation of peptide secretion;GO:0006139//nucleobase-containing compound metabolic process;GO:0006351//transcription, DNA-templated;GO:0006355//regulation of transcription, DNA-templated;GO:0006357//regulation of transcription by RNA polymerase II;GO:0006366//transcript…	bHLH
ncbi_128689096	1.297	1.762	2.308	0.741	1.008	0.389	0.597	0.796	0.514	1.359	1.641	0.381	0.692	1.488	0.959	--	XP_045624823.1 uncharacterized protein LOC123774531 [Procambarus clarkii]	-	-	-	-	-	-	-	--
ncbi_128689105	0.773	0.954	2.866	0.517	0.394	0.361	0.463	0.199	0.295	1.59	1.585	0	4.438	0.52	1.691	--	XP_045610650.1 uncharacterized protein LOC123765865 isoform X2 [Procambarus clarkii]	Human Diseases;Human Diseases;Human Diseases;Human Diseases;Human Diseases;Human Diseases;Human Diseases;Human Diseases;Human Diseases;Cellular Processes;Human Diseases;Human Diseases;Human Diseases;Human Diseases;Human Diseases;Human Diseases;Human Diseases;Cellular Processes;Human Diseases;Organismal Systems;Human Diseases;Human Diseases;Human Diseases;Human Diseases;Human Diseases;Cellular Pro…	Neurodegenerative disease;Neurodegenerative disease;Neurodegenerative disease;Cancer: overview;Infectious disease: viral;Infectious disease: bacterial;Infectious disease: viral;Infectious disease: bacterial;Cardiovascular disease;Cell growth and death;Endocrine and metabolic disease;Infectious disease: viral;Infectious disease: viral;Cancer: overview;Infectious disease: viral;Infectious disease: …	ko05022//Pathways of neurodegeneration - multiple diseases;ko05010//Alzheimer disease;ko05016//Huntington disease;ko05200//Pathways in cancer;ko05165//Human papillomavirus infection;ko05132//Salmonella infection;ko05168//Herpes simplex virus 1 infection;ko05130//Pathogenic Escherichia coli infection;ko05417//Lipid and atherosclerosis;ko04210//Apoptosis;ko04932//Non-alcoholic fatty liver disease;k…	K04398;K04398;K04398;K04398;K04398;K04398;K04398;K04398;K04398;K04398;K04398;K04398;K04398;K04398;K04398;K04398;K04398;K04398;K04398;K04398;K04398;K04398;K04398;K04398;K04398;K04398;K04398;K04398;K04398;K04398;K04398;K04398;K04398;K04398;K04398;K04398;K04398;K04398	-	-	-	--
ncbi_128689107	606.217	1024.91	77.23	30.142	3.435	17.593	5.039	23.962	669.472	1.789	2.491	2.315	3.518	2.727	1.57	GPx	XP_045610643.1 glutathione peroxidase-like [Procambarus clarkii]	Metabolism;Human Diseases;Human Diseases;Human Diseases;Metabolism;Organismal Systems;Metabolism	Global and overview maps;Neurodegenerative disease;Neurodegenerative disease;Neurodegenerative disease;Metabolism of other amino acids;Endocrine system;Lipid metabolism	ko01100//Metabolic pathways;ko05022//Pathways of neurodegeneration - multiple diseases;ko05014//Amyotrophic lateral sclerosis;ko05016//Huntington disease;ko00480//Glutathione metabolism;ko04918//Thyroid hormone synthesis;ko00590//Arachidonic acid metabolism	K00432;K00432;K00432;K00432;K00432;K00432;K00432	GO:0009325//nitrate reductase complex	GO:0004602//glutathione peroxidase activity;GO:0008940//nitrate reductase activity;GO:0016209//antioxidant activity;GO:0016491//oxidoreductase activity	GO:0006979//response to oxidative stress;GO:0042126//nitrate metabolic process	--
ncbi_128689114	2.555	2.186	2.295	1.405	1.329	0.53	1.057	1.306	0.947	3.988	1.998	2.195	1.926	3.152	3.095	vps29	XP_045110923.1 vacuolar protein sorting-associated protein 29 isoform X2 [Portunus trituberculatus]	Cellular Processes	Transport and catabolism	ko04144//Endocytosis	K18467	GO:0000139//Golgi membrane;GO:0000323//lytic vacuole;GO:0005575//cellular_component;GO:0005622//intracellular anatomical structure;GO:0005737//cytoplasm;GO:0005764//lysosome;GO:0005767//secondary lysosome;GO:0005768//endosome;GO:0005769//early endosome;GO:0005770//late endosome;GO:0005771//multivesicular body;GO:0005773//vacuole;GO:0005794//Golgi apparatus;GO:0005802//trans-Golgi network;GO:00058…	GO:0003674//molecular_function;GO:0003824//catalytic activity;GO:0005488//binding;GO:0008270//zinc ion binding;GO:0016787//hydrolase activity;GO:0016788//hydrolase activity, acting on ester bonds;GO:0016791//phosphatase activity;GO:0042578//phosphoric ester hydrolase activity;GO:0043167//ion binding;GO:0043169//cation binding;GO:0046872//metal ion binding;GO:0046914//transition metal ion binding	GO:0001881//receptor recycling;GO:0006605//protein targeting;GO:0006623//protein targeting to vacuole;GO:0006793//phosphorus metabolic process;GO:0006796//phosphate-containing compound metabolic process;GO:0006810//transport;GO:0006886//intracellular protein transport;GO:0006892//post-Golgi vesicle-mediated transport;GO:0006896//Golgi to vacuole transport;GO:0007034//vacuolar transport;GO:0007154…	--
ncbi_128689125	0.486	1.406	0.457	0.703	0.405	0.102	0.272	0.344	0.501	0.446	0.28	0.174	0.45	0.242	0.546	Megf8	XP_045596655.1 multiple epidermal growth factor-like domains protein 8 [Procambarus clarkii]	Environmental Information Processing	Signal transduction	ko04340//Hedgehog signaling pathway	K23664	GO:0005575//cellular_component;GO:0005622//intracellular anatomical structure;GO:0005634//nucleus;GO:0016020//membrane;GO:0016021//integral component of membrane;GO:0031224//intrinsic component of membrane;GO:0043226//organelle;GO:0043227//membrane-bounded organelle;GO:0043229//intracellular organelle;GO:0043231//intracellular membrane-bounded organelle	GO:0003674//molecular_function;GO:0005488//binding;GO:0005509//calcium ion binding;GO:0005515//protein binding;GO:0043167//ion binding;GO:0043169//cation binding;GO:0046872//metal ion binding	GO:0001501//skeletal system development;GO:0001558//regulation of cell growth;GO:0001568//blood vessel development;GO:0001667//ameboidal-type cell migration;GO:0001702//gastrulation with mouth forming second;GO:0001944//vasculature development;GO:0002009//morphogenesis of an epithelium;GO:0002011//morphogenesis of an epithelial sheet;GO:0003002//regionalization;GO:0003007//heart morphogenesis;GO:…	--
ncbi_128689143	18.621	11.834	14.371	13.882	35.879	64.071	88.946	95.39	38.467	119.916	2.095	37.156	0.133	1.371	72.109	CYP2L1	XP_045584453.1 cytochrome P450 2D14-like [Procambarus clarkii]	Metabolism;Human Diseases;Organismal Systems;Organismal Systems;Metabolism;Organismal Systems;Metabolism	Global and overview maps;Cardiovascular disease;Sensory system;Nervous system;Lipid metabolism;Endocrine system;Lipid metabolism	ko01100//Metabolic pathways;ko05417//Lipid and atherosclerosis;ko04750//Inflammatory mediator regulation of TRP channels;ko04726//Serotonergic synapse;ko00590//Arachidonic acid metabolism;ko04913//Ovarian steroidogenesis;ko00591//Linoleic acid metabolism	K07418;K07418;K07418;K07418;K07418;K07418;K07418	-	GO:0005506//iron ion binding;GO:0016705//oxidoreductase activity, acting on paired donors, with incorporation or reduction of molecular oxygen;GO:0020037//heme binding	-	--
ncbi_128689145	38.897	20.233	24.137	25.638	50.523	88.538	154.3	93.634	71.106	240.053	8.648	40.309	10.205	7.298	157.098	CYP2L1	XP_045584453.1 cytochrome P450 2D14-like [Procambarus clarkii]	Metabolism;Human Diseases;Organismal Systems;Organismal Systems;Metabolism;Organismal Systems;Metabolism	Global and overview maps;Cardiovascular disease;Sensory system;Nervous system;Lipid metabolism;Endocrine system;Lipid metabolism	ko01100//Metabolic pathways;ko05417//Lipid and atherosclerosis;ko04750//Inflammatory mediator regulation of TRP channels;ko04726//Serotonergic synapse;ko00590//Arachidonic acid metabolism;ko04913//Ovarian steroidogenesis;ko00591//Linoleic acid metabolism	K07418;K07418;K07418;K07418;K07418;K07418;K07418	-	GO:0005506//iron ion binding;GO:0016705//oxidoreductase activity, acting on paired donors, with incorporation or reduction of molecular oxygen;GO:0020037//heme binding	-	--
ncbi_128689206	29.3	41.115	13.065	29.483	16.38	11.403	17.254	21.262	20.22	8.615	14.438	6.446	22.775	18.157	11.53	--	XP_045598758.1 uncharacterized protein LOC123758412 [Procambarus clarkii]	-	-	-	-	-	GO:0003674//molecular_function	GO:0030436//asexual sporulation	--
ncbi_128689321	12.625	4.67	4.291	5.181	2.225	0.905	1.817	1.9	3.675	2.136	1.403	1.736	3.15	3.394	1.325	--	XP_045600974.1 uncharacterized protein LOC123759760 isoform X1 [Procambarus clarkii]	-	-	-	-	GO:0005575//cellular_component	GO:0003674//molecular_function;GO:0008236//serine-type peptidase activity;GO:0016787//hydrolase activity	GO:0006508//proteolysis;GO:0008150//biological_process	--
ncbi_128689377	124.833	70.151	49.507	47.375	27.154	23.895	15.362	28.754	34.476	31.277	20.295	16.448	39.416	35.873	29.917	IDH1	XP_045598501.1 isocitrate dehydrogenase [NADP] cytoplasmic-like [Procambarus clarkii]	Metabolism;Metabolism;Cellular Processes;Metabolism;Metabolism;Human Diseases;Metabolism;Metabolism	Global and overview maps;Global and overview maps;Transport and catabolism;Global and overview maps;Metabolism of other amino acids;Cancer: overview;Global and overview maps;Carbohydrate metabolism	ko01100//Metabolic pathways;ko01200//Carbon metabolism;ko04146//Peroxisome;ko01230//Biosynthesis of amino acids;ko00480//Glutathione metabolism;ko05230//Central carbon metabolism in cancer;ko01210//2-Oxocarboxylic acid metabolism;ko00020//Citrate cycle (TCA cycle)	K00031;K00031;K00031;K00031;K00031;K00031;K00031;K00031	GO:0005575//cellular_component;GO:0005576//extracellular region;GO:0005622//intracellular anatomical structure;GO:0005737//cytoplasm;GO:0005739//mitochondrion;GO:0005777//peroxisome;GO:0005782//peroxisomal matrix;GO:0005829//cytosol;GO:0005962//mitochondrial isocitrate dehydrogenase complex (NAD+);GO:0012505//endomembrane system;GO:0030141//secretory granule;GO:0031410//cytoplasmic vesicle;GO:003…	GO:0000166//nucleotide binding;GO:0000287//magnesium ion binding;GO:0003674//molecular_function;GO:0003824//catalytic activity;GO:0003862//3-isopropylmalate dehydrogenase activity;GO:0004448//isocitrate dehydrogenase activity;GO:0004449//isocitrate dehydrogenase (NAD+) activity;GO:0004450//isocitrate dehydrogenase (NADP+) activity;GO:0005102//signaling receptor binding;GO:0005488//binding;GO:0005…	GO:0000003//reproduction;GO:0001775//cell activation;GO:0002252//immune effector process;GO:0002263//cell activation involved in immune response;GO:0002274//myeloid leukocyte activation;GO:0002275//myeloid cell activation involved in immune response;GO:0002283//neutrophil activation involved in immune response;GO:0002366//leukocyte activation involved in immune response;GO:0002376//immune system …	--
ncbi_128689419	242.598	157.334	336.957	315.171	77.846	115.685	102.339	137.735	110.502	204.225	183.525	161.7	143.526	155.288	216.599	CG2145	XP_045596820.1 uridylate-specific endoribonuclease-like [Procambarus clarkii]	-	-	-	-	-	GO:0004521//endoribonuclease activity	-	--
ncbi_128689464	15.468	28.597	12.374	9.804	9.533	4.801	7.848	5.447	7.111	10.662	4.517	4.723	13.512	7.111	7.901	RBE_0489	XP_045588103.1 protein phosphatase 1 regulatory subunit 12A-like isoform X1 [Procambarus clarkii]	-	-	-	-	GO:0005575//cellular_component;GO:0005622//intracellular anatomical structure;GO:0005634//nucleus;GO:0005737//cytoplasm;GO:0005829//cytosol;GO:0005886//plasma membrane;GO:0016020//membrane;GO:0071944//cell periphery	GO:0003674//molecular_function;GO:0005515//protein binding;GO:0019208//phosphatase regulator activity;GO:0019888//protein phosphatase regulator activity;GO:0030234//enzyme regulator activity;GO:0098772//molecular function regulator	GO:0008150//biological_process;GO:0010921//regulation of phosphatase activity;GO:0019220//regulation of phosphate metabolic process;GO:0019222//regulation of metabolic process;GO:0031323//regulation of cellular metabolic process;GO:0031399//regulation of protein modification process;GO:0032268//regulation of cellular protein metabolic process;GO:0035303//regulation of dephosphorylation;GO:0035304…	--
ncbi_128689469	10.163	7.858	12.443	12.163	15.36	6.012	13.369	11.935	8.923	48.571	24.454	35.127	24.322	24.952	41.879	CERS5	XP_045601435.1 ceramide synthase 2-like [Procambarus clarkii]	Metabolism;Environmental Information Processing;Metabolism	Global and overview maps;Signal transduction;Lipid metabolism	ko01100//Metabolic pathways;ko04071//Sphingolipid signaling pathway;ko00600//Sphingolipid metabolism	K23727;K23727;K23727	GO:0005575//cellular_component;GO:0005622//intracellular anatomical structure;GO:0005634//nucleus;GO:0005635//nuclear envelope;GO:0005637//nuclear inner membrane;GO:0005737//cytoplasm;GO:0005783//endoplasmic reticulum;GO:0012505//endomembrane system;GO:0016020//membrane;GO:0016021//integral component of membrane;GO:0019866//organelle inner membrane;GO:0031090//organelle membrane;GO:0031224//intri…	GO:0003674//molecular_function;GO:0003676//nucleic acid binding;GO:0003677//DNA binding;GO:0003824//catalytic activity;GO:0005488//binding;GO:0016410//N-acyltransferase activity;GO:0016740//transferase activity;GO:0016746//acyltransferase activity;GO:0016747//acyltransferase activity, transferring groups other than amino-acyl groups;GO:0050291//sphingosine N-acyltransferase activity;GO:0097159//o…	GO:0006355//regulation of transcription, DNA-templated;GO:0006357//regulation of transcription by RNA polymerase II;GO:0006629//lipid metabolic process;GO:0006638//neutral lipid metabolic process;GO:0006639//acylglycerol metabolic process;GO:0006641//triglyceride metabolic process;GO:0006643//membrane lipid metabolic process;GO:0006665//sphingolipid metabolic process;GO:0006672//ceramide metaboli…	--
ncbi_128689504	14.296	8.91	2.278	8.663	0	0.31	0.829	4.854	1.97	4.383	0.186	5.319	0.505	2.95	3.291	SULT1E1	XP_045614085.1 luciferin sulfotransferase-like [Procambarus clarkii]	-	-	-	-	GO:0005575//cellular_component;GO:0005622//intracellular anatomical structure;GO:0005737//cytoplasm;GO:0005829//cytosol	GO:0003674//molecular_function;GO:0003824//catalytic activity;GO:0008146//sulfotransferase activity;GO:0016740//transferase activity;GO:0016782//transferase activity, transferring sulphur-containing groups	GO:0006790//sulfur compound metabolic process;GO:0008150//biological_process;GO:0008152//metabolic process;GO:0009987//cellular process;GO:0044237//cellular metabolic process;GO:0051923//sulfation	--
ncbi_128689607	1.59	1.146	0.905	0.546	0.573	0.695	0.185	0.212	0.189	0.796	1.058	0.786	1.376	1.315	1.236	PGGT1B	XP_045615282.1 geranylgeranyl transferase type-1 subunit beta-like isoform X1 [Procambarus clarkii]	-	-	-	-	GO:0005575//cellular_component;GO:0005622//intracellular anatomical structure;GO:0005737//cytoplasm;GO:0005829//cytosol;GO:0005953//CAAX-protein geranylgeranyltransferase complex;GO:0005968//Rab-protein geranylgeranyltransferase complex;GO:0032991//protein-containing complex;GO:1902494//catalytic complex;GO:1990234//transferase complex	GO:0003674//molecular_function;GO:0003824//catalytic activity;GO:0004659//prenyltransferase activity;GO:0004661//protein geranylgeranyltransferase activity;GO:0004662//CAAX-protein geranylgeranyltransferase activity;GO:0004663//Rab geranylgeranyltransferase activity;GO:0005488//binding;GO:0005515//protein binding;GO:0008270//zinc ion binding;GO:0008289//lipid binding;GO:0008318//protein prenyltra…	GO:0001101//response to acid chemical;GO:0006464//cellular protein modification process;GO:0006807//nitrogen compound metabolic process;GO:0006873//cellular ion homeostasis;GO:0006874//cellular calcium ion homeostasis;GO:0006875//cellular metal ion homeostasis;GO:0006950//response to stress;GO:0007154//cell communication;GO:0007163//establishment or maintenance of cell polarity;GO:0007165//signal…	--
ncbi_128689626	1.199	1.55	1.728	1.377	1.123	0.413	0.768	0.63	0.505	1.75	1.382	0.584	1.498	2.001	1.376	--	-	-	-	-	-	-	-	-	--
ncbi_128689657	0.694	0.591	0.734	0.07	0.118	0	0	0.109	0.098	0.493	0	0.101	0.394	0.254	0.08	--	-	-	-	-	-	-	-	-	--
ncbi_128689658	4.56	5.34	4.701	5.085	4.06	0.647	2.754	1.187	2.644	4.601	2.366	1.283	2.708	3.984	3.168	Galphaq	XP_034190671.1 guanine nucleotide-binding protein G(q) subunit alpha isoform X1 [Osmia lignaria]	Human Diseases;Human Diseases;Human Diseases;Human Diseases;Environmental Information Processing;Environmental Information Processing;Organismal Systems;Human Diseases;Human Diseases;Organismal Systems;Human Diseases;Environmental Information Processing;Organismal Systems;Human Diseases;Human Diseases;Organismal Systems;Organismal Systems;Organismal Systems;Organismal Systems;Organismal Systems;O…	Neurodegenerative disease;Neurodegenerative disease;Neurodegenerative disease;Cancer: overview;Signal transduction;Signal transduction;Nervous system;Infectious disease: viral;Neurodegenerative disease;Digestive system;Infectious disease: viral;Signal transduction;Development and regeneration;Infectious disease: bacterial;Endocrine and metabolic disease;Nervous system;Circulatory system;Endocrine…	ko05022//Pathways of neurodegeneration - multiple diseases;ko05010//Alzheimer disease;ko05016//Huntington disease;ko05200//Pathways in cancer;ko04020//Calcium signaling pathway;ko04015//Rap1 signaling pathway;ko04723//Retrograde endocannabinoid signaling;ko05163//Human cytomegalovirus infection;ko05017//Spinocerebellar ataxia;ko04972//Pancreatic secretion;ko05170//Human immunodeficiency virus 1 i…	K04634;K04634;K04634;K04634;K04634;K04634;K04634;K04634;K04634;K04634;K04634;K04634;K04634;K04634;K04634;K04634;K04634;K04634;K04634;K04634;K04634;K04634;K04634;K04634;K04634;K04634;K04634;K04634;K04634;K04634;K04634;K04634;K04634;K04634;K04634;K04634;K04634;K04634;K04634;K04634;K04634;K04634;K04634;K04634;K04634;K04634;K04634;K04634;K04634;K04634	-	GO:0003924//GTPase activity;GO:0019001//guanyl nucleotide binding;GO:0031683//G-protein beta/gamma-subunit complex binding	GO:0007186//G protein-coupled receptor signaling pathway	--
ncbi_128689699	2.726	1.453	1.315	0.747	3.009	0.104	0.809	0.791	1.05	0.14	0.834	0.265	1.598	1.734	0.338	crhr2	XP_045615571.1 corticotropin-releasing factor receptor 1-like [Procambarus clarkii]	Environmental Information Processing;Environmental Information Processing;Human Diseases	Signaling molecules and interaction;Signal transduction;Endocrine and metabolic disease	ko04080//Neuroactive ligand-receptor interaction;ko04024//cAMP signaling pathway;ko04934//Cushing syndrome	K04579;K04579;K04579	GO:0016020//membrane;GO:0016021//integral component of membrane	GO:0004930//G protein-coupled receptor activity	GO:0007186//G protein-coupled receptor signaling pathway	--
ncbi_128689713	1.033	0.932	1.967	0.461	1.485	0.13	0	0.359	0.639	0.718	0.834	0.443	0.431	0.093	0.609	--	XP_045615222.1 uncharacterized protein LOC123768639 [Procambarus clarkii]	-	-	-	-	-	-	-	--
ncbi_128689714	4.232	10.972	1.431	3.298	0.605	0.893	0.807	0.464	2.7	0.594	0.272	0.531	2.065	0.93	0.556	--	XP_045603621.1 major facilitator superfamily domain-containing protein 6-like [Procambarus clarkii]	-	-	-	-	GO:0005887//integral component of plasma membrane;GO:0016021//integral component of membrane	GO:0005337//nucleoside transmembrane transporter activity;GO:0015544//phenyl propionate uniporter activity;GO:0022857//transmembrane transporter activity	GO:0007275//multicellular organism development;GO:0007568//aging;GO:0008150//biological_process;GO:0008340//determination of adult lifespan;GO:0008643//carbohydrate transport;GO:0010259//multicellular organism aging;GO:0015858//nucleoside transport;GO:0032501//multicellular organismal process;GO:0032502//developmental process;GO:0042889//3-phenylpropionic acid transport;GO:0048856//anatomical str…	--
ncbi_128689762	0.245	0.111	2.103	0.47	3.707	0.087	0.083	0.127	0.213	1.291	0.301	0.177	0.077	0.199	0.942	--	XP_042237179.1 espin-like isoform X3 [Homarus americanus]	-	-	-	-	GO:0000123//histone acetyltransferase complex;GO:0000124//SAGA complex;GO:0000775//chromosome, centromeric region;GO:0005575//cellular_component;GO:0005622//intracellular anatomical structure;GO:0005634//nucleus;GO:0005654//nucleoplasm;GO:0005694//chromosome;GO:0005737//cytoplasm;GO:0005829//cytosol;GO:0005856//cytoskeleton;GO:0005884//actin filament;GO:0005902//microvillus;GO:0005903//brush bord…	GO:0003674//molecular_function;GO:0003712//transcription coregulator activity;GO:0003713//transcription coactivator activity;GO:0003779//actin binding;GO:0003824//catalytic activity;GO:0004402//histone acetyltransferase activity;GO:0005488//binding;GO:0005515//protein binding;GO:0008080//N-acetyltransferase activity;GO:0008092//cytoskeletal protein binding;GO:0010484//H3 histone acetyltransferase…	GO:0002009//morphogenesis of an epithelium;GO:0002165//instar larval or pupal development;GO:0003002//regionalization;GO:0003008//system process;GO:0006139//nucleobase-containing compound metabolic process;GO:0006325//chromatin organization;GO:0006338//chromatin remodeling;GO:0006351//transcription, DNA-templated;GO:0006355//regulation of transcription, DNA-templated;GO:0006357//regulation of tra…	--
ncbi_128689775	2.575	2.408	1.547	2.068	1.166	0.578	1.779	0.833	0.506	1.252	0.57	0.105	1.255	0.763	0.661	NUDT8	XP_042239892.1 nudix hydrolase 8-like isoform X2 [Homarus americanus]	-	-	-	-	-	GO:0003674//molecular_function;GO:0003824//catalytic activity;GO:0016787//hydrolase activity;GO:0016818//hydrolase activity, acting on acid anhydrides, in phosphorus-containing anhydrides;GO:0017111//nucleoside-triphosphatase activity	GO:0006139//nucleobase-containing compound metabolic process;GO:0006281//DNA repair;GO:0008150//biological_process;GO:0050789//regulation of biological process;GO:0050794//regulation of cellular process;GO:0051726//regulation of cell cycle;GO:0065007//biological regulation	--
ncbi_128689802	1.275	1.461	1.163	1.097	1.084	0.466	0.278	0.854	0.45	0.126	0.106	0.758	0.461	0.331	0.36	DIMT1	XP_045615276.1 probable dimethyladenosine transferase [Procambarus clarkii]	-	-	-	-	GO:0005575//cellular_component;GO:0005622//intracellular anatomical structure;GO:0005634//nucleus;GO:0005654//nucleoplasm;GO:0005730//nucleolus;GO:0005737//cytoplasm;GO:0005739//mitochondrion;GO:0005759//mitochondrial matrix;GO:0005829//cytosol;GO:0030684//preribosome;GO:0030686//90S preribosome;GO:0030688//preribosome, small subunit precursor;GO:0031974//membrane-enclosed lumen;GO:0031981//nucle…	GO:0000179//rRNA (adenine-N6,N6-)-dimethyltransferase activity;GO:0003674//molecular_function;GO:0003676//nucleic acid binding;GO:0003723//RNA binding;GO:0003824//catalytic activity;GO:0004719//protein-L-isoaspartate (D-aspartate) O-methyltransferase activity;GO:0005488//binding;GO:0008168//methyltransferase activity;GO:0008170//N-methyltransferase activity;GO:0008171//O-methyltransferase activit…	GO:0000154//rRNA modification;GO:0000462//maturation of SSU-rRNA from tricistronic rRNA transcript (SSU-rRNA, 5.8S rRNA, LSU-rRNA);GO:0001510//RNA methylation;GO:0001708//cell fate specification;GO:0006139//nucleobase-containing compound metabolic process;GO:0006364//rRNA processing;GO:0006396//RNA processing;GO:0006412//translation;GO:0006464//cellular protein modification process;GO:0006725//ce…	--
ncbi_128689827	104.871	79.802	33.248	24.136	11.941	10.597	17.758	49.302	16.666	14.571	16.45	23.135	24.397	45.737	15.254	Ugt2b	XP_045612376.1 UDP-glycosyltransferase UGT5-like [Procambarus clarkii]	Metabolism;Human Diseases;Metabolism;Organismal Systems;Metabolism;Human Diseases;Metabolism;Metabolism;Metabolism;Metabolism;Metabolism;Metabolism	Global and overview maps;Cancer: overview;Xenobiotics biodegradation and metabolism;Digestive system;Metabolism of cofactors and vitamins;Cancer: overview;Carbohydrate metabolism;Xenobiotics biodegradation and metabolism;Xenobiotics biodegradation and metabolism;Lipid metabolism;Carbohydrate metabolism;Metabolism of cofactors and vitamins	ko01100//Metabolic pathways;ko05207//Chemical carcinogenesis - receptor activation;ko00983//Drug metabolism - other enzymes;ko04976//Bile secretion;ko00830//Retinol metabolism;ko05204//Chemical carcinogenesis - DNA adducts;ko00040//Pentose and glucuronate interconversions;ko00980//Metabolism of xenobiotics by cytochrome P450;ko00982//Drug metabolism - cytochrome P450;ko00140//Steroid hormone bios…	K00699;K00699;K00699;K00699;K00699;K00699;K00699;K00699;K00699;K00699;K00699;K00699	-	GO:0008194//UDP-glycosyltransferase activity;GO:0016758//hexosyltransferase activity;GO:0050511//undecaprenyldiphospho-muramoylpentapeptide beta-N-acetylglucosaminyltransferase activity	GO:0009252//peptidoglycan biosynthetic process	--
ncbi_128689840	0.796	0.409	0.664	0.257	0.231	0.201	0.396	0.132	0.224	1.012	0.545	0.102	0.33	0.247	0.494	--	XP_045614238.1 uncharacterized protein LOC123768023 [Procambarus clarkii]	-	-	-	-	-	-	-	--
ncbi_128689925	81.318	90.312	52.26	63.855	94.928	24.867	66.284	52.829	31.644	30.474	38.79	26.718	64.692	48.478	35.151	-	-	-	-	-	-	-	-	-	-
ncbi_128689934	49.511	58.571	15.265	42.825	19.249	11.948	24.406	17.27	21.544	5.689	13.437	6.471	12.321	9.527	9.007	Ces1e	XP_045618969.1 cholinesterase 1-like [Procambarus clarkii]	Metabolism	Metabolism of terpenoids and polyketides	ko00981//Insect hormone biosynthesis	K01063	-	GO:0003674//molecular_function;GO:0003824//catalytic activity;GO:0008236//serine-type peptidase activity;GO:0016787//hydrolase activity;GO:0016788//hydrolase activity, acting on ester bonds;GO:0052689//carboxylic ester hydrolase activity	GO:0006508//proteolysis	--
ncbi_128689936	1.672	0.976	1.898	1.728	2.6	0.772	1.047	0.495	0.631	1.646	1.482	0.721	1.173	1.042	1.494	Ces2c	XP_045618969.1 cholinesterase 1-like [Procambarus clarkii]	Metabolism	Metabolism of terpenoids and polyketides	ko00981//Insect hormone biosynthesis	K01063	-	GO:0003674//molecular_function;GO:0003824//catalytic activity;GO:0016787//hydrolase activity;GO:0016788//hydrolase activity, acting on ester bonds;GO:0052689//carboxylic ester hydrolase activity	-	--
ncbi_128689937	14.612	19.746	4.202	19.011	6.728	4.368	10.256	7.117	5.153	1.502	3.326	2.061	5.288	4.479	2.428	--	XP_045618969.1 cholinesterase 1-like [Procambarus clarkii]	Metabolism	Metabolism of terpenoids and polyketides	ko00981//Insect hormone biosynthesis	K01063	-	-	-	--
ncbi_128689959	1.726	2.321	2.994	2.144	1.781	0.706	1.589	0.429	0.817	1.203	0.714	0.33	2.037	1.425	1.027	-	-	-	-	-	-	-	-	-	-
ncbi_128689975	87.316	145.209	102.839	105.972	104.894	45.907	121.726	128.915	59.355	57.57	43.577	56.756	113.234	69.562	54.869	--	KAG7153838.1 Bile salt-activated lipase-like 8 [Homarus americanus]	Metabolism	Metabolism of terpenoids and polyketides	ko00981//Insect hormone biosynthesis	K01063	-	-	-	--
ncbi_128689991	49.762	29.61	14.493	23.152	18.637	9.941	17.04	13.427	10.826	13.285	9.935	10.025	22.262	8.89	11.399	mdh	XP_045615631.1 uncharacterized oxidoreductase YjmC-like isoform X1 [Procambarus clarkii]	-	-	-	-	-	GO:0003674//molecular_function;GO:0003824//catalytic activity;GO:0009040//ureidoglycolate dehydrogenase activity;GO:0016491//oxidoreductase activity	GO:0008150//biological_process;GO:0008152//metabolic process	--
ncbi_128690021	43.819	25.282	16.429	29.548	10.38	17.836	19.763	20.988	13.256	12.702	11.494	9.324	26.457	24.929	11.967	cpt2	XP_045616740.1 carnitine O-palmitoyltransferase 2, mitochondrial-like isoform X1 [Procambarus clarkii]	Organismal Systems;Human Diseases;Metabolism;Metabolism;Organismal Systems	Environmental adaptation;Cardiovascular disease;Global and overview maps;Lipid metabolism;Endocrine system	ko04714//Thermogenesis;ko05415//Diabetic cardiomyopathy;ko01212//Fatty acid metabolism;ko00071//Fatty acid degradation;ko03320//PPAR signaling pathway	K08766;K08766;K08766;K08766;K08766	GO:0005575//cellular_component;GO:0005622//intracellular anatomical structure;GO:0005634//nucleus;GO:0005654//nucleoplasm;GO:0005730//nucleolus;GO:0005737//cytoplasm;GO:0005739//mitochondrion;GO:0005740//mitochondrial envelope;GO:0005743//mitochondrial inner membrane;GO:0016020//membrane;GO:0019866//organelle inner membrane;GO:0031090//organelle membrane;GO:0031966//mitochondrial membrane;GO:0031…	GO:0003674//molecular_function;GO:0003824//catalytic activity;GO:0004095//carnitine O-palmitoyltransferase activity;GO:0005515//protein binding;GO:0008374//O-acyltransferase activity;GO:0016406//carnitine O-acyltransferase activity;GO:0016409//palmitoyltransferase activity;GO:0016416//O-palmitoyltransferase activity;GO:0016740//transferase activity;GO:0016746//acyltransferase activity;GO:0016747/…	GO:0006082//organic acid metabolic process;GO:0006091//generation of precursor metabolites and energy;GO:0006629//lipid metabolic process;GO:0006631//fatty acid metabolic process;GO:0006635//fatty acid beta-oxidation;GO:0006810//transport;GO:0006811//ion transport;GO:0006820//anion transport;GO:0006839//mitochondrial transport;GO:0006853//carnitine shuttle;GO:0006869//lipid transport;GO:0006950//…	--
ncbi_128690075	4.336	3.43	2.078	2.063	2.222	1.423	0.698	1.605	2.056	2.559	1.6	1.022	2.53	1.787	1.971	PGS1	XP_045623939.1 CDP-diacylglycerol--glycerol-3-phosphate 3-phosphatidyltransferase, mitochondrial-like isoform X2 [Procambarus clarkii]	Metabolism;Metabolism	Global and overview maps;Lipid metabolism	ko01100//Metabolic pathways;ko00564//Glycerophospholipid metabolism	K00995;K00995	GO:0005575//cellular_component;GO:0005622//intracellular anatomical structure;GO:0005737//cytoplasm;GO:0005739//mitochondrion;GO:0005740//mitochondrial envelope;GO:0005743//mitochondrial inner membrane;GO:0005783//endoplasmic reticulum;GO:0012505//endomembrane system;GO:0016020//membrane;GO:0019866//organelle inner membrane;GO:0031090//organelle membrane;GO:0031966//mitochondrial membrane;GO:0031…	GO:0000166//nucleotide binding;GO:0003674//molecular_function;GO:0003824//catalytic activity;GO:0005488//binding;GO:0005509//calcium ion binding;GO:0005524//ATP binding;GO:0008444//CDP-diacylglycerol-glycerol-3-phosphate 3-phosphatidyltransferase activity;GO:0016740//transferase activity;GO:0016772//transferase activity, transferring phosphorus-containing groups;GO:0016780//phosphotransferase act…	GO:0006139//nucleobase-containing compound metabolic process;GO:0006220//pyrimidine nucleotide metabolic process;GO:0006221//pyrimidine nucleotide biosynthetic process;GO:0006629//lipid metabolic process;GO:0006638//neutral lipid metabolic process;GO:0006639//acylglycerol metabolic process;GO:0006644//phospholipid metabolic process;GO:0006650//glycerophospholipid metabolic process;GO:0006655//pho…	--
ncbi_128690136	10.447	4.946	1.101	9.05	10.906	3.572	0.566	1.484	3.845	9.647	8.92	0.842	1.561	3.06	9.574	--	-	-	-	-	-	-	-	-	--
ncbi_128690151	1.331	2.002	1.564	0.825	0.901	0.28	0.335	0.257	0.915	1.059	0	0.119	0.74	0.994	0.374	tmem41b	XP_045106700.1 transmembrane protein 41B-like [Portunus trituberculatus]	-	-	-	-	GO:0005575//cellular_component;GO:0016020//membrane;GO:0016021//integral component of membrane;GO:0031224//intrinsic component of membrane	-	GO:0000902//cell morphogenesis;GO:0000904//cell morphogenesis involved in differentiation;GO:0006928//movement of cell or subcellular component;GO:0006935//chemotaxis;GO:0007275//multicellular organism development;GO:0007399//nervous system development;GO:0007409//axonogenesis;GO:0007411//axon guidance;GO:0008045//motor neuron axon guidance;GO:0008150//biological_process;GO:0009605//response to e…	--
ncbi_128690202	6.152	13.493	2.891	2.734	2.882	1.326	4.175	3.296	3.522	1.568	2.103	1.585	4.343	2.69	1.752	FPGS	XP_045616113.1 folylpolyglutamate synthase, mitochondrial-like isoform X1 [Procambarus clarkii]	Metabolism;Metabolism;Human Diseases	Global and overview maps;Metabolism of cofactors and vitamins;Drug resistance: antineoplastic	ko01100//Metabolic pathways;ko00790//Folate biosynthesis;ko01523//Antifolate resistance	K01930;K01930;K01930	GO:0005575//cellular_component;GO:0005622//intracellular anatomical structure;GO:0005737//cytoplasm;GO:0005739//mitochondrion;GO:0005740//mitochondrial envelope;GO:0005743//mitochondrial inner membrane;GO:0005759//mitochondrial matrix;GO:0005783//endoplasmic reticulum;GO:0005829//cytosol;GO:0012505//endomembrane system;GO:0016020//membrane;GO:0019866//organelle inner membrane;GO:0031090//organell…	GO:0000166//nucleotide binding;GO:0003674//molecular_function;GO:0003824//catalytic activity;GO:0004326//tetrahydrofolylpolyglutamate synthase activity;GO:0005488//binding;GO:0005524//ATP binding;GO:0008763//UDP-N-acetylmuramate-L-alanine ligase activity;GO:0008764//UDP-N-acetylmuramoylalanine-D-glutamate ligase activity;GO:0008841//dihydrofolate synthase activity;GO:0016874//ligase activity;GO:0…	GO:0001889//liver development;GO:0006082//organic acid metabolic process;GO:0006139//nucleobase-containing compound metabolic process;GO:0006520//cellular amino acid metabolic process;GO:0006536//glutamate metabolic process;GO:0006575//cellular modified amino acid metabolic process;GO:0006725//cellular aromatic compound metabolic process;GO:0006730//one-carbon metabolic process;GO:0006760//folic …	--
ncbi_128690204	0.329	0.305	0.268	0.228	0.252	0.094	0.049	0.113	0.154	0.459	0.216	0.052	0.428	0.436	0.08	Meioc	XP_042206137.1 uncharacterized protein LOC121855285 [Homarus americanus]	-	-	-	-	GO:0005575//cellular_component;GO:0005622//intracellular anatomical structure;GO:0005634//nucleus;GO:0005737//cytoplasm;GO:0043226//organelle;GO:0043227//membrane-bounded organelle;GO:0043229//intracellular organelle;GO:0043231//intracellular membrane-bounded organelle	-	GO:0000003//reproduction;GO:0000280//nuclear division;GO:0003006//developmental process involved in reproduction;GO:0006139//nucleobase-containing compound metabolic process;GO:0006259//DNA metabolic process;GO:0006281//DNA repair;GO:0006302//double-strand break repair;GO:0006725//cellular aromatic compound metabolic process;GO:0006807//nitrogen compound metabolic process;GO:0006950//response to …	--
ncbi_128690210	15.815	23.757	11.638	11.004	9.879	5.053	8.011	9.046	9.471	8.09	8.072	2.961	10.194	7.304	7.013	inx2	XP_045616202.1 innexin inx2-like isoform X1 [Procambarus clarkii]	-	-	-	-	-	-	-	--
ncbi_128690212	0.237	0.463	0.376	0.429	0.528	0.393	1.163	0.411	0.733	1.581	0.41	0.191	10	1.274	1.422	Inx3	XP_045616192.1 innexin inx3-like [Procambarus clarkii]	-	-	-	-	-	-	-	--
ncbi_128690240	0.558	1.195	1.345	0.484	1.337	0.411	0.281	0.269	0.671	1.777	0.483	1.546	1.008	0.25	1.254	--	KAG7178091.1 Apolipoprotein D-like 1 [Homarus americanus]	-	-	-	-	GO:0005575//cellular_component;GO:0005576//extracellular region;GO:0005615//extracellular space;GO:0005622//intracellular anatomical structure;GO:0005737//cytoplasm;GO:0005783//endoplasmic reticulum;GO:0005829//cytosol;GO:0005840//ribosome;GO:0012505//endomembrane system;GO:0022626//cytosolic ribosome;GO:0030425//dendrite;GO:0032991//protein-containing complex;GO:0036477//somatodendritic compartm…	GO:0003674//molecular_function;GO:0005215//transporter activity;GO:0005319//lipid transporter activity;GO:0005488//binding;GO:0005496//steroid binding;GO:0008289//lipid binding;GO:0015485//cholesterol binding;GO:0032934//sterol binding;GO:0036094//small molecule binding;GO:0043178//alcohol binding;GO:0046422//violaxanthin de-epoxidase activity;GO:0097159//organic cyclic compound binding	GO:0000302//response to reactive oxygen species;GO:0001525//angiogenesis;GO:0001568//blood vessel development;GO:0001817//regulation of cytokine production;GO:0001818//negative regulation of cytokine production;GO:0001944//vasculature development;GO:0001952//regulation of cell-matrix adhesion;GO:0001953//negative regulation of cell-matrix adhesion;GO:0002682//regulation of immune system process;G…	--
ncbi_128690295	0.612	0.497	1.005	0.466	0.798	0.367	0.338	0.285	0.346	0.583	0.554	0.408	0.564	0.502	0.641	C7orf26	XP_045596154.1 uncharacterized protein C7orf26 homolog [Procambarus clarkii]	-	-	-	-	-	-	-	--
ncbi_128690383	0.899	1.684	1.14	0.1	0.59	0.17	0	0	0.695	0	0	1.445	2.135	0	0.114	--	XP_045618911.1 cuticle protein CP1876-like [Procambarus clarkii]	-	-	-	-	-	-	-	--
ncbi_128690432	2.269	7.011	0.115	0.254	0.051	0.206	0.328	0.094	0.252	4.526	0.564	0.349	0.407	0.876	2.813	--	XP_045619018.1 uncharacterized protein LOC123770885 [Procambarus clarkii]	-	-	-	-	-	-	-	--
ncbi_128690520	33.745	27.311	11.073	20.534	14.408	9.949	14.257	13.371	9.531	10.341	7.245	8.385	11.758	15.083	8.983	Surf4	XP_045618809.1 surfeit locus protein 4 homolog isoform X1 [Procambarus clarkii]	-	-	-	-	GO:0000139//Golgi membrane;GO:0000323//lytic vacuole;GO:0005575//cellular_component;GO:0005622//intracellular anatomical structure;GO:0005737//cytoplasm;GO:0005764//lysosome;GO:0005765//lysosomal membrane;GO:0005766//primary lysosome;GO:0005773//vacuole;GO:0005774//vacuolar membrane;GO:0005783//endoplasmic reticulum;GO:0005789//endoplasmic reticulum membrane;GO:0005793//endoplasmic reticulum-Golg…	GO:0003674//molecular_function;GO:0005488//binding;GO:0005515//protein binding;GO:0030674//protein-macromolecule adaptor activity;GO:0060090//molecular adaptor activity;GO:0097020//COPII receptor activity	GO:0001775//cell activation;GO:0002119//nematode larval development;GO:0002164//larval development;GO:0002252//immune effector process;GO:0002263//cell activation involved in immune response;GO:0002274//myeloid leukocyte activation;GO:0002275//myeloid cell activation involved in immune response;GO:0002283//neutrophil activation involved in immune response;GO:0002366//leukocyte activation involved…	--
ncbi_128690537	41.182	65.399	20.397	21.51	27.852	28.65	31.545	15.141	26.727	19.224	21.151	9.384	47.883	25.422	19.007	Sord	XP_045618687.1 sorbitol dehydrogenase-like [Procambarus clarkii]	Metabolism;Metabolism;Metabolism	Global and overview maps;Carbohydrate metabolism;Carbohydrate metabolism	ko01100//Metabolic pathways;ko00040//Pentose and glucuronate interconversions;ko00051//Fructose and mannose metabolism	K00008;K00008;K00008	GO:0005575//cellular_component;GO:0005576//extracellular region;GO:0005615//extracellular space;GO:0005622//intracellular anatomical structure;GO:0005737//cytoplasm;GO:0005739//mitochondrion;GO:0005740//mitochondrial envelope;GO:0005829//cytosol;GO:0005929//cilium;GO:0016020//membrane;GO:0031090//organelle membrane;GO:0031514//motile cilium;GO:0031966//mitochondrial membrane;GO:0031967//organelle…	GO:0000166//nucleotide binding;GO:0003674//molecular_function;GO:0003824//catalytic activity;GO:0003939//L-iditol 2-dehydrogenase activity;GO:0004024//alcohol dehydrogenase activity, zinc-dependent;GO:0005488//binding;GO:0005515//protein binding;GO:0008270//zinc ion binding;GO:0008743//L-threonine 3-dehydrogenase activity;GO:0015036//disulfide oxidoreductase activity;GO:0016491//oxidoreductase ac…	GO:0005975//carbohydrate metabolic process;GO:0005996//monosaccharide metabolic process;GO:0006000//fructose metabolic process;GO:0006006//glucose metabolic process;GO:0006059//hexitol metabolic process;GO:0006060//sorbitol metabolic process;GO:0006061//sorbitol biosynthetic process;GO:0006062//sorbitol catabolic process;GO:0006063//uronic acid metabolic process;GO:0006064//glucuronate catabolic …	--
ncbi_128690548	0.201	2.568	0.75	0.14	0.218	0.23	0.19	0.501	0.432	0.161	0.084	0.337	0.183	0.067	0.127	Gls	XP_042225152.1 glutaminase liver isoform, mitochondrial-like isoform X1 [Homarus americanus]	Metabolism;Human Diseases;Organismal Systems;Organismal Systems;Human Diseases;Metabolism;Metabolism;Organismal Systems;Metabolism	Global and overview maps;Cancer: overview;Nervous system;Nervous system;Cancer: overview;Amino acid metabolism;Amino acid metabolism;Excretory system;Metabolism of other amino acids	ko01100//Metabolic pathways;ko05206//MicroRNAs in cancer;ko04724//Glutamatergic synapse;ko04727//GABAergic synapse;ko05230//Central carbon metabolism in cancer;ko00250//Alanine, aspartate and glutamate metabolism;ko00220//Arginine biosynthesis;ko04964//Proximal tubule bicarbonate reclamation;ko00470//D-Amino acid metabolism	K01425;K01425;K01425;K01425;K01425;K01425;K01425;K01425;K01425	GO:0005575//cellular_component;GO:0005622//intracellular anatomical structure;GO:0005737//cytoplasm;GO:0005739//mitochondrion;GO:0005759//mitochondrial matrix;GO:0031974//membrane-enclosed lumen;GO:0043226//organelle;GO:0043227//membrane-bounded organelle;GO:0043229//intracellular organelle;GO:0043231//intracellular membrane-bounded organelle;GO:0043233//organelle lumen;GO:0070013//intracellular …	GO:0003674//molecular_function;GO:0003824//catalytic activity;GO:0004359//glutaminase activity;GO:0005515//protein binding;GO:0016787//hydrolase activity;GO:0016810//hydrolase activity, acting on carbon-nitrogen (but not peptide) bonds;GO:0016811//hydrolase activity, acting on carbon-nitrogen (but not peptide) bonds, in linear amides	GO:0006082//organic acid metabolic process;GO:0006520//cellular amino acid metabolic process;GO:0006536//glutamate metabolic process;GO:0006537//glutamate biosynthetic process;GO:0006541//glutamine metabolic process;GO:0006543//glutamine catabolic process;GO:0006807//nitrogen compound metabolic process;GO:0008150//biological_process;GO:0008152//metabolic process;GO:0008652//cellular amino acid bi…	--
ncbi_128690562	0.555	2.269	3.9	0.561	5.186	0.397	0.316	0.073	0.842	0.709	0.58	1.011	1.677	0.62	0.582	--	XP_045618898.1 cuticle protein CP1499-like [Procambarus clarkii]	-	-	-	-	-	-	-	--
ncbi_128690629	1.003	0.481	0.573	1.537	0.779	0.329	0.131	0	0.23	0.931	0.259	0.151	1.549	1.103	0.792	pds5a-b	XP_045585415.1 sister chromatid cohesion protein PDS5 homolog B-B-like [Procambarus clarkii]	-	-	-	-	-	-	-	--
ncbi_128690636	1.535	1.03	0.493	0.423	0.377	0.133	0.528	0.175	0.428	0.557	0.522	0.364	0.554	0.627	0.448	Pias1	XP_042232115.1 E3 SUMO-protein ligase PIAS3-like isoform X4 [Homarus americanus]	Genetic Information Processing;Human Diseases;Environmental Information Processing	Folding, sorting and degradation;Infectious disease: viral;Signal transduction	ko04120//Ubiquitin mediated proteolysis;ko05160//Hepatitis C;ko04630//JAK-STAT signaling pathway	K04706;K04706;K04706	GO:0000228//nuclear chromosome;GO:0000781//chromosome, telomeric region;GO:0000785//chromatin;GO:0005575//cellular_component;GO:0005622//intracellular anatomical structure;GO:0005634//nucleus;GO:0005652//nuclear lamina;GO:0005654//nucleoplasm;GO:0005694//chromosome;GO:0005700//polytene chromosome;GO:0005737//cytoplasm;GO:0031974//membrane-enclosed lumen;GO:0031981//nuclear lumen;GO:0034399//nucle…	GO:0003674//molecular_function;GO:0003676//nucleic acid binding;GO:0003677//DNA binding;GO:0003824//catalytic activity;GO:0005488//binding;GO:0005515//protein binding;GO:0008134//transcription factor binding;GO:0008270//zinc ion binding;GO:0016740//transferase activity;GO:0016874//ligase activity;GO:0019787//ubiquitin-like protein transferase activity;GO:0019789//SUMO transferase activity;GO:0043…	GO:0000003//reproduction;GO:0000280//nuclear division;GO:0000724//double-strand break repair via homologous recombination;GO:0000725//recombinational repair;GO:0001654//eye development;GO:0002376//immune system process;GO:0002520//immune system development;GO:0006139//nucleobase-containing compound metabolic process;GO:0006259//DNA metabolic process;GO:0006281//DNA repair;GO:0006282//regulation o…	zf-MIZ
ncbi_128690651	7.651	8.029	2.477	4.423	4.654	2.069	2.216	2.818	4.973	2.643	1.513	1.807	2.811	2.938	2.13	GNL2	XP_045618799.1 nucleolar GTP-binding protein 2-like [Procambarus clarkii]	Genetic Information Processing	Translation	ko03008//Ribosome biogenesis in eukaryotes	K14537	GO:0005575//cellular_component;GO:0005622//intracellular anatomical structure;GO:0005634//nucleus;GO:0005654//nucleoplasm;GO:0005730//nucleolus;GO:0005737//cytoplasm;GO:0030684//preribosome;GO:0030687//preribosome, large subunit precursor;GO:0031974//membrane-enclosed lumen;GO:0031981//nuclear lumen;GO:0032991//protein-containing complex;GO:0043226//organelle;GO:0043227//membrane-bounded organell…	GO:0000166//nucleotide binding;GO:0001882//nucleoside binding;GO:0001883//purine nucleoside binding;GO:0003674//molecular_function;GO:0003824//catalytic activity;GO:0003924//GTPase activity;GO:0005488//binding;GO:0005525//GTP binding;GO:0016462//pyrophosphatase activity;GO:0016787//hydrolase activity;GO:0016817//hydrolase activity, acting on acid anhydrides;GO:0016818//hydrolase activity, acting …	GO:0000054//ribosomal subunit export from nucleus;GO:0000055//ribosomal large subunit export from nucleus;GO:0001654//eye development;GO:0001745//compound eye morphogenesis;GO:0006400//tRNA modification;GO:0006403//RNA localization;GO:0006405//RNA export from nucleus;GO:0006412//translation;GO:0006611//protein export from nucleus;GO:0006810//transport;GO:0006886//intracellular protein transport;G…	--
ncbi_128690657	11.812	22.011	10.044	8.409	11.218	2.341	13.865	6.954	7.35	5.828	5.038	6.535	11.808	4.414	5.466	EPHB6	XP_045618767.1 receptor-type tyrosine-protein phosphatase delta-like isoform X1 [Procambarus clarkii]	Human Diseases;Organismal Systems;Environmental Information Processing;Organismal Systems;Human Diseases	Infectious disease: bacterial;Immune system;Signaling molecules and interaction;Immune system;Immune disease	ko05132//Salmonella infection;ko04666//Fc gamma R-mediated phagocytosis;ko04514//Cell adhesion molecules;ko04660//T cell receptor signaling pathway;ko05340//Primary immunodeficiency	K06478;K06478;K06478;K06478;K06478	GO:0005575//cellular_component;GO:0005576//extracellular region;GO:0009986//cell surface;GO:0030424//axon;GO:0030425//dendrite;GO:0031012//extracellular matrix;GO:0036477//somatodendritic compartment;GO:0042995//cell projection;GO:0043005//neuron projection;GO:0043025//neuronal cell body;GO:0043195//terminal bouton;GO:0043679//axon terminus;GO:0044297//cell body;GO:0044302//dentate gyrus mossy fi…	GO:0003674//molecular_function;GO:0003993//acid phosphatase activity;GO:0004672//protein kinase activity;GO:0005102//signaling receptor binding;GO:0005178//integrin binding;GO:0005488//binding;GO:0005515//protein binding;GO:0042802//identical protein binding;GO:0044877//protein-containing complex binding;GO:0046872//metal ion binding;GO:0050839//cell adhesion molecule binding	GO:0000902//cell morphogenesis;GO:0000904//cell morphogenesis involved in differentiation;GO:0001503//ossification;GO:0001649//osteoblast differentiation;GO:0001764//neuron migration;GO:0002076//osteoblast development;GO:0006928//movement of cell or subcellular component;GO:0007155//cell adhesion;GO:0007160//cell-matrix adhesion;GO:0007275//multicellular organism development;GO:0007399//nervous s…	--
ncbi_128690659	602.278	593.107	291.549	250.869	149.955	112.182	217.533	191.875	195.9	102.601	124.626	176.487	217.292	145.734	120.993	--	XP_045618764.1 collagen alpha-1(VII) chain-like [Procambarus clarkii]	-	-	-	-	-	GO:0003993//acid phosphatase activity;GO:0005515//protein binding;GO:0046872//metal ion binding	-	--
ncbi_128690801	40.057	60.541	6.382	44.072	3.969	11.149	15.21	18.834	40.713	8.745	12.965	7.825	16.551	20.41	11.188	--	XP_045586387.1 uncharacterized protein LOC123748239 [Procambarus clarkii]	-	-	-	-	-	-	-	--
ncbi_128690802	12.003	38.424	3.741	27.086	4.647	9.471	7.932	5.522	17.69	6.667	5.914	2.808	5.44	4.177	7.327	--	XP_045586388.1 uncharacterized protein LOC123748241 [Procambarus clarkii]	-	-	-	-	-	-	-	--
ncbi_128690841	1.968	0.113	1.473	1.471	0.795	0.341	0.262	0.188	0.322	4.763	0.374	0.391	0.467	0.365	3.342	SLC35G1	XP_045601914.1 solute carrier family 35 member G1-like [Procambarus clarkii]	-	-	-	-	GO:0005575//cellular_component;GO:0005622//intracellular anatomical structure;GO:0005737//cytoplasm;GO:0005783//endoplasmic reticulum;GO:0005789//endoplasmic reticulum membrane;GO:0005886//plasma membrane;GO:0012505//endomembrane system;GO:0016020//membrane;GO:0016021//integral component of membrane;GO:0031224//intrinsic component of membrane;GO:0031984//organelle subcompartment;GO:0042175//nucle…	GO:0003674//molecular_function	GO:0006810//transport;GO:0006811//ion transport;GO:0006812//cation transport;GO:0006816//calcium ion transport;GO:0006873//cellular ion homeostasis;GO:0006874//cellular calcium ion homeostasis;GO:0006875//cellular metal ion homeostasis;GO:0008150//biological_process;GO:0009987//cellular process;GO:0019725//cellular homeostasis;GO:0030001//metal ion transport;GO:0030003//cellular cation homeostasi…	--
ncbi_128690887	0.194	0.292	0.228	0.181	0.182	0.041	0.033	0.075	0.15	0.337	0.093	0.104	0.135	0.247	0.136	Maco1	XP_042223596.1 macoilin-1-like [Homarus americanus]	-	-	-	-	GO:0005575//cellular_component;GO:0005622//intracellular anatomical structure;GO:0005634//nucleus;GO:0005635//nuclear envelope;GO:0005737//cytoplasm;GO:0005783//endoplasmic reticulum;GO:0005789//endoplasmic reticulum membrane;GO:0005791//rough endoplasmic reticulum;GO:0012505//endomembrane system;GO:0016020//membrane;GO:0016021//integral component of membrane;GO:0030424//axon;GO:0030867//rough en…	GO:0003674//molecular_function;GO:0005524//ATP binding	GO:0006935//chemotaxis;GO:0007059//chromosome segregation;GO:0007154//cell communication;GO:0007165//signal transduction;GO:0007275//multicellular organism development;GO:0007399//nervous system development;GO:0007417//central nervous system development;GO:0007420//brain development;GO:0008150//biological_process;GO:0009266//response to temperature stimulus;GO:0009605//response to external stimul…	--
ncbi_128691067	51.527	68.557	14.493	44.322	18.259	17.844	15	24.398	19.189	14.318	10.326	22.54	23.568	27.818	12.4	Ugt8	XP_045599230.1 UDP-glycosyltransferase UGT5-like isoform X2 [Procambarus clarkii]	Metabolism;Human Diseases;Metabolism;Organismal Systems;Metabolism;Human Diseases;Metabolism;Metabolism;Metabolism;Metabolism;Metabolism;Metabolism	Global and overview maps;Cancer: overview;Xenobiotics biodegradation and metabolism;Digestive system;Metabolism of cofactors and vitamins;Cancer: overview;Carbohydrate metabolism;Xenobiotics biodegradation and metabolism;Xenobiotics biodegradation and metabolism;Lipid metabolism;Carbohydrate metabolism;Metabolism of cofactors and vitamins	ko01100//Metabolic pathways;ko05207//Chemical carcinogenesis - receptor activation;ko00983//Drug metabolism - other enzymes;ko04976//Bile secretion;ko00830//Retinol metabolism;ko05204//Chemical carcinogenesis - DNA adducts;ko00040//Pentose and glucuronate interconversions;ko00980//Metabolism of xenobiotics by cytochrome P450;ko00982//Drug metabolism - cytochrome P450;ko00140//Steroid hormone bios…	K00699;K00699;K00699;K00699;K00699;K00699;K00699;K00699;K00699;K00699;K00699;K00699	-	GO:0008194//UDP-glycosyltransferase activity;GO:0016758//hexosyltransferase activity;GO:0050511//undecaprenyldiphospho-muramoylpentapeptide beta-N-acetylglucosaminyltransferase activity	GO:0009252//peptidoglycan biosynthetic process	--
ncbi_128691070	153.946	139.734	50.167	116.417	74.212	40.9	53.795	65.999	113.322	42.854	43.914	39.756	70.131	86.147	42.984	UGT2B14	XP_045604546.1 UDP-glycosyltransferase UGT5-like [Procambarus clarkii]	Metabolism;Human Diseases;Metabolism;Organismal Systems;Metabolism;Human Diseases;Metabolism;Metabolism;Metabolism;Metabolism;Metabolism;Metabolism	Global and overview maps;Cancer: overview;Xenobiotics biodegradation and metabolism;Digestive system;Metabolism of cofactors and vitamins;Cancer: overview;Carbohydrate metabolism;Xenobiotics biodegradation and metabolism;Xenobiotics biodegradation and metabolism;Lipid metabolism;Carbohydrate metabolism;Metabolism of cofactors and vitamins	ko01100//Metabolic pathways;ko05207//Chemical carcinogenesis - receptor activation;ko00983//Drug metabolism - other enzymes;ko04976//Bile secretion;ko00830//Retinol metabolism;ko05204//Chemical carcinogenesis - DNA adducts;ko00040//Pentose and glucuronate interconversions;ko00980//Metabolism of xenobiotics by cytochrome P450;ko00982//Drug metabolism - cytochrome P450;ko00140//Steroid hormone bios…	K00699;K00699;K00699;K00699;K00699;K00699;K00699;K00699;K00699;K00699;K00699;K00699	-	GO:0008194//UDP-glycosyltransferase activity;GO:0016758//hexosyltransferase activity;GO:0050511//undecaprenyldiphospho-muramoylpentapeptide beta-N-acetylglucosaminyltransferase activity	GO:0009252//peptidoglycan biosynthetic process	--
ncbi_128691105	0.623	0.288	1.67	0.199	3.079	0.393	0.054	0.112	0.055	0.169	0.299	0.167	0.779	0	0.271	--	ROT79498.1 hypothetical protein C7M84_001762, partial [Penaeus vannamei]	Metabolism;Metabolism	Global and overview maps;Glycan biosynthesis and metabolism	ko01100//Metabolic pathways;ko00515//Mannose type O-glycan biosynthesis	K19873;K19873	-	-	-	--
ncbi_128691161	5.089	7.801	3.339	6.887	2.544	3.482	3.201	2.274	2.473	5.542	2.334	1.761	5.712	4.042	3.954	SLC2A13	XP_045605754.1 proton myo-inositol cotransporter-like isoform X1 [Procambarus clarkii]	-	-	-	-	GO:0005575//cellular_component;GO:0005886//plasma membrane;GO:0005887//integral component of plasma membrane;GO:0016020//membrane;GO:0016021//integral component of membrane;GO:0031224//intrinsic component of membrane;GO:0071944//cell periphery	GO:0003674//molecular_function;GO:0005215//transporter activity;GO:0005351//carbohydrate:proton symporter activity;GO:0005355//glucose transmembrane transporter activity;GO:0005365//myo-inositol transmembrane transporter activity;GO:0005366//myo-inositol:proton symporter activity;GO:0005402//carbohydrate:cation symporter activity;GO:0008028//monocarboxylic acid transmembrane transporter activity;…	GO:0006810//transport;GO:0006811//ion transport;GO:0006812//cation transport;GO:0006817//phosphate ion transport;GO:0006855//xenobiotic transmembrane transport;GO:0008150//biological_process;GO:0008643//carbohydrate transport;GO:0008645//hexose transmembrane transport;GO:0015718//monocarboxylic acid transport;GO:0015749//monosaccharide transmembrane transport;GO:0015791//polyol transport;GO:00157…	--
ncbi_128691224	1.771	3.594	0.374	0.494	0.498	0.168	0.535	0.615	0.411	0.922	0.153	0.427	0.553	0.595	1.118	Ift140	XP_045600830.1 intraflagellar transport protein 140 homolog [Procambarus clarkii]	-	-	-	-	GO:0001750//photoreceptor outer segment;GO:0005575//cellular_component;GO:0005622//intracellular anatomical structure;GO:0005737//cytoplasm;GO:0005813//centrosome;GO:0005815//microtubule organizing center;GO:0005856//cytoskeleton;GO:0005929//cilium;GO:0005930//axoneme;GO:0015630//microtubule cytoskeleton;GO:0030117//membrane coat;GO:0030990//intraciliary transport particle;GO:0030991//intraciliar…	GO:0003674//molecular_function;GO:0005198//structural molecule activity;GO:0005515//protein binding	GO:0001501//skeletal system development;GO:0001654//eye development;GO:0001655//urogenital system development;GO:0002119//nematode larval development;GO:0002164//larval development;GO:0003002//regionalization;GO:0003008//system process;GO:0006810//transport;GO:0006886//intracellular protein transport;GO:0006928//movement of cell or subcellular component;GO:0006950//response to stress;GO:0006970//…	--
ncbi_128691275	0.667	0.835	1.41	1.348	2.5	0.128	0.631	0.333	0.472	1.749	0.625	0.309	1.427	0.926	1.399	Kdm5a	XP_042226658.1 lysine-specific demethylase 5A-like isoform X1 [Homarus americanus]	-	-	-	-	GO:0000118//histone deacetylase complex;GO:0000228//nuclear chromosome;GO:0000785//chromatin;GO:0005575//cellular_component;GO:0005622//intracellular anatomical structure;GO:0005634//nucleus;GO:0005654//nucleoplasm;GO:0005694//chromosome;GO:0005737//cytoplasm;GO:0031974//membrane-enclosed lumen;GO:0031981//nuclear lumen;GO:0032991//protein-containing complex;GO:0043226//organelle;GO:0043227//memb…	GO:0003674//molecular_function;GO:0003676//nucleic acid binding;GO:0003677//DNA binding;GO:0003824//catalytic activity;GO:0005488//binding;GO:0005515//protein binding;GO:0016491//oxidoreductase activity;GO:0016705//oxidoreductase activity, acting on paired donors, with incorporation or reduction of molecular oxygen;GO:0032451//demethylase activity;GO:0032452//histone demethylase activity;GO:00324…	GO:0000003//reproduction;GO:0000122//negative regulation of transcription by RNA polymerase II;GO:0000183//rDNA heterochromatin assembly;GO:0002164//larval development;GO:0003006//developmental process involved in reproduction;GO:0006139//nucleobase-containing compound metabolic process;GO:0006325//chromatin organization;GO:0006351//transcription, DNA-templated;GO:0006355//regulation of transcrip…	ARID
ncbi_128691356	0.843	2.327	0.721	1.288	0.752	0.38	0.666	0.627	0.496	1.045	0.486	0.516	0.753	0.755	1.318	Exosc3	XP_045611653.1 exosome complex component RRP40-like [Procambarus clarkii]	Genetic Information Processing	Folding, sorting and degradation	ko03018//RNA degradation	K03681	GO:0000176//nuclear exosome (RNase complex);GO:0000177//cytoplasmic exosome (RNase complex);GO:0000178//exosome (RNase complex);GO:0000785//chromatin;GO:0005575//cellular_component;GO:0005622//intracellular anatomical structure;GO:0005634//nucleus;GO:0005654//nucleoplasm;GO:0005694//chromosome;GO:0005730//nucleolus;GO:0005737//cytoplasm;GO:0005829//cytosol;GO:0031974//membrane-enclosed lumen;GO:0…	GO:0000175//3'-5'-exoribonuclease activity;GO:0003674//molecular_function;GO:0003676//nucleic acid binding;GO:0003723//RNA binding;GO:0003824//catalytic activity;GO:0004518//nuclease activity;GO:0004527//exonuclease activity;GO:0004532//exoribonuclease activity;GO:0004540//ribonuclease activity;GO:0005488//binding;GO:0008408//3'-5' exonuclease activity;GO:0016787//hydrolase activity;GO:0016788//h…	GO:0000018//regulation of DNA recombination;GO:0000184//nuclear-transcribed mRNA catabolic process, nonsense-mediated decay;GO:0000288//nuclear-transcribed mRNA catabolic process, deadenylation-dependent decay;GO:0000291//nuclear-transcribed mRNA catabolic process, exonucleolytic;GO:0000459//exonucleolytic trimming involved in rRNA processing;GO:0000460//maturation of 5.8S rRNA;GO:0000466//matura…	--
ncbi_128691369	0.096	0.04	0.952	0.064	0.197	0	0.058	0	0.059	0.125	0.298	0.092	0.024	0.309	0.169	Mvl	XP_045603293.1 natural resistance-associated macrophage protein 2-like isoform X1 [Procambarus clarkii]	Human Diseases;Human Diseases;Cellular Processes;Cellular Processes;Organismal Systems	Neurodegenerative disease;Neurodegenerative disease;Transport and catabolism;Cell growth and death;Digestive system	ko05010//Alzheimer disease;ko05012//Parkinson disease;ko04142//Lysosome;ko04216//Ferroptosis;ko04978//Mineral absorption	K21398;K21398;K21398;K21398;K21398	GO:0000323//lytic vacuole;GO:0005575//cellular_component;GO:0005622//intracellular anatomical structure;GO:0005634//nucleus;GO:0005635//nuclear envelope;GO:0005737//cytoplasm;GO:0005764//lysosome;GO:0005767//secondary lysosome;GO:0005768//endosome;GO:0005773//vacuole;GO:0005794//Golgi apparatus;GO:0005802//trans-Golgi network;GO:0005886//plasma membrane;GO:0005887//integral component of plasma me…	GO:0003674//molecular_function;GO:0005215//transporter activity;GO:0005375//copper ion transmembrane transporter activity;GO:0005381//iron ion transmembrane transporter activity;GO:0005384//manganese ion transmembrane transporter activity;GO:0005385//zinc ion transmembrane transporter activity;GO:0008324//cation transmembrane transporter activity;GO:0015075//ion transmembrane transporter activity…	GO:0000041//transition metal ion transport;GO:0003008//system process;GO:0006810//transport;GO:0006811//ion transport;GO:0006812//cation transport;GO:0006825//copper ion transport;GO:0006826//iron ion transport;GO:0006828//manganese ion transport;GO:0006829//zinc ion transport;GO:0006873//cellular ion homeostasis;GO:0006875//cellular metal ion homeostasis;GO:0006876//cellular cadmium ion homeosta…	--
ncbi_128691380	0.447	0.15	0.41	0.089	0.239	0.07	0.208	0.08	0.204	0.16	0.178	0.295	0.163	0.296	0.231	--	XP_042215522.1 uncharacterized protein LOC121861696 isoform X1 [Homarus americanus]	-	-	-	-	GO:0005886//plasma membrane	-	-	--
ncbi_128691444	2.322	5.279	0.065	0.068	0.057	0.116	0	0.636	1.889	0.239	2.854	0.196	0.153	1.068	0.926	UBB	XP_013778263.1 polyubiquitin-B [Limulus polyphemus]	Human Diseases;Human Diseases;Human Diseases;Genetic Information Processing;Human Diseases;Cellular Processes;Organismal Systems	Neurodegenerative disease;Neurodegenerative disease;Infectious disease: bacterial;Folding, sorting and degradation;Infectious disease: viral;Transport and catabolism;Endocrine system	ko05022//Pathways of neurodegeneration - multiple diseases;ko05012//Parkinson disease;ko05131//Shigellosis;ko04120//Ubiquitin mediated proteolysis;ko05167//Kaposi sarcoma-associated herpesvirus infection;ko04137//Mitophagy - animal;ko03320//PPAR signaling pathway	K08770;K08770;K08770;K08770;K08770;K08770;K08770	GO:0005575//cellular_component;GO:0005622//intracellular anatomical structure;GO:0005634//nucleus;GO:0005654//nucleoplasm;GO:0005694//chromosome;GO:0005700//polytene chromosome;GO:0005704//polytene chromosome band;GO:0005737//cytoplasm;GO:0005739//mitochondrion;GO:0005740//mitochondrial envelope;GO:0005741//mitochondrial outer membrane;GO:0005768//endosome;GO:0005783//endoplasmic reticulum;GO:000…	GO:0002020//protease binding;GO:0003674//molecular_function;GO:0003980//UDP-glucose:glycoprotein glucosyltransferase activity;GO:0005488//binding;GO:0005515//protein binding;GO:0015450//protein-transporting ATPase activity;GO:0019899//enzyme binding;GO:0031386//protein tag	GO:0000003//reproduction;GO:0000122//negative regulation of transcription by RNA polymerase II;GO:0000165//MAPK cascade;GO:0000209//protein polyubiquitination;GO:0000280//nuclear division;GO:0000715//nucleotide-excision repair, DNA damage recognition;GO:0000731//DNA synthesis involved in DNA repair;GO:0000902//cell morphogenesis;GO:0001666//response to hypoxia;GO:0001932//regulation of protein ph…	--
ncbi_128691608	1.251	2.007	1.009	1.061	1.217	0.314	0.789	0.504	0.602	1.577	0.815	0.832	1.42	1.166	1.369	GAPVD1	XP_045595997.1 GTPase-activating protein and VPS9 domain-containing protein 1-like isoform X2 [Procambarus clarkii]	-	-	-	-	GO:0005575//cellular_component;GO:0005622//intracellular anatomical structure;GO:0005737//cytoplasm;GO:0005768//endosome;GO:0005769//early endosome;GO:0005829//cytosol;GO:0005886//plasma membrane;GO:0012505//endomembrane system;GO:0016020//membrane;GO:0030135//coated vesicle;GO:0030136//clathrin-coated vesicle;GO:0030139//endocytic vesicle;GO:0031410//cytoplasmic vesicle;GO:0031982//vesicle;GO:00…	GO:0003674//molecular_function;GO:0005085//guanyl-nucleotide exchange factor activity;GO:0005096//GTPase activator activity;GO:0005488//binding;GO:0005515//protein binding;GO:0008047//enzyme activator activity;GO:0019899//enzyme binding;GO:0030234//enzyme regulator activity;GO:0030695//GTPase regulator activity;GO:0031267//small GTPase binding;GO:0032794//GTPase activating protein binding;GO:0051…	GO:0006810//transport;GO:0006897//endocytosis;GO:0007154//cell communication;GO:0007165//signal transduction;GO:0008150//biological_process;GO:0009966//regulation of signal transduction;GO:0009987//cellular process;GO:0010646//regulation of cell communication;GO:0016043//cellular component organization;GO:0016192//vesicle-mediated transport;GO:0018996//molting cycle, collagen and cuticulin-based …	--
ncbi_128691646	116.393	96.886	56.051	75.138	72.883	24.844	56.436	19.926	54.821	171.529	59.836	50.695	109.041	73.406	134.954	--	XP_042216928.1 oplophorus-luciferin 2-monooxygenase non-catalytic subunit-like [Homarus americanus]	-	-	-	-	-	GO:0005515//protein binding	-	--
ncbi_128691735	0.494	1.696	1.208	0.756	0.979	0.206	0.403	0.432	0.523	0.836	0.236	0.636	1.102	0.769	1.224	UBC10	XP_045606188.1 uncharacterized protein LOC123763202 [Procambarus clarkii]	-	-	-	-	GO:0000151//ubiquitin ligase complex;GO:0005575//cellular_component;GO:0005622//intracellular anatomical structure;GO:0005672//transcription factor TFIIA complex;GO:0019005//SCF ubiquitin ligase complex;GO:0031461//cullin-RING ubiquitin ligase complex;GO:0032991//protein-containing complex;GO:1902494//catalytic complex;GO:1990234//transferase complex	GO:0003674//molecular_function;GO:0005488//binding;GO:0005515//protein binding;GO:0031593//polyubiquitin modification-dependent protein binding;GO:0036435//K48-linked polyubiquitin modification-dependent protein binding;GO:0140030//modification-dependent protein binding	GO:0006367//transcription initiation from RNA polymerase II promoter;GO:0006508//proteolysis;GO:0006511//ubiquitin-dependent protein catabolic process;GO:0006807//nitrogen compound metabolic process;GO:0008150//biological_process;GO:0008152//metabolic process;GO:0009056//catabolic process;GO:0009057//macromolecule catabolic process;GO:0009987//cellular process;GO:0010498//proteasomal protein cata…	--
ncbi_128691749	2.42	1.982	1.528	1.172	0.923	0.497	0.694	1.026	0.914	1.625	0.682	0.422	0.903	0.441	1.161	--	XP_045623964.1 sec1 family domain-containing protein 2-like [Procambarus clarkii]	-	-	-	-	GO:0005575//cellular_component;GO:0005622//intracellular anatomical structure;GO:0005737//cytoplasm;GO:0005773//vacuole;GO:0005783//endoplasmic reticulum;GO:0005789//endoplasmic reticulum membrane;GO:0012505//endomembrane system;GO:0016020//membrane;GO:0031984//organelle subcompartment;GO:0042175//nuclear outer membrane-endoplasmic reticulum membrane network;GO:0043226//organelle;GO:0043227//memb…	-	GO:0006508//proteolysis;GO:0006624//vacuolar protein processing;GO:0006807//nitrogen compound metabolic process;GO:0006810//transport;GO:0006887//exocytosis;GO:0006904//vesicle docking involved in exocytosis;GO:0008104//protein localization;GO:0008150//biological_process;GO:0008152//metabolic process;GO:0009987//cellular process;GO:0010467//gene expression;GO:0015031//protein transport;GO:0015833…	--
ncbi_128691783	1.003	0.879	0.893	0.412	1.188	0.2	0.319	0.55	0.245	0.55	0.365	0.594	0.33	0.284	0.8	Gld	XP_045594088.1 glucose dehydrogenase [FAD, quinone]-like [Procambarus clarkii]	Metabolism;Metabolism	Global and overview maps;Amino acid metabolism	ko01100//Metabolic pathways;ko00260//Glycine, serine and threonine metabolism	K00108;K00108	-	GO:0008812//choline dehydrogenase activity;GO:0016491//oxidoreductase activity;GO:0016614//oxidoreductase activity, acting on CH-OH group of donors;GO:0016701//oxidoreductase activity, acting on single donors with incorporation of molecular oxygen;GO:0045550//geranylgeranyl reductase activity;GO:0050660//flavin adenine dinucleotide binding	GO:0006744//ubiquinone biosynthetic process;GO:0015995//chlorophyll biosynthetic process;GO:0019285//glycine betaine biosynthetic process from choline;GO:0030494//bacteriochlorophyll biosynthetic process	--
ncbi_128691798	1.473	9.049	0.12	0	0.317	8.639	5.405	6.947	4.754	0.295	0	0.18	8.711	5.769	0.427	RPL15	XP_045623882.1 60S ribosomal protein L15 [Procambarus clarkii]	Genetic Information Processing;Human Diseases	Translation;Infectious disease: viral	ko03010//Ribosome;ko05171//Coronavirus disease - COVID-19	K02877;K02877	GO:0005575//cellular_component;GO:0005622//intracellular anatomical structure;GO:0005634//nucleus;GO:0005737//cytoplasm;GO:0005829//cytosol;GO:0005840//ribosome;GO:0015934//large ribosomal subunit;GO:0016020//membrane;GO:0022625//cytosolic large ribosomal subunit;GO:0022626//cytosolic ribosome;GO:0030016//myofibril;GO:0030017//sarcomere;GO:0031672//A band;GO:0032991//protein-containing complex;GO…	GO:0003674//molecular_function;GO:0003676//nucleic acid binding;GO:0003723//RNA binding;GO:0003735//structural constituent of ribosome;GO:0005198//structural molecule activity;GO:0005488//binding;GO:0019843//rRNA binding;GO:0097159//organic cyclic compound binding;GO:1901363//heterocyclic compound binding	GO:0000184//nuclear-transcribed mRNA catabolic process, nonsense-mediated decay;GO:0000956//nuclear-transcribed mRNA catabolic process;GO:0002181//cytoplasmic translation;GO:0006139//nucleobase-containing compound metabolic process;GO:0006401//RNA catabolic process;GO:0006402//mRNA catabolic process;GO:0006412//translation;GO:0006413//translational initiation;GO:0006518//peptide metabolic process…	--
ncbi_128691802	3.89	2.767	2.743	1.952	5.288	0.368	2.154	1.013	1.504	2.026	2.355	0.104	2.108	1.656	1.556	--	XP_042231682.1 UDP-glucosyltransferase 2-like [Homarus americanus]	-	-	-	-	-	GO:0008194//UDP-glycosyltransferase activity	-	--
ncbi_128691841	43.847	16.025	77.963	19.738	10.635	9.913	35.784	12.903	17.057	29.727	22.584	41.363	35.92	15.015	28.13	--	XP_045621064.1 uncharacterized protein LOC123772119 [Procambarus clarkii]	-	-	-	-	-	-	-	--
ncbi_128691860	1.985	1.017	0.42	0.545	1.403	0.809	0.461	0.053	0.708	0.358	0.581	0.196	1.145	0.369	0.771	SLC16A13	XP_045594126.1 monocarboxylate transporter 13-like isoform X1 [Procambarus clarkii]	-	-	-	-	GO:0005887//integral component of plasma membrane	GO:0015297//antiporter activity;GO:0022857//transmembrane transporter activity;GO:0042910//xenobiotic transmembrane transporter activity	GO:0042908//xenobiotic transport;GO:0055085//transmembrane transport	--
ncbi_128691861	0.49	0.709	0.405	0.404	0.259	0.081	0.225	0.369	0.132	0.637	0.184	0.274	0.373	0.2	0.376	FAIM	XP_045594123.1 LOW QUALITY PROTEIN: fas apoptotic inhibitory molecule 1-like [Procambarus clarkii]	-	-	-	-	GO:0005575//cellular_component;GO:0005622//intracellular anatomical structure;GO:0005737//cytoplasm	-	GO:0006915//apoptotic process;GO:0008150//biological_process;GO:0008219//cell death;GO:0009966//regulation of signal transduction;GO:0009968//negative regulation of signal transduction;GO:0009987//cellular process;GO:0010646//regulation of cell communication;GO:0010648//negative regulation of cell communication;GO:0010941//regulation of cell death;GO:0012501//programmed cell death;GO:0023051//reg…	--
ncbi_128691868	0.107	0.727	0.386	0.063	0.175	0.053	0.085	0.049	0	0.183	0.097	0.045	0.07	0.075	0.177	Gld	XP_045594088.1 glucose dehydrogenase [FAD, quinone]-like [Procambarus clarkii]	Metabolism;Metabolism	Global and overview maps;Amino acid metabolism	ko01100//Metabolic pathways;ko00260//Glycine, serine and threonine metabolism	K00108;K00108	-	GO:0000166//nucleotide binding;GO:0003674//molecular_function;GO:0003824//catalytic activity;GO:0005488//binding;GO:0008734//L-aspartate oxidase activity;GO:0008767//UDP-galactopyranose mutase activity;GO:0008812//choline dehydrogenase activity;GO:0016491//oxidoreductase activity;GO:0016614//oxidoreductase activity, acting on CH-OH group of donors;GO:0016701//oxidoreductase activity, acting on si…	GO:0002165//instar larval or pupal development;GO:0006629//lipid metabolic process;GO:0006744//ubiquinone biosynthetic process;GO:0007275//multicellular organism development;GO:0008150//biological_process;GO:0008152//metabolic process;GO:0008202//steroid metabolic process;GO:0009273//peptidoglycan-based cell wall biogenesis;GO:0009791//post-embryonic development;GO:0009987//cellular process;GO:00…	--
ncbi_128691887	3.406	4.765	6.294	4.896	1.333	0.089	1.226	0.569	0.652	0.488	2.27	0.628	1.348	1.869	1.322	hdac8	XP_045593973.1 uncharacterized protein LOC123755401 [Procambarus clarkii]	Human Diseases;Human Diseases;Organismal Systems	Cancer: overview;Substance dependence;Immune system	ko05203//Viral carcinogenesis;ko05034//Alcoholism;ko04613//Neutrophil extracellular trap formation	K11405;K11405;K11405	GO:0000118//histone deacetylase complex;GO:0000228//nuclear chromosome;GO:0005575//cellular_component;GO:0005622//intracellular anatomical structure;GO:0005634//nucleus;GO:0005654//nucleoplasm;GO:0005694//chromosome;GO:0005737//cytoplasm;GO:0005829//cytosol;GO:0005886//plasma membrane;GO:0016020//membrane;GO:0031974//membrane-enclosed lumen;GO:0031981//nuclear lumen;GO:0032991//protein-containing…	GO:0003674//molecular_function;GO:0003682//chromatin binding;GO:0003756//protein disulfide isomerase activity;GO:0003824//catalytic activity;GO:0004407//histone deacetylase activity;GO:0005488//binding;GO:0005515//protein binding;GO:0008134//transcription factor binding;GO:0016787//hydrolase activity;GO:0016810//hydrolase activity, acting on carbon-nitrogen (but not peptide) bonds;GO:0016811//hyd…	GO:0000122//negative regulation of transcription by RNA polymerase II;GO:0000819//sister chromatid segregation;GO:0006139//nucleobase-containing compound metabolic process;GO:0006325//chromatin organization;GO:0006333//chromatin assembly or disassembly;GO:0006351//transcription, DNA-templated;GO:0006355//regulation of transcription, DNA-templated;GO:0006357//regulation of transcription by RNA pol…	--
ncbi_128691891	0.647	0.606	0.821	0.577	0.091	0.061	0.44	0.112	0.1	0.253	0.056	0.104	0.566	0.348	0.123	--	XP_045593944.1 uncharacterized protein LOC123755393 isoform X1 [Procambarus clarkii]	-	-	-	-	-	-	-	--
ncbi_128691897	147.287	238.031	25.275	80.654	13.753	10.197	12.282	92.155	44.028	41.679	48.382	22.731	16.134	34.313	41.279	4cl3	XP_045614854.1 4-coumarate--CoA ligase-like [Procambarus clarkii]	Metabolism;Metabolism	Global and overview maps;Metabolism of cofactors and vitamins	ko01100//Metabolic pathways;ko00130//Ubiquinone and other terpenoid-quinone biosynthesis	K01904;K01904	-	GO:0003987//acetate-CoA ligase activity;GO:0004043//L-aminoadipate-semialdehyde dehydrogenase activity;GO:0008668//(2,3-dihydroxybenzoyl)adenylate synthase activity;GO:0008756//o-succinylbenzoate-CoA ligase activity;GO:0030729//acetoacetate-CoA ligase activity;GO:0047473//D-alanine [D-alanyl carrier protein] ligase activity;GO:0047475//phenylacetate-CoA ligase activity;GO:0050218//propionate-CoA …	GO:0009234//menaquinone biosynthetic process;GO:0010124//phenylacetate catabolic process;GO:0019287//isopentenyl diphosphate biosynthetic process, mevalonate pathway;GO:0019290//siderophore biosynthetic process;GO:0019350//teichoic acid biosynthetic process;GO:0019427//acetyl-CoA biosynthetic process from acetate;GO:0019878//lysine biosynthetic process via aminoadipic acid	--
ncbi_128691948	5.567	4.297	4.271	6.465	1.9	1.997	3.775	4.597	1.979	1.34	4.199	1.217	3.042	1.737	1.508	--	-	-	-	-	-	-	-	-	zf-C2H2
ncbi_128691953	2.163	0.45	0.648	0.322	2.399	0	0.054	0.188	0	0.047	0.374	0.406	0.045	0.048	0.41	Balat	XP_045592852.1 beta-alanine transporter-like isoform X1 [Procambarus clarkii]	Human Diseases	Cancer: overview	ko05231//Choline metabolism in cancer	K08202	GO:0005575//cellular_component;GO:0005886//plasma membrane;GO:0005887//integral component of plasma membrane;GO:0016020//membrane;GO:0016021//integral component of membrane;GO:0031224//intrinsic component of membrane;GO:0031226//intrinsic component of plasma membrane;GO:0071944//cell periphery	GO:0001761//beta-alanine transmembrane transporter activity;GO:0003674//molecular_function;GO:0005215//transporter activity;GO:0005326//neurotransmitter transmembrane transporter activity;GO:0005342//organic acid transmembrane transporter activity;GO:0008028//monocarboxylic acid transmembrane transporter activity;GO:0008509//anion transmembrane transporter activity;GO:0008514//organic anion trans…	GO:0001505//regulation of neurotransmitter levels;GO:0001692//histamine metabolic process;GO:0001694//histamine biosynthetic process;GO:0001762//beta-alanine transport;GO:0003333//amino acid transmembrane transport;GO:0006576//cellular biogenic amine metabolic process;GO:0006725//cellular aromatic compound metabolic process;GO:0006807//nitrogen compound metabolic process;GO:0006810//transport;GO:…	--
ncbi_128691954	0	0	0.071	0	1.111	0.126	0	0.551	1.345	5.926	0	0.226	0.298	0.064	4.375	--	XP_042211695.1 uncharacterized protein LOC121859091 [Homarus americanus]	-	-	-	-	-	GO:0003824//catalytic activity;GO:0016757//glycosyltransferase activity	-	--
ncbi_128691955	0	0	0.106	0.086	1.266	1.245	0.959	1.578	1.135	11.454	0.736	0.75	0.726	0.151	6.546	--	XP_042211695.1 uncharacterized protein LOC121859091 [Homarus americanus]	-	-	-	-	-	GO:0003824//catalytic activity	-	--
ncbi_128691972	3.961	3.174	2.725	2.215	2.692	1.02	2.013	1.56	0.657	2.964	1.962	1.608	3.523	1.661	3.111	si:dkey-18l1.1	XP_045609178.1 von Willebrand factor A domain-containing protein 8-like isoform X1 [Procambarus clarkii]	-	-	-	-	-	GO:0005524//ATP binding;GO:0008134//transcription factor binding;GO:0016887//ATP hydrolysis activity	GO:0006355//regulation of transcription, DNA-templated	--
ncbi_128692068	11.195	19.995	15.257	7.106	17.228	4.533	9.942	2.389	7.756	12.755	13.463	2.406	9.719	5.001	11.115	miox	XP_045609340.1 inositol oxygenase-like isoform X1 [Procambarus clarkii]	Metabolism;Metabolism;Metabolism	Global and overview maps;Carbohydrate metabolism;Carbohydrate metabolism	ko01100//Metabolic pathways;ko00053//Ascorbate and aldarate metabolism;ko00562//Inositol phosphate metabolism	K00469;K00469;K00469	GO:0005575//cellular_component;GO:0005622//intracellular anatomical structure;GO:0005737//cytoplasm;GO:0005829//cytosol;GO:0016234//inclusion body	GO:0000166//nucleotide binding;GO:0003674//molecular_function;GO:0003824//catalytic activity;GO:0004033//aldo-keto reductase (NADP) activity;GO:0005488//binding;GO:0005506//iron ion binding;GO:0008199//ferric iron binding;GO:0016491//oxidoreductase activity;GO:0016614//oxidoreductase activity, acting on CH-OH group of donors;GO:0016616//oxidoreductase activity, acting on the CH-OH group of donors…	GO:0005975//carbohydrate metabolic process;GO:0006020//inositol metabolic process;GO:0006066//alcohol metabolic process;GO:0006793//phosphorus metabolic process;GO:0006796//phosphate-containing compound metabolic process;GO:0006884//cell volume homeostasis;GO:0007154//cell communication;GO:0007165//signal transduction;GO:0008150//biological_process;GO:0008152//metabolic process;GO:0008361//regula…	--
ncbi_128692081	1.278	0.505	0.815	0.459	0.607	0.335	0.215	0.275	0.278	0.989	0.443	0.312	0.57	0.636	0.818	SLC30A7	XP_045609333.1 zinc transporter 7-like [Procambarus clarkii]	-	-	-	-	GO:0000139//Golgi membrane;GO:0005575//cellular_component;GO:0005622//intracellular anatomical structure;GO:0005737//cytoplasm;GO:0005794//Golgi apparatus;GO:0005886//plasma membrane;GO:0012505//endomembrane system;GO:0016020//membrane;GO:0016021//integral component of membrane;GO:0016323//basolateral plasma membrane;GO:0031090//organelle membrane;GO:0031224//intrinsic component of membrane;GO:00…	GO:0003674//molecular_function;GO:0005215//transporter activity;GO:0005385//zinc ion transmembrane transporter activity;GO:0005488//binding;GO:0008270//zinc ion binding;GO:0008324//cation transmembrane transporter activity;GO:0015075//ion transmembrane transporter activity;GO:0015318//inorganic molecular entity transmembrane transporter activity;GO:0015562//efflux transmembrane transporter activi…	GO:0000041//transition metal ion transport;GO:0006810//transport;GO:0006811//ion transport;GO:0006812//cation transport;GO:0006829//zinc ion transport;GO:0006873//cellular ion homeostasis;GO:0006875//cellular metal ion homeostasis;GO:0006882//cellular zinc ion homeostasis;GO:0006950//response to stress;GO:0008150//biological_process;GO:0009636//response to toxic substance;GO:0009987//cellular pro…	--
ncbi_128692162	0.353	0.528	0.341	0.343	0.23	0.145	0.116	0.187	0.19	0.36	0.239	0.198	0.25	0.33	0.369	MIB1	XP_042236294.1 E3 ubiquitin-protein ligase MIB1-like isoform X2 [Homarus americanus]	Human Diseases	Cardiovascular disease	ko05417//Lipid and atherosclerosis	K10645	GO:0000109//nucleotide-excision repair complex	GO:0005515//protein binding;GO:0046872//metal ion binding	GO:0006289//nucleotide-excision repair	--
ncbi_128692202	12.558	20.633	4.889	3.565	6.126	3.161	3.275	4.358	11.717	4.441	2.222	2.294	4.71	2.57	3.623	CLCA1	XP_045596240.1 calcium-activated chloride channel regulator 1-like [Procambarus clarkii]	Organismal Systems;Organismal Systems	Digestive system;Endocrine system	ko04972//Pancreatic secretion;ko04924//Renin secretion	K05030;K05030	GO:0010007//magnesium chelatase complex	GO:0016851//magnesium chelatase activity;GO:0016887//ATP hydrolysis activity	GO:0015995//chlorophyll biosynthetic process	--
ncbi_128692262	27.299	15.928	14.709	10.277	8.964	4.938	10.369	9.806	13.039	7.471	10.377	6.569	13.261	14.84	7.137	--	XP_045612825.1 uncharacterized protein LOC123767304 isoform X2 [Procambarus clarkii]	-	-	-	-	-	GO:0019239//deaminase activity	GO:0008152//metabolic process	--
ncbi_128692281	2.085	1.953	0.96	0.947	0.511	0.27	0.609	0.515	0.991	0.851	0.546	0.567	0.328	0.373	0.691	Orct	XP_045606194.1 uncharacterized protein LOC123763205 [Procambarus clarkii]	Human Diseases	Cancer: overview	ko05231//Choline metabolism in cancer	K08202	GO:0005575//cellular_component;GO:0005886//plasma membrane;GO:0005887//integral component of plasma membrane;GO:0016020//membrane;GO:0016021//integral component of membrane;GO:0031224//intrinsic component of membrane;GO:0031226//intrinsic component of plasma membrane;GO:0071944//cell periphery	GO:0003674//molecular_function;GO:0005215//transporter activity;GO:0008509//anion transmembrane transporter activity;GO:0008514//organic anion transmembrane transporter activity;GO:0015075//ion transmembrane transporter activity;GO:0015114//phosphate ion transmembrane transporter activity;GO:0015295//solute:proton symporter activity;GO:0022857//transmembrane transporter activity;GO:0042910//xenob…	GO:0006810//transport;GO:0006811//ion transport;GO:0006817//phosphate ion transport;GO:0006820//anion transport;GO:0008150//biological_process;GO:0008643//carbohydrate transport;GO:0015711//organic anion transport;GO:0034220//ion transmembrane transport;GO:0042908//xenobiotic transport;GO:0051179//localization;GO:0051234//establishment of localization;GO:0055085//transmembrane transport;GO:007170…	--
ncbi_128692296	8.423	11.791	20.884	18.318	15.548	3.91	6.821	4.592	7.684	8.908	9.211	7.056	16.986	14.964	11.575	yihQ	XP_045584154.1 sulfoquinovosidase-like [Procambarus clarkii]	-	-	-	-	-	GO:0004553//hydrolase activity, hydrolyzing O-glycosyl compounds	GO:0005975//carbohydrate metabolic process	--
ncbi_128692410	1.237	2.295	2.363	0.748	1.187	0.564	1.192	0.388	1.06	2.231	1.495	1.15	2.533	0.961	2.126	Blzf1	XP_045584111.1 uncharacterized protein LOC123746564 isoform X1 [Procambarus clarkii]	-	-	-	-	GO:0000139//Golgi membrane;GO:0005575//cellular_component;GO:0005622//intracellular anatomical structure;GO:0005634//nucleus;GO:0005737//cytoplasm;GO:0005794//Golgi apparatus;GO:0005796//Golgi lumen;GO:0012505//endomembrane system;GO:0016020//membrane;GO:0031090//organelle membrane;GO:0031974//membrane-enclosed lumen;GO:0031984//organelle subcompartment;GO:0043226//organelle;GO:0043227//membrane-…	GO:0003674//molecular_function;GO:0003676//nucleic acid binding;GO:0003677//DNA binding;GO:0003700//DNA-binding transcription factor activity;GO:0005488//binding;GO:0005515//protein binding;GO:0019899//enzyme binding;GO:0031625//ubiquitin protein ligase binding;GO:0044389//ubiquitin-like protein ligase binding;GO:0097159//organic cyclic compound binding;GO:0140110//transcription regulator activit…	GO:0001558//regulation of cell growth;GO:0006355//regulation of transcription, DNA-templated;GO:0006357//regulation of transcription by RNA polymerase II;GO:0006810//transport;GO:0006892//post-Golgi vesicle-mediated transport;GO:0006893//Golgi to plasma membrane transport;GO:0006996//organelle organization;GO:0007030//Golgi organization;GO:0008104//protein localization;GO:0008150//biological_proc…	--
ncbi_128692430	6.056	8.655	4.294	3.781	4.212	2.702	4.5	2.791	4.811	2.478	2.452	2.697	4.945	2.807	3.026	Cyp4c3	XP_045587544.1 cytochrome P450 4C1-like [Procambarus clarkii]	-	-	-	-	GO:0005575//cellular_component;GO:0005622//intracellular anatomical structure;GO:0005737//cytoplasm;GO:0005783//endoplasmic reticulum;GO:0005789//endoplasmic reticulum membrane;GO:0012505//endomembrane system;GO:0016020//membrane;GO:0016021//integral component of membrane;GO:0031224//intrinsic component of membrane;GO:0031984//organelle subcompartment;GO:0042175//nuclear outer membrane-endoplasmi…	GO:0003674//molecular_function;GO:0003824//catalytic activity;GO:0004497//monooxygenase activity;GO:0005488//binding;GO:0005506//iron ion binding;GO:0016491//oxidoreductase activity;GO:0016705//oxidoreductase activity, acting on paired donors, with incorporation or reduction of molecular oxygen;GO:0020037//heme binding;GO:0043167//ion binding;GO:0043169//cation binding;GO:0046872//metal ion bindi…	GO:0001523//retinoid metabolic process;GO:0003008//system process;GO:0006082//organic acid metabolic process;GO:0006629//lipid metabolic process;GO:0006631//fatty acid metabolic process;GO:0006720//isoprenoid metabolic process;GO:0006721//terpenoid metabolic process;GO:0007600//sensory perception;GO:0007601//visual perception;GO:0008150//biological_process;GO:0008152//metabolic process;GO:0008202…	--
ncbi_128692435	46.908	56.869	29.279	47.133	19.03	36.493	26.162	22.209	32.313	25.147	8.547	11.416	40.694	28.156	19.095	se	XP_045614618.1 pyrimidodiazepine synthase-like isoform X2 [Procambarus clarkii]	Metabolism;Metabolism;Metabolism	Global and overview maps;Metabolism of other amino acids;Metabolism of cofactors and vitamins	ko01100//Metabolic pathways;ko00480//Glutathione metabolism;ko00790//Folate biosynthesis	K00310;K00310;K00310	GO:0005575//cellular_component;GO:0005576//extracellular region;GO:0005604//basement membrane;GO:0005622//intracellular anatomical structure;GO:0005634//nucleus;GO:0005635//nuclear envelope;GO:0005737//cytoplasm;GO:0005829//cytosol;GO:0012505//endomembrane system;GO:0016020//membrane;GO:0030424//axon;GO:0031012//extracellular matrix;GO:0031090//organelle membrane;GO:0031965//nuclear membrane;GO:0…	GO:0003674//molecular_function;GO:0003824//catalytic activity;GO:0004364//glutathione transferase activity;GO:0005133//interferon-gamma receptor binding;GO:0005515//protein binding;GO:0015035//protein-disulfide reductase activity;GO:0015036//disulfide oxidoreductase activity;GO:0015038//glutathione disulfide oxidoreductase activity;GO:0016034//maleylacetoacetate isomerase activity;GO:0016209//ant…	GO:0005975//carbohydrate metabolic process;GO:0005996//monosaccharide metabolic process;GO:0006082//organic acid metabolic process;GO:0006518//peptide metabolic process;GO:0006559//L-phenylalanine catabolic process;GO:0006572//tyrosine catabolic process;GO:0006575//cellular modified amino acid metabolic process;GO:0006749//glutathione metabolic process;GO:0006766//vitamin metabolic process;GO:000…	--
ncbi_128692519	58.752	106.301	51.598	63.127	50.965	4.743	24.716	8.219	33.157	13.426	58.051	8.023	29.053	59.083	28.265	Acox3	XP_045596785.1 peroxisomal acyl-coenzyme A oxidase 3-like [Procambarus clarkii]	Metabolism;Environmental Information Processing;Metabolism;Cellular Processes;Human Diseases;Metabolism;Metabolism;Organismal Systems;Metabolism;Metabolism;Metabolism;Metabolism	Global and overview maps;Signal transduction;Global and overview maps;Transport and catabolism;Endocrine and metabolic disease;Global and overview maps;Lipid metabolism;Endocrine system;Metabolism of other amino acids;Carbohydrate metabolism;Lipid metabolism;Lipid metabolism	ko01100//Metabolic pathways;ko04024//cAMP signaling pathway;ko01200//Carbon metabolism;ko04146//Peroxisome;ko04936//Alcoholic liver disease;ko01212//Fatty acid metabolism;ko00071//Fatty acid degradation;ko03320//PPAR signaling pathway;ko00410//beta-Alanine metabolism;ko00640//Propanoate metabolism;ko01040//Biosynthesis of unsaturated fatty acids;ko00592//alpha-Linolenic acid metabolism	K00232;K00232;K00232;K00232;K00232;K00232;K00232;K00232;K00232;K00232;K00232;K00232	GO:0005575//cellular_component;GO:0005622//intracellular anatomical structure;GO:0005737//cytoplasm;GO:0005777//peroxisome;GO:0005782//peroxisomal matrix;GO:0005829//cytosol;GO:0031907//microbody lumen;GO:0031974//membrane-enclosed lumen;GO:0042579//microbody;GO:0043226//organelle;GO:0043227//membrane-bounded organelle;GO:0043229//intracellular organelle;GO:0043231//intracellular membrane-bounded…	GO:0000166//nucleotide binding;GO:0003674//molecular_function;GO:0003824//catalytic activity;GO:0003995//acyl-CoA dehydrogenase activity;GO:0003997//acyl-CoA oxidase activity;GO:0005102//signaling receptor binding;GO:0005488//binding;GO:0005504//fatty acid binding;GO:0005515//protein binding;GO:0008289//lipid binding;GO:0016402//pristanoyl-CoA oxidase activity;GO:0016491//oxidoreductase activity;…	GO:0006082//organic acid metabolic process;GO:0006605//protein targeting;GO:0006625//protein targeting to peroxisome;GO:0006629//lipid metabolic process;GO:0006631//fatty acid metabolic process;GO:0006635//fatty acid beta-oxidation;GO:0006810//transport;GO:0006886//intracellular protein transport;GO:0006996//organelle organization;GO:0007031//peroxisome organization;GO:0008104//protein localizati…	--
ncbi_128692529	0.84	0.933	1.481	0.749	1.102	0.212	0.423	0.389	0.346	1.021	0.581	0.45	1.891	0.979	1.415	--	XP_045592421.1 uncharacterized protein LOC123754248 isoform X2 [Procambarus clarkii]	-	-	-	-	-	-	-	--
ncbi_128692543	243.021	55.235	20.089	23.606	6.012	8.173	16.636	11.467	15.312	3.083	1.489	22.187	87.976	57.541	3.023	CYP9E2	XP_045609181.1 cytochrome P450 9e2-like [Procambarus clarkii]	Metabolism;Human Diseases;Metabolism;Human Diseases;Metabolism;Metabolism	Global and overview maps;Cancer: overview;Metabolism of cofactors and vitamins;Cancer: overview;Lipid metabolism;Lipid metabolism	ko01100//Metabolic pathways;ko05207//Chemical carcinogenesis - receptor activation;ko00830//Retinol metabolism;ko05204//Chemical carcinogenesis - DNA adducts;ko00140//Steroid hormone biosynthesis;ko00591//Linoleic acid metabolism	K07424;K07424;K07424;K07424;K07424;K07424	-	GO:0005506//iron ion binding;GO:0016705//oxidoreductase activity, acting on paired donors, with incorporation or reduction of molecular oxygen;GO:0020037//heme binding	-	--
ncbi_128692550	0.411	0.295	0.462	0.423	0.32	0.159	0.317	0.127	0.098	0.593	0.315	0.118	0.288	0.213	0.371	alkJ	XP_045604147.1 glucose dehydrogenase [FAD, quinone]-like [Procambarus clarkii]	Metabolism;Metabolism	Global and overview maps;Amino acid metabolism	ko01100//Metabolic pathways;ko00260//Glycine, serine and threonine metabolism	K00108;K00108	-	GO:0008812//choline dehydrogenase activity;GO:0016614//oxidoreductase activity, acting on CH-OH group of donors;GO:0050660//flavin adenine dinucleotide binding	GO:0019285//glycine betaine biosynthetic process from choline	--
ncbi_128692560	1.82	2.147	1.54	0.135	1.516	0.23	2.198	2.035	0.375	0.263	0.14	0.213	0.556	1.196	0.153	--	-	-	-	-	-	-	-	-	zf-C2H2
ncbi_128692578	0.293	1.02	0.471	0.341	0.25	0.145	0.115	0.287	0.177	0.298	0.286	0.082	0.35	0.171	0.434	Megf8	XP_045596655.1 multiple epidermal growth factor-like domains protein 8 [Procambarus clarkii]	Environmental Information Processing	Signal transduction	ko04340//Hedgehog signaling pathway	K23664	GO:0005575//cellular_component;GO:0005622//intracellular anatomical structure;GO:0005634//nucleus;GO:0016020//membrane;GO:0016021//integral component of membrane;GO:0031224//intrinsic component of membrane;GO:0043226//organelle;GO:0043227//membrane-bounded organelle;GO:0043229//intracellular organelle;GO:0043231//intracellular membrane-bounded organelle	GO:0003674//molecular_function;GO:0005488//binding;GO:0005509//calcium ion binding;GO:0005515//protein binding;GO:0043167//ion binding;GO:0043169//cation binding;GO:0046872//metal ion binding	GO:0001501//skeletal system development;GO:0001558//regulation of cell growth;GO:0001568//blood vessel development;GO:0001667//ameboidal-type cell migration;GO:0001702//gastrulation with mouth forming second;GO:0001944//vasculature development;GO:0002009//morphogenesis of an epithelium;GO:0002011//morphogenesis of an epithelial sheet;GO:0003002//regionalization;GO:0003007//heart morphogenesis;GO:…	--
ncbi_128692609	57.144	30.684	26.658	22.03	41.364	15.24	20.118	17.499	9.165	15.785	17.903	9.258	31.817	17.687	18.138	Ddo	XP_042859023.1 D-aspartate oxidase-like [Penaeus japonicus]	Metabolism;Cellular Processes;Metabolism;Metabolism	Global and overview maps;Transport and catabolism;Amino acid metabolism;Metabolism of other amino acids	ko01100//Metabolic pathways;ko04146//Peroxisome;ko00250//Alanine, aspartate and glutamate metabolism;ko00470//D-Amino acid metabolism	K00272;K00272;K00272;K00272	GO:0005575//cellular_component;GO:0005622//intracellular anatomical structure;GO:0005737//cytoplasm;GO:0005777//peroxisome;GO:0005782//peroxisomal matrix;GO:0005829//cytosol;GO:0009331//glycerol-3-phosphate dehydrogenase complex;GO:0031907//microbody lumen;GO:0031974//membrane-enclosed lumen;GO:0042579//microbody;GO:0043226//organelle;GO:0043227//membrane-bounded organelle;GO:0043229//intracellul…	GO:0000166//nucleotide binding;GO:0003674//molecular_function;GO:0003824//catalytic activity;GO:0003884//D-amino-acid oxidase activity;GO:0004368//glycerol-3-phosphate dehydrogenase (quinone) activity;GO:0005102//signaling receptor binding;GO:0005488//binding;GO:0005515//protein binding;GO:0008445//D-aspartate oxidase activity;GO:0015922//aspartate oxidase activity;GO:0016491//oxidoreductase acti…	GO:0000003//reproduction;GO:0006071//glycerol metabolic process;GO:0006082//organic acid metabolic process;GO:0006520//cellular amino acid metabolic process;GO:0006531//aspartate metabolic process;GO:0006533//aspartate catabolic process;GO:0006605//protein targeting;GO:0006625//protein targeting to peroxisome;GO:0006744//ubiquinone biosynthetic process;GO:0006807//nitrogen compound metabolic proc…	--
ncbi_128692621	33.757	45.891	12.061	16.697	16.166	10.185	17.822	11.683	26.668	11.929	11.54	8.155	17.373	14.669	11.843	-	-	-	-	-	-	-	-	-	-
ncbi_128692671	5.36	12.168	9.741	7.145	3.08	1.784	1.098	0.935	3.207	7.785	0.326	0.78	2.896	1.556	4.626	--	XP_045596632.1 uncharacterized protein LOC123757205 isoform X4 [Procambarus clarkii]	-	-	-	-	-	-	-	--
ncbi_128692682	2.12	2.408	1.902	1.934	2.228	0.608	1.843	0.669	0.596	2.677	1.445	1.136	2.249	1.986	2.191	dennd1a	XP_045596540.1 DENN domain-containing protein 1A-like isoform X4 [Procambarus clarkii]	-	-	-	-	GO:0005575//cellular_component;GO:0005622//intracellular anatomical structure;GO:0005737//cytoplasm;GO:0005905//clathrin-coated pit;GO:0012505//endomembrane system;GO:0016020//membrane;GO:0030135//coated vesicle;GO:0030136//clathrin-coated vesicle;GO:0031410//cytoplasmic vesicle;GO:0031982//vesicle;GO:0043226//organelle;GO:0043227//membrane-bounded organelle;GO:0043229//intracellular organelle;GO…	GO:0003674//molecular_function;GO:0005085//guanyl-nucleotide exchange factor activity;GO:0005488//binding;GO:0005515//protein binding;GO:0019899//enzyme binding;GO:0031267//small GTPase binding;GO:0051020//GTPase binding;GO:0098772//molecular function regulator	GO:0006810//transport;GO:0006897//endocytosis;GO:0008150//biological_process;GO:0009966//regulation of signal transduction;GO:0010646//regulation of cell communication;GO:0016192//vesicle-mediated transport;GO:0016197//endosomal transport;GO:0023051//regulation of signaling;GO:0032456//endocytic recycling;GO:0032483//regulation of Rab protein signal transduction;GO:0046578//regulation of Ras prot…	--
ncbi_128692721	2.784	1.877	1.144	1.588	1.404	0.619	0.821	1.134	0.896	1.577	0.853	0.717	0.99	1.421	1.11	CG8005	XP_045596798.1 probable deoxyhypusine synthase isoform X1 [Procambarus clarkii]	-	-	-	-	GO:0005575//cellular_component;GO:0005622//intracellular anatomical structure;GO:0005737//cytoplasm;GO:0005829//cytosol	GO:0003674//molecular_function;GO:0003824//catalytic activity;GO:0005488//binding;GO:0005515//protein binding;GO:0016740//transferase activity;GO:0016765//transferase activity, transferring alkyl or aryl (other than methyl) groups;GO:0034038//deoxyhypusine synthase activity;GO:0042802//identical protein binding	GO:0002682//regulation of immune system process;GO:0002684//positive regulation of immune system process;GO:0002694//regulation of leukocyte activation;GO:0002696//positive regulation of leukocyte activation;GO:0006412//translation;GO:0006417//regulation of translation;GO:0006464//cellular protein modification process;GO:0006518//peptide metabolic process;GO:0006576//cellular biogenic amine metab…	--
ncbi_128692774	319.056	56.161	21.303	12.691	8.475	7.059	16.684	4.989	13.202	2.165	1.321	21.25	119.946	66.934	1.872	CYP3A21	XP_045591434.1 cytochrome P450 3A14-like [Procambarus clarkii]	-	-	-	-	-	GO:0005506//iron ion binding;GO:0016705//oxidoreductase activity, acting on paired donors, with incorporation or reduction of molecular oxygen;GO:0020037//heme binding	-	--
ncbi_128692823	15.603	9.505	9.286	7.517	8.156	2.695	5.149	5.406	6.436	5.909	5.714	3.627	9.468	6.281	5.223	pigC	XP_042234082.1 putative phosphoenolpyruvate synthase [Homarus americanus]	-	-	-	-	-	GO:0005524//ATP binding;GO:0008986//pyruvate, water dikinase activity;GO:0016301//kinase activity;GO:0016772//transferase activity, transferring phosphorus-containing groups;GO:0050242//pyruvate, phosphate dikinase activity	GO:0006094//gluconeogenesis;GO:0009401//phosphoenolpyruvate-dependent sugar phosphotransferase system;GO:0015976//carbon utilization;GO:0016310//phosphorylation	--
ncbi_128692830	0.511	0.507	0.49	0.212	0.156	0.135	0.233	0.247	0.165	0.232	0.288	0.076	0.178	0.192	0.09	OSBPL8	XP_042209421.1 oxysterol-binding protein-related protein 8-like isoform X1 [Homarus americanus]	-	-	-	-	GO:0005575//cellular_component;GO:0016020//membrane;GO:0016021//integral component of membrane;GO:0031224//intrinsic component of membrane	GO:0008289//lipid binding	GO:0007154//cell communication;GO:0007165//signal transduction;GO:0007166//cell surface receptor signaling pathway;GO:0007167//enzyme linked receptor protein signaling pathway;GO:0007178//transmembrane receptor protein serine/threonine kinase signaling pathway;GO:0007179//transforming growth factor beta receptor signaling pathway;GO:0008150//biological_process;GO:0009719//response to endogenous s…	--
ncbi_128692866	2.135	2.336	1.447	1.465	1.231	1.14	0.992	1.235	0.592	1.069	1.326	0.968	2.121	1.766	1.521	Rdh13	XP_045619959.1 retinol dehydrogenase 13-like isoform X1 [Procambarus clarkii]	Metabolism;Metabolism	Global and overview maps;Metabolism of cofactors and vitamins	ko01100//Metabolic pathways;ko00830//Retinol metabolism	K11161;K11161	-	GO:0004316//3-oxoacyl-[acyl-carrier-protein] reductase (NADPH) activity;GO:0004757//sepiapterin reductase activity;GO:0008667//2,3-dihydro-2,3-dihydroxybenzoate dehydrogenase activity;GO:0008678//2-deoxy-D-gluconate 3-dehydrogenase activity;GO:0016491//oxidoreductase activity;GO:0016630//protochlorophyllide reductase activity;GO:0016655//oxidoreductase activity, acting on NAD(P)H, quinone or simi…	GO:0000272//polysaccharide catabolic process;GO:0006633//fatty acid biosynthetic process;GO:0006729//tetrahydrobiopterin biosynthetic process;GO:0008152//metabolic process;GO:0015995//chlorophyll biosynthetic process	--
ncbi_128692947	148.025	150.838	75.059	106.525	77.846	43.441	78.626	64.414	60.878	50.975	66.511	40.557	75.554	66.332	58.394	Aldh3a2	XP_045622453.1 aldehyde dehydrogenase, dimeric NADP-preferring-like isoform X3 [Procambarus clarkii]	Metabolism;Metabolism;Metabolism;Metabolism;Metabolism;Metabolism;Metabolism;Metabolism	Global and overview maps;Xenobiotics biodegradation and metabolism;Xenobiotics biodegradation and metabolism;Carbohydrate metabolism;Amino acid metabolism;Metabolism of other amino acids;Amino acid metabolism;Amino acid metabolism	ko01100//Metabolic pathways;ko00980//Metabolism of xenobiotics by cytochrome P450;ko00982//Drug metabolism - cytochrome P450;ko00010//Glycolysis / Gluconeogenesis;ko00350//Tyrosine metabolism;ko00410//beta-Alanine metabolism;ko00340//Histidine metabolism;ko00360//Phenylalanine metabolism	K00129;K00129;K00129;K00129;K00129;K00129;K00129;K00129	-	GO:0003842//1-pyrroline-5-carboxylate dehydrogenase activity;GO:0004350//glutamate-5-semialdehyde dehydrogenase activity;GO:0004491//methylmalonate-semialdehyde dehydrogenase (acylating) activity;GO:0004777//succinate-semialdehyde dehydrogenase (NAD+) activity;GO:0008802//betaine-aldehyde dehydrogenase activity;GO:0009013//succinate-semialdehyde dehydrogenase [NAD(P)+] activity;GO:0016491//oxidor…	GO:0006527//arginine catabolic process;GO:0006561//proline biosynthetic process;GO:0006562//proline catabolic process;GO:0006574//valine catabolic process;GO:0006578//amino-acid betaine biosynthetic process;GO:0009450//gamma-aminobutyric acid catabolic process;GO:0010124//phenylacetate catabolic process	--
ncbi_128692982	4.417	3.595	1.347	1.042	1.805	0.268	1.795	1.277	1.707	0.922	1.077	0.546	0.708	0.495	0.536	pyx	XP_045622365.1 transient receptor potential channel pyrexia-like [Procambarus clarkii]	-	-	-	-	GO:0005575//cellular_component;GO:0016020//membrane;GO:0016021//integral component of membrane;GO:0031224//intrinsic component of membrane;GO:0032991//protein-containing complex;GO:0034702//ion channel complex;GO:0034703//cation channel complex;GO:0098796//membrane protein complex;GO:1902495//transmembrane transporter complex;GO:1990351//transporter complex	GO:0003674//molecular_function;GO:0005215//transporter activity;GO:0005216//ion channel activity;GO:0005261//cation channel activity;GO:0005262//calcium channel activity;GO:0005515//protein binding;GO:0008137//NADH dehydrogenase (ubiquinone) activity;GO:0008324//cation transmembrane transporter activity;GO:0015075//ion transmembrane transporter activity;GO:0015085//calcium ion transmembrane trans…	GO:0006120//mitochondrial electron transport, NADH to ubiquinone;GO:0006810//transport;GO:0006811//ion transport;GO:0006812//cation transport;GO:0006813//potassium ion transport;GO:0006816//calcium ion transport;GO:0006950//response to stress;GO:0008150//biological_process;GO:0009266//response to temperature stimulus;GO:0009408//response to heat;GO:0009605//response to external stimulus;GO:000962…	--
ncbi_128693011	3.778	3.089	2.852	4.017	3.463	0.787	1.522	0.884	1.932	2.38	1.814	1.336	2.783	2.445	2.76	RHBDD1	XP_045619967.1 rhomboid-related protein 4-like [Procambarus clarkii]	-	-	-	-	GO:0005575//cellular_component;GO:0005622//intracellular anatomical structure;GO:0005737//cytoplasm;GO:0005739//mitochondrion;GO:0005740//mitochondrial envelope;GO:0005783//endoplasmic reticulum;GO:0005789//endoplasmic reticulum membrane;GO:0005886//plasma membrane;GO:0005887//integral component of plasma membrane;GO:0012505//endomembrane system;GO:0016020//membrane;GO:0016021//integral component…	GO:0003674//molecular_function;GO:0003824//catalytic activity;GO:0004175//endopeptidase activity;GO:0004252//serine-type endopeptidase activity;GO:0005488//binding;GO:0008233//peptidase activity;GO:0008236//serine-type peptidase activity;GO:0016787//hydrolase activity;GO:0017171//serine hydrolase activity;GO:0043167//ion binding;GO:0043169//cation binding;GO:0046872//metal ion binding;GO:0140096/…	GO:0000003//reproduction;GO:0003006//developmental process involved in reproduction;GO:0006464//cellular protein modification process;GO:0006508//proteolysis;GO:0006807//nitrogen compound metabolic process;GO:0006810//transport;GO:0006886//intracellular protein transport;GO:0006890//retrograde vesicle-mediated transport, Golgi to endoplasmic reticulum;GO:0006915//apoptotic process;GO:0006950//res…	--
ncbi_128693035	111.111	134.141	53.425	75.732	69.879	47.653	50.366	64.257	52.965	54.794	30.626	19.426	58.195	66.631	44.646	Hsp60A	AKB96206.1 heat shock protein [Cherax quadricarinatus]	Human Diseases;Human Diseases;Organismal Systems;Genetic Information Processing;Human Diseases;Human Diseases	Cardiovascular disease;Infectious disease: bacterial;Aging;Folding, sorting and degradation;Infectious disease: bacterial;Endocrine and metabolic disease	ko05417//Lipid and atherosclerosis;ko05152//Tuberculosis;ko04212//Longevity regulating pathway - worm;ko03018//RNA degradation;ko05134//Legionellosis;ko04940//Type I diabetes mellitus	K04077;K04077;K04077;K04077;K04077;K04077	GO:0000307//cyclin-dependent protein kinase holoenzyme complex;GO:0005575//cellular_component;GO:0005576//extracellular region;GO:0005615//extracellular space;GO:0005622//intracellular anatomical structure;GO:0005634//nucleus;GO:0005737//cytoplasm;GO:0005739//mitochondrion;GO:0005740//mitochondrial envelope;GO:0005743//mitochondrial inner membrane;GO:0005759//mitochondrial matrix;GO:0005768//endo…	GO:0000166//nucleotide binding;GO:0001530//lipopolysaccharide binding;GO:0002020//protease binding;GO:0002039//p53 binding;GO:0003674//molecular_function;GO:0003676//nucleic acid binding;GO:0003677//DNA binding;GO:0003688//DNA replication origin binding;GO:0003690//double-stranded DNA binding;GO:0003697//single-stranded DNA binding;GO:0003723//RNA binding;GO:0003725//double-stranded RNA binding;G…	GO:0000302//response to reactive oxygen species;GO:0001666//response to hypoxia;GO:0001775//cell activation;GO:0001816//cytokine production;GO:0001817//regulation of cytokine production;GO:0001819//positive regulation of cytokine production;GO:0002119//nematode larval development;GO:0002164//larval development;GO:0002200//somatic diversification of immune receptors;GO:0002204//somatic recombinati…	--
ncbi_128693038	50.035	25.534	32.163	30.815	27.778	9.476	18.842	19.77	17.993	17.634	17.494	13.219	26.826	21.133	16.237	ilvbl	XP_045619994.1 2-hydroxyacyl-CoA lyase 2-like [Procambarus clarkii]	-	-	-	-	GO:0005575//cellular_component;GO:0005948//acetolactate synthase complex;GO:0016020//membrane;GO:0016021//integral component of membrane;GO:0031224//intrinsic component of membrane	GO:0000287//magnesium ion binding;GO:0003674//molecular_function;GO:0003824//catalytic activity;GO:0003984//acetolactate synthase activity;GO:0005488//binding;GO:0008949//oxalyl-CoA decarboxylase activity;GO:0009028//tartronate-semialdehyde synthase activity;GO:0016491//oxidoreductase activity;GO:0016740//transferase activity;GO:0016823//hydrolase activity, acting on acid carbon-carbon bonds, in …	GO:0001501//skeletal system development;GO:0006113//fermentation;GO:0007275//multicellular organism development;GO:0008150//biological_process;GO:0009097//isoleucine biosynthetic process;GO:0009099//valine biosynthetic process;GO:0009234//menaquinone biosynthetic process;GO:0009444//pyruvate oxidation;GO:0009636//response to toxic substance;GO:0009653//anatomical structure morphogenesis;GO:000979…	--
ncbi_128693122	29.12	19.714	11.411	17.336	7.671	6.365	11.091	10.835	43.867	9.853	7.625	4.642	21.42	14.804	9.011	--	XP_042211695.1 uncharacterized protein LOC121859091 [Homarus americanus]	Metabolism	Metabolism of terpenoids and polyketides	ko00900//Terpenoid backbone biosynthesis	K19177	-	-	-	--
ncbi_128693156	1.181	1.781	0.603	0.576	0.887	0.191	0.709	0.419	0.664	0.524	0.557	0.302	0.764	0.613	0.475	FRAS1	XP_045610883.1 extracellular matrix organizing protein FRAS1-like [Procambarus clarkii]	Environmental Information Processing	Signaling molecules and interaction	ko04512//ECM-receptor interaction	K23379	GO:0005575//cellular_component;GO:0005576//extracellular region;GO:0005604//basement membrane;GO:0005886//plasma membrane;GO:0005887//integral component of plasma membrane;GO:0016020//membrane;GO:0016021//integral component of membrane;GO:0031012//extracellular matrix;GO:0031224//intrinsic component of membrane;GO:0062023//collagen-containing extracellular matrix;GO:0071944//cell periphery	GO:0003674//molecular_function;GO:0005432//calcium:sodium antiporter activity;GO:0005488//binding;GO:0005515//protein binding;GO:0043167//ion binding;GO:0043169//cation binding;GO:0046872//metal ion binding	GO:0001655//urogenital system development;GO:0001656//metanephros development;GO:0001822//kidney development;GO:0002009//morphogenesis of an epithelium;GO:0003338//metanephros morphogenesis;GO:0006810//transport;GO:0006814//sodium ion transport;GO:0006816//calcium ion transport;GO:0006874//cellular calcium ion homeostasis;GO:0006883//cellular sodium ion homeostasis;GO:0007154//cell communication;…	--
ncbi_128693174	0.651	1.027	0.554	0.589	0.838	0.35	0.512	0.107	0.191	0.723	0.32	0.519	0.54	0.663	0.472	--	XP_045604140.1 uncharacterized protein LOC123762014 [Procambarus clarkii]	-	-	-	-	-	-	-	--
ncbi_128693191	100.278	188.176	20.365	31.569	28.26	7.389	30.226	10.12	35.455	11.273	6.717	4.29	13.13	19.356	9.155	--	XP_042211695.1 uncharacterized protein LOC121859091 [Homarus americanus]	Metabolism	Metabolism of terpenoids and polyketides	ko00900//Terpenoid backbone biosynthesis	K19177	GO:0070652//HAUS complex	-	GO:0051225//spindle assembly	--
ncbi_128693196	27.118	69.744	10.492	19.858	12.015	4.903	11.004	10.25	38.519	8.836	6.425	4.647	13.382	19.42	6.127	--	XP_045592289.1 uncharacterized protein LOC123754132 [Procambarus clarkii]	-	-	-	-	-	GO:0016787//hydrolase activity	GO:0008152//metabolic process	--
ncbi_128693206	2.601	3.807	3.744	2.105	3.102	1.373	2.34	2.554	2.784	1.737	1.789	1.406	3.821	2.321	1.953	Ack-like	XP_042223313.1 activated Cdc42 kinase-like isoform X1 [Homarus americanus]	-	-	-	-	GO:0005575//cellular_component;GO:0005622//intracellular anatomical structure;GO:0005886//plasma membrane;GO:0009898//cytoplasmic side of plasma membrane;GO:0016020//membrane;GO:0019897//extrinsic component of plasma membrane;GO:0019898//extrinsic component of membrane;GO:0031234//extrinsic component of cytoplasmic side of plasma membrane;GO:0071944//cell periphery;GO:0098552//side of membrane;GO…	GO:0000166//nucleotide binding;GO:0003674//molecular_function;GO:0003824//catalytic activity;GO:0004672//protein kinase activity;GO:0004674//protein serine/threonine kinase activity;GO:0004713//protein tyrosine kinase activity;GO:0004715//non-membrane spanning protein tyrosine kinase activity;GO:0005102//signaling receptor binding;GO:0005488//binding;GO:0005515//protein binding;GO:0005524//ATP bi…	GO:0002376//immune system process;GO:0006464//cellular protein modification process;GO:0006468//protein phosphorylation;GO:0006793//phosphorus metabolic process;GO:0006796//phosphate-containing compound metabolic process;GO:0006807//nitrogen compound metabolic process;GO:0006928//movement of cell or subcellular component;GO:0006950//response to stress;GO:0006952//defense response;GO:0006955//immu…	--
ncbi_128693246	83.486	57.594	13.219	47.399	22.653	24.969	36.375	37.563	41.424	12.873	16.704	16.004	35.615	8.82	15.581	Cyp4c3	XP_042211266.1 cytochrome P450 4C1-like isoform X3 [Homarus americanus]	-	-	-	-	-	GO:0005506//iron ion binding;GO:0016705//oxidoreductase activity, acting on paired donors, with incorporation or reduction of molecular oxygen;GO:0020037//heme binding	-	--
ncbi_128693257	0.008	0.177	0.057	0	0.007	0	0.012	0	0.012	0.04	0	0.012	0.029	0.083	0.02	Ptprr	XP_042206046.1 uncharacterized protein LOC121855232 [Homarus americanus]	Environmental Information Processing	Signal transduction	ko04010//MAPK signaling pathway	K04458	GO:0005575//cellular_component;GO:0005622//intracellular anatomical structure;GO:0005737//cytoplasm	GO:0003674//molecular_function;GO:0003824//catalytic activity;GO:0004721//phosphoprotein phosphatase activity;GO:0004725//protein tyrosine phosphatase activity;GO:0016787//hydrolase activity;GO:0016788//hydrolase activity, acting on ester bonds;GO:0016791//phosphatase activity;GO:0042578//phosphoric ester hydrolase activity;GO:0140096//catalytic activity, acting on a protein	GO:0000278//mitotic cell cycle;GO:0001654//eye development;GO:0001745//compound eye morphogenesis;GO:0001751//compound eye photoreceptor cell differentiation;GO:0001752//compound eye photoreceptor fate commitment;GO:0001754//eye photoreceptor cell differentiation;GO:0006464//cellular protein modification process;GO:0006470//protein dephosphorylation;GO:0006793//phosphorus metabolic process;GO:000…	--
ncbi_128693306	56.973	58.388	26.711	29.256	35.853	14.117	15.831	17.82	29.994	5.366	19.011	11.257	25.927	16.571	9.436	agmo	XP_042864048.1 alkylglycerol monooxygenase-like [Penaeus japonicus]	-	-	-	-	-	GO:0005506//iron ion binding;GO:0016491//oxidoreductase activity	GO:0008610//lipid biosynthetic process	--
ncbi_128693312	33.627	28.958	14.664	14.054	13.569	7.583	8.199	9.965	12.566	14.105	7.697	6.726	12.084	9.509	12.022	SLC39A3	XP_045586020.1 zinc transporter ZIP1-like [Procambarus clarkii]	Human Diseases;Human Diseases	Neurodegenerative disease;Neurodegenerative disease	ko05010//Alzheimer disease;ko05012//Parkinson disease	K14709;K14709	GO:0016020//membrane	GO:0046873//metal ion transmembrane transporter activity	GO:0030001//metal ion transport;GO:0055085//transmembrane transport	--
ncbi_128693313	6.77	2.255	0.802	1.993	0.203	1.025	0.409	1.692	1.172	2.468	0.75	2.525	3.453	0.946	1.163	--	XP_045586021.1 ionotropic receptor 21a-like [Procambarus clarkii]	-	-	-	-	-	-	-	--
ncbi_128693314	0.351	0.351	0.148	0.047	0.487	0.186	0.042	0.073	0.131	0.018	0.024	1.602	0	0.151	0	ple	XP_045604547.1 tyrosine 3-monooxygenase-like [Procambarus clarkii]	Metabolism;Human Diseases;Organismal Systems;Human Diseases;Human Diseases;Metabolism;Organismal Systems;Metabolism;Human Diseases	Global and overview maps;Neurodegenerative disease;Nervous system;Substance dependence;Substance dependence;Amino acid metabolism;Endocrine system;Metabolism of cofactors and vitamins;Substance dependence	ko01100//Metabolic pathways;ko05012//Parkinson disease;ko04728//Dopaminergic synapse;ko05034//Alcoholism;ko05031//Amphetamine addiction;ko00350//Tyrosine metabolism;ko04917//Prolactin signaling pathway;ko00790//Folate biosynthesis;ko05030//Cocaine addiction	K00501;K00501;K00501;K00501;K00501;K00501;K00501;K00501;K00501	GO:0005575//cellular_component;GO:0005622//intracellular anatomical structure;GO:0005634//nucleus;GO:0005737//cytoplasm;GO:0005739//mitochondrion;GO:0005783//endoplasmic reticulum;GO:0005790//smooth endoplasmic reticulum;GO:0005829//cytosol;GO:0005886//plasma membrane;GO:0008021//synaptic vesicle;GO:0009898//cytoplasmic side of plasma membrane;GO:0012505//endomembrane system;GO:0012506//vesicle m…	GO:0003674//molecular_function;GO:0003824//catalytic activity;GO:0004497//monooxygenase activity;GO:0004505//phenylalanine 4-monooxygenase activity;GO:0004510//tryptophan 5-monooxygenase activity;GO:0004511//tyrosine 3-monooxygenase activity;GO:0005488//binding;GO:0005506//iron ion binding;GO:0005515//protein binding;GO:0008198//ferrous iron binding;GO:0008199//ferric iron binding;GO:0016491//oxi…	GO:0000003//reproduction;GO:0001101//response to acid chemical;GO:0001505//regulation of neurotransmitter levels;GO:0001654//eye development;GO:0001666//response to hypoxia;GO:0001678//cellular glucose homeostasis;GO:0001754//eye photoreceptor cell differentiation;GO:0001963//synaptic transmission, dopaminergic;GO:0001975//response to amphetamine;GO:0002237//response to molecule of bacterial orig…	--
ncbi_128693331	17.723	5.677	11.533	17.718	24.231	1.886	4.829	4.277	5.432	12.631	7.438	2.698	1.049	9.585	12.252	--	-	-	-	-	-	-	-	-	--
ncbi_128693387	0.209	0.095	0.144	0.162	0.136	0	0.014	0.032	0	0.13	0.047	0.059	0.034	0.024	0.069	--	XP_045601337.1 uncharacterized protein LOC123760020 [Procambarus clarkii]	-	-	-	-	-	-	-	--
ncbi_128693429	271.743	168.744	117.314	88.927	359.877	30.343	73.281	27.616	124.444	88.01	84.756	170.749	104.402	36.416	85.658	--	XP_045601374.1 oplophorus-luciferin 2-monooxygenase non-catalytic subunit-like [Procambarus clarkii]	-	-	-	-	-	GO:0005515//protein binding	-	--
ncbi_128693485	0.719	2.464	2.086	1.449	0.826	0.527	0.42	0.403	0.574	0.634	0.201	0.149	0.899	0.218	0.674	DUSP7	XP_042238834.1 dual specificity protein phosphatase 7-like [Homarus americanus]	Environmental Information Processing;Organismal Systems	Signal transduction;Development and regeneration	ko04010//MAPK signaling pathway;ko04361//Axon regeneration	K04459;K04459	GO:0005575//cellular_component;GO:0005622//intracellular anatomical structure;GO:0005737//cytoplasm;GO:0005886//plasma membrane;GO:0016020//membrane;GO:0071944//cell periphery	GO:0003674//molecular_function;GO:0003824//catalytic activity;GO:0004721//phosphoprotein phosphatase activity;GO:0004725//protein tyrosine phosphatase activity;GO:0005488//binding;GO:0005515//protein binding;GO:0008138//protein tyrosine/serine/threonine phosphatase activity;GO:0016787//hydrolase activity;GO:0016788//hydrolase activity, acting on ester bonds;GO:0016791//phosphatase activity;GO:001…	GO:0000003//reproduction;GO:0001708//cell fate specification;GO:0001763//morphogenesis of a branching structure;GO:0001894//tissue homeostasis;GO:0001932//regulation of protein phosphorylation;GO:0001933//negative regulation of protein phosphorylation;GO:0002009//morphogenesis of an epithelium;GO:0002119//nematode larval development;GO:0002164//larval development;GO:0002165//instar larval or pupa…	--
ncbi_128693497	89.208	75.066	52.199	42.615	51.033	23.348	47.126	24.007	29.049	25.627	29.237	22.704	50.052	27.871	26.432	phc-2	XP_045601341.1 hemocyanin A chain-like [Procambarus clarkii]	Metabolism;Organismal Systems;Metabolism	Global and overview maps;Endocrine system;Amino acid metabolism	ko01100//Metabolic pathways;ko04916//Melanogenesis;ko00350//Tyrosine metabolism	K00505;K00505;K00505	-	GO:0016491//oxidoreductase activity	-	--
ncbi_128693514	1.424	0.593	5.584	6.466	1.174	0.441	0.957	0.359	0.52	1.045	5.059	3.537	1.197	0.638	2.353	--	XP_045619605.1 nuclease SbcCD subunit C-like [Procambarus clarkii]	-	-	-	-	-	-	-	--
ncbi_128693588	15.675	12.582	11.333	10.32	15.357	3.307	10.264	4.178	4.599	11.435	7.677	2.808	11.156	2.983	10.257	cyp-44A1	XP_045600891.1 probable cytochrome P450 CYP44 [Procambarus clarkii]	-	-	-	-	-	GO:0005506//iron ion binding;GO:0016705//oxidoreductase activity, acting on paired donors, with incorporation or reduction of molecular oxygen;GO:0020037//heme binding	-	--
ncbi_128693668	0.68	1.154	0.908	0.638	0.838	0.271	0.324	0.434	0.553	0.792	0.433	0	0.715	0.481	0.678	SLC9A7	XP_045593383.1 sodium/hydrogen exchanger 7-like isoform X2 [Procambarus clarkii]	Organismal Systems	Circulatory system	ko04260//Cardiac muscle contraction	K12041	GO:0000139//Golgi membrane;GO:0000322//storage vacuole;GO:0000323//lytic vacuole;GO:0000324//fungal-type vacuole;GO:0000329//fungal-type vacuole membrane;GO:0005575//cellular_component;GO:0005622//intracellular anatomical structure;GO:0005737//cytoplasm;GO:0005768//endosome;GO:0005769//early endosome;GO:0005770//late endosome;GO:0005773//vacuole;GO:0005774//vacuolar membrane;GO:0005783//endoplasm…	GO:0003674//molecular_function;GO:0005215//transporter activity;GO:0005451//monovalent cation:proton antiporter activity;GO:0008324//cation transmembrane transporter activity;GO:0015075//ion transmembrane transporter activity;GO:0015078//proton transmembrane transporter activity;GO:0015079//potassium ion transmembrane transporter activity;GO:0015081//sodium ion transmembrane transporter activity;…	GO:0006810//transport;GO:0006811//ion transport;GO:0006812//cation transport;GO:0006813//potassium ion transport;GO:0006814//sodium ion transport;GO:0006873//cellular ion homeostasis;GO:0006883//cellular sodium ion homeostasis;GO:0006885//regulation of pH;GO:0007035//vacuolar acidification;GO:0008150//biological_process;GO:0009987//cellular process;GO:0019725//cellular homeostasis;GO:0030001//met…	--
ncbi_128693675	7.762	24.961	6.16	4.114	6.437	3.112	5.128	4.247	23.636	6.849	2.78	3.611	5.297	4.026	4.982	MTR	XP_045593319.1 methionine synthase-like isoform X1 [Procambarus clarkii]	Metabolism;Metabolism;Metabolism;Metabolism;Metabolism	Global and overview maps;Global and overview maps;Amino acid metabolism;Metabolism of cofactors and vitamins;Metabolism of other amino acids	ko01100//Metabolic pathways;ko01230//Biosynthesis of amino acids;ko00270//Cysteine and methionine metabolism;ko00670//One carbon pool by folate;ko00450//Selenocompound metabolism	K00548;K00548;K00548;K00548;K00548	GO:0005575//cellular_component;GO:0005622//intracellular anatomical structure;GO:0005737//cytoplasm;GO:0005829//cytosol	GO:0003674//molecular_function;GO:0003824//catalytic activity;GO:0004156//dihydropteroate synthase activity;GO:0005488//binding;GO:0005542//folic acid binding;GO:0008168//methyltransferase activity;GO:0008172//S-methyltransferase activity;GO:0008270//zinc ion binding;GO:0008705//methionine synthase activity;GO:0016597//amino acid binding;GO:0016740//transferase activity;GO:0016741//transferase ac…	GO:0000096//sulfur amino acid metabolic process;GO:0000097//sulfur amino acid biosynthetic process;GO:0000302//response to reactive oxygen species;GO:0001101//response to acid chemical;GO:0006082//organic acid metabolic process;GO:0006464//cellular protein modification process;GO:0006479//protein methylation;GO:0006520//cellular amino acid metabolic process;GO:0006555//methionine metabolic proces…	--
ncbi_128693867	6.109	6.655	3.535	3.774	4.206	1.845	3.103	2.118	2.342	4.409	2.215	2.306	4.102	2.449	3.525	--	XP_045605041.1 serine-rich adhesin for platelets-like isoform X1 [Procambarus clarkii]	-	-	-	-	GO:0001750//photoreceptor outer segment;GO:0001917//photoreceptor inner segment;GO:0005575//cellular_component;GO:0005622//intracellular anatomical structure;GO:0005737//cytoplasm;GO:0005829//cytosol;GO:0005856//cytoskeleton;GO:0005886//plasma membrane;GO:0005902//microvillus;GO:0005903//brush border;GO:0005929//cilium;GO:0016020//membrane;GO:0030288//outer membrane-bounded periplasmic space;GO:0…	GO:0003674//molecular_function;GO:0003779//actin binding;GO:0004252//serine-type endopeptidase activity;GO:0005488//binding;GO:0005515//protein binding;GO:0008092//cytoskeletal protein binding;GO:0017022//myosin binding;GO:0030507//spectrin binding;GO:0032029//myosin tail binding;GO:0032036//myosin heavy chain binding;GO:0044877//protein-containing complex binding;GO:0051015//actin filament bindi…	GO:0000086//G2/M transition of mitotic cell cycle;GO:0000278//mitotic cell cycle;GO:0001894//tissue homeostasis;GO:0001895//retina homeostasis;GO:0002065//columnar/cuboidal epithelial cell differentiation;GO:0003008//system process;GO:0006508//proteolysis;GO:0006950//response to stress;GO:0006996//organelle organization;GO:0007010//cytoskeleton organization;GO:0007015//actin filament organization…	--
ncbi_128693873	0.611	1.161	2.698	0.341	4.21	0.376	0.369	0.318	0.638	0.259	0.132	5.256	0.21	0.78	0.251	Hr4	XP_045605083.1 hormone receptor 4-like isoform X3 [Procambarus clarkii]	-	-	-	-	GO:0005575//cellular_component;GO:0005622//intracellular anatomical structure;GO:0005634//nucleus;GO:0005667//transcription regulator complex;GO:0032991//protein-containing complex;GO:0043226//organelle;GO:0043227//membrane-bounded organelle;GO:0043229//intracellular organelle;GO:0043231//intracellular membrane-bounded organelle	GO:0000976//transcription cis-regulatory region binding;GO:0000977//RNA polymerase II transcription regulatory region sequence-specific DNA binding;GO:0000978//RNA polymerase II cis-regulatory region sequence-specific DNA binding;GO:0000981//DNA-binding transcription factor activity, RNA polymerase II-specific;GO:0000987//cis-regulatory region sequence-specific DNA binding;GO:0001067//transcripti…	GO:0001666//response to hypoxia;GO:0006139//nucleobase-containing compound metabolic process;GO:0006351//transcription, DNA-templated;GO:0006355//regulation of transcription, DNA-templated;GO:0006357//regulation of transcription by RNA polymerase II;GO:0006725//cellular aromatic compound metabolic process;GO:0006807//nitrogen compound metabolic process;GO:0006950//response to stress;GO:0007154//c…	GCNF-like
ncbi_128693890	8.516	18.687	4.066	8.442	6.168	4.343	4.141	4.217	6.826	11.193	8.705	2.353	9.079	7.52	10.572	Ttn	XP_045610672.1 uncharacterized protein LOC123765879 [Procambarus clarkii]	-	-	-	-	GO:0005737//cytoplasm;GO:0005887//integral component of plasma membrane;GO:0048501//signal recognition particle, plasma membrane targeting;GO:0055051//ATP-binding cassette (ABC) transporter complex, integrated substrate binding	GO:0003924//GTPase activity;GO:0005047//signal recognition particle binding;GO:0005048//signal sequence binding;GO:0005515//protein binding;GO:0005524//ATP binding;GO:0005525//GTP binding;GO:0016301//kinase activity;GO:0016887//ATP hydrolysis activity;GO:0033230//ABC-type cysteine transporter activity;GO:0043022//ribosome binding	GO:0001887//selenium compound metabolic process;GO:0002949//tRNA threonylcarbamoyladenosine modification;GO:0006400//tRNA modification;GO:0006412//translation;GO:0006576//cellular biogenic amine metabolic process;GO:0006614//SRP-dependent cotranslational protein targeting to membrane;GO:0006777//Mo-molybdopterin cofactor biosynthetic process;GO:0009306//protein secretion;GO:0033228//cysteine expo…	--
ncbi_128693899	54.624	49.414	2.741	9.685	1.383	4.119	2.685	6.468	11.994	8.08	2.716	1.977	7.617	2.111	4.779	Csad	XP_045605307.1 cysteine sulfinic acid decarboxylase-like isoform X1 [Procambarus clarkii]	Metabolism;Metabolism;Metabolism;Metabolism	Global and overview maps;Metabolism of other amino acids;Metabolism of cofactors and vitamins;Metabolism of other amino acids	ko01100//Metabolic pathways;ko00410//beta-Alanine metabolism;ko00770//Pantothenate and CoA biosynthesis;ko00430//Taurine and hypotaurine metabolism	K18966;K18966;K18966;K18966	-	GO:0004837//tyrosine decarboxylase activity;GO:0016831//carboxy-lyase activity;GO:0030170//pyridoxal phosphate binding	GO:0006572//tyrosine catabolic process;GO:0015940//pantothenate biosynthetic process;GO:0019752//carboxylic acid metabolic process	--
ncbi_128693949	0.813	1.67	0.944	0.56	0.939	0.473	0.658	0.539	0.511	0.841	0.676	0.233	0.554	0.661	0.736	--	XP_045585670.1 uncharacterized protein LOC123747497 [Procambarus clarkii]	-	-	-	-	-	-	-	--
ncbi_128693990	0.502	0.305	0.228	0.313	0.169	0.189	0.083	0.167	0.075	0.321	0.266	0.058	0.111	0.293	0.356	odr4	XP_045605361.1 protein odr-4 homolog [Procambarus clarkii]	-	-	-	-	GO:0000139//Golgi membrane;GO:0005575//cellular_component;GO:0005622//intracellular anatomical structure;GO:0005737//cytoplasm;GO:0005783//endoplasmic reticulum;GO:0005789//endoplasmic reticulum membrane;GO:0005794//Golgi apparatus;GO:0012505//endomembrane system;GO:0012506//vesicle membrane;GO:0016020//membrane;GO:0016021//integral component of membrane;GO:0030133//transport vesicle;GO:0030424//…	-	GO:0003008//system process;GO:0006935//chemotaxis;GO:0007600//sensory perception;GO:0007606//sensory perception of chemical stimulus;GO:0007608//sensory perception of smell;GO:0007610//behavior;GO:0007635//chemosensory behavior;GO:0008104//protein localization;GO:0008150//biological_process;GO:0009605//response to external stimulus;GO:0032501//multicellular organismal process;GO:0033036//macromol…	--
ncbi_128694024	21.198	31.667	23.552	12.275	9.612	3.337	4.933	4.29	9.873	7.278	7.773	3.422	12.203	6.906	7.331	crq	XP_045604942.1 uncharacterized protein LOC123762491 [Procambarus clarkii]	Cellular Processes;Organismal Systems;Human Diseases;Organismal Systems;Human Diseases;Organismal Systems;Organismal Systems;Organismal Systems;Organismal Systems;Organismal Systems	Transport and catabolism;Digestive system;Endocrine and metabolic disease;Endocrine system;Infectious disease: viral;Digestive system;Endocrine system;Endocrine system;Digestive system;Digestive system	ko04145//Phagosome;ko04976//Bile secretion;ko04934//Cushing syndrome;ko04925//Aldosterone synthesis and secretion;ko05160//Hepatitis C;ko04979//Cholesterol metabolism;ko04913//Ovarian steroidogenesis;ko04927//Cortisol synthesis and secretion;ko04975//Fat digestion and absorption;ko04977//Vitamin digestion and absorption	K13885;K13885;K13885;K13885;K13885;K13885;K13885;K13885;K13885;K13885	GO:0016020//membrane	GO:0015297//antiporter activity	-	--
ncbi_128694118	1933.55	2130.97	1128.36	1557.38	2149.13	360.75	1125.62	385.977	813.148	1086.56	1014.14	1338.76	799.761	573.979	1059.77	CHIA	XP_045625648.1 probable chitinase 10 [Procambarus clarkii]	Metabolism;Metabolism	Global and overview maps;Carbohydrate metabolism	ko01100//Metabolic pathways;ko00520//Amino sugar and nucleotide sugar metabolism	K01183;K01183	GO:0005576//extracellular region	GO:0008061//chitin binding	GO:0005975//carbohydrate metabolic process	--
ncbi_128694123	1.267	0.733	0.372	0.314	0.33	0.311	0.531	0.326	0.218	0.642	0.325	0.302	0.44	0.662	0.297	Edem1	XP_045606685.1 ER degradation-enhancing alpha-mannosidase-like protein 1 [Procambarus clarkii]	Genetic Information Processing	Folding, sorting and degradation	ko04141//Protein processing in endoplasmic reticulum	K10084	GO:0000139//Golgi membrane;GO:0005575//cellular_component;GO:0005622//intracellular anatomical structure;GO:0005737//cytoplasm;GO:0005783//endoplasmic reticulum;GO:0005789//endoplasmic reticulum membrane;GO:0005794//Golgi apparatus;GO:0012505//endomembrane system;GO:0016020//membrane;GO:0016021//integral component of membrane;GO:0016234//inclusion body;GO:0016235//aggresome;GO:0030176//integral c…	GO:0003674//molecular_function;GO:0003824//catalytic activity;GO:0004553//hydrolase activity, hydrolyzing O-glycosyl compounds;GO:0004559//alpha-mannosidase activity;GO:0004571//mannosyl-oligosaccharide 1,2-alpha-mannosidase activity;GO:0005488//binding;GO:0005509//calcium ion binding;GO:0005515//protein binding;GO:0015923//mannosidase activity;GO:0015924//mannosyl-oligosaccharide mannosidase act…	GO:0006464//cellular protein modification process;GO:0006491//N-glycan processing;GO:0006508//proteolysis;GO:0006511//ubiquitin-dependent protein catabolic process;GO:0006516//glycoprotein catabolic process;GO:0006517//protein deglycosylation;GO:0006807//nitrogen compound metabolic process;GO:0006950//response to stress;GO:0006986//response to unfolded protein;GO:0007154//cell communication;GO:00…	--
ncbi_128694163	1.924	1.606	1.467	1.231	1.273	0.411	1.013	0.567	0.888	1.619	0.666	0.218	1.51	1.215	1.141	--	XP_045607900.1 golgin subfamily B member 1-like [Procambarus clarkii]	-	-	-	-	GO:0009288//bacterial-type flagellum	GO:0003700//DNA-binding transcription factor activity;GO:0005524//ATP binding;GO:0043565//sequence-specific DNA binding	GO:0006355//regulation of transcription, DNA-templated;GO:0007059//chromosome segregation;GO:0030261//chromosome condensation;GO:0071973//bacterial-type flagellum-dependent cell motility	--
ncbi_128694226	0.875	0.383	0.292	0.051	0.388	0.174	0	0	0.071	0.839	0.08	0	0	0.124	0.465	dos	XP_045626074.1 GRB2-associated-binding protein 1-like isoform X2 [Procambarus clarkii]	-	-	-	-	GO:0005575//cellular_component;GO:0005622//intracellular anatomical structure;GO:0005737//cytoplasm;GO:0005829//cytosol;GO:0005886//plasma membrane;GO:0016020//membrane;GO:0071944//cell periphery	GO:0003674//molecular_function;GO:0003824//catalytic activity;GO:0005488//binding;GO:0005515//protein binding;GO:0016301//kinase activity;GO:0016303//1-phosphatidylinositol-3-kinase activity;GO:0016740//transferase activity;GO:0016772//transferase activity, transferring phosphorus-containing groups;GO:0016773//phosphotransferase activity, alcohol group as acceptor;GO:0019904//protein domain speci…	GO:0000003//reproduction;GO:0000165//MAPK cascade;GO:0000578//embryonic axis specification;GO:0000902//cell morphogenesis;GO:0000904//cell morphogenesis involved in differentiation;GO:0001525//angiogenesis;GO:0001568//blood vessel development;GO:0001654//eye development;GO:0001701//in utero embryonic development;GO:0001745//compound eye morphogenesis;GO:0001751//compound eye photoreceptor cell di…	--
ncbi_128694246	713.963	976.847	504.977	520.758	851.652	193.788	442.881	188.619	350.227	904.011	582.984	1551.05	264.306	226.495	826.333	CHIA	XP_045626131.1 chitinase-3-like protein 1 [Procambarus clarkii]	Metabolism;Metabolism	Global and overview maps;Carbohydrate metabolism	ko01100//Metabolic pathways;ko00520//Amino sugar and nucleotide sugar metabolism	K01183;K01183	GO:0005575//cellular_component;GO:0005576//extracellular region;GO:0005622//intracellular anatomical structure;GO:0005737//cytoplasm	GO:0003674//molecular_function;GO:0003824//catalytic activity;GO:0004553//hydrolase activity, hydrolyzing O-glycosyl compounds;GO:0004568//chitinase activity;GO:0005488//binding;GO:0008061//chitin binding;GO:0016787//hydrolase activity;GO:0016798//hydrolase activity, acting on glycosyl bonds;GO:0097367//carbohydrate derivative binding	GO:0005975//carbohydrate metabolic process;GO:0006022//aminoglycan metabolic process;GO:0006026//aminoglycan catabolic process;GO:0006030//chitin metabolic process;GO:0006032//chitin catabolic process;GO:0006040//amino sugar metabolic process;GO:0006807//nitrogen compound metabolic process;GO:0007591//molting cycle, chitin-based cuticle;GO:0008150//biological_process;GO:0008152//metabolic process…	--
ncbi_128694259	6.603	5.032	8.396	5.024	6.271	1.092	3.913	1.503	4.027	8.358	3.151	0.973	5.868	4.079	6.75	ITPK1	XP_045626106.1 inositol-tetrakisphosphate 1-kinase-like isoform X1 [Procambarus clarkii]	Metabolism;Environmental Information Processing;Metabolism	Global and overview maps;Signal transduction;Carbohydrate metabolism	ko01100//Metabolic pathways;ko04070//Phosphatidylinositol signaling system;ko00562//Inositol phosphate metabolism	K00913;K00913;K00913	GO:0005575//cellular_component;GO:0005622//intracellular anatomical structure;GO:0005737//cytoplasm;GO:0005829//cytosol;GO:0005886//plasma membrane;GO:0016020//membrane;GO:0016324//apical plasma membrane;GO:0045177//apical part of cell;GO:0071944//cell periphery;GO:0098590//plasma membrane region	GO:0000166//nucleotide binding;GO:0000287//magnesium ion binding;GO:0003674//molecular_function;GO:0003824//catalytic activity;GO:0005488//binding;GO:0005524//ATP binding;GO:0016301//kinase activity;GO:0016740//transferase activity;GO:0016772//transferase activity, transferring phosphorus-containing groups;GO:0016773//phosphotransferase activity, alcohol group as acceptor;GO:0016787//hydrolase ac…	GO:0006066//alcohol metabolic process;GO:0006793//phosphorus metabolic process;GO:0006796//phosphate-containing compound metabolic process;GO:0006950//response to stress;GO:0007154//cell communication;GO:0007165//signal transduction;GO:0007275//multicellular organism development;GO:0007399//nervous system development;GO:0007596//blood coagulation;GO:0007599//hemostasis;GO:0008150//biological_proc…	--
ncbi_128694264	0.142	0.188	0.273	0.216	0.061	0.098	0	0.045	0.04	0.302	0.045	0.166	0.403	0.069	0.407	LRRC57	XP_042238002.1 leucine-rich repeat-containing protein 57-like [Homarus americanus]	-	-	-	-	GO:0005575//cellular_component;GO:0016020//membrane	GO:0005515//protein binding	-	--
ncbi_128694297	2473.38	3142.96	2407.26	1504.52	2216.36	570.691	1344.4	685.344	1639.54	1847.58	1405.99	1891.05	1644.29	1425.01	1784.58	CHIA	XP_045625662.1 acidic mammalian chitinase-like [Procambarus clarkii]	Metabolism;Metabolism	Global and overview maps;Carbohydrate metabolism	ko01100//Metabolic pathways;ko00520//Amino sugar and nucleotide sugar metabolism	K01183;K01183	GO:0005575//cellular_component;GO:0005576//extracellular region;GO:0005615//extracellular space;GO:0005622//intracellular anatomical structure;GO:0005737//cytoplasm	GO:0003674//molecular_function;GO:0003796//lysozyme activity;GO:0003824//catalytic activity;GO:0004553//hydrolase activity, hydrolyzing O-glycosyl compounds;GO:0004568//chitinase activity;GO:0005488//binding;GO:0005515//protein binding;GO:0008061//chitin binding;GO:0016787//hydrolase activity;GO:0016798//hydrolase activity, acting on glycosyl bonds;GO:0019899//enzyme binding;GO:0019900//kinase bi…	GO:0000272//polysaccharide catabolic process;GO:0001817//regulation of cytokine production;GO:0001819//positive regulation of cytokine production;GO:0002376//immune system process;GO:0002532//production of molecular mediator involved in inflammatory response;GO:0002791//regulation of peptide secretion;GO:0002793//positive regulation of peptide secretion;GO:0005975//carbohydrate metabolic process;…	--
ncbi_128694419	0.815	0.889	1.087	0.643	1.229	0.414	0.42	0.207	0.43	0.88	0.447	0.128	0.72	0.454	0.602	GCC1	XP_045625689.1 GRIP and coiled-coil domain-containing protein 1-like isoform X2 [Procambarus clarkii]	-	-	-	-	GO:0000138//Golgi trans cisterna;GO:0000139//Golgi membrane;GO:0005575//cellular_component;GO:0005622//intracellular anatomical structure;GO:0005737//cytoplasm;GO:0005794//Golgi apparatus;GO:0005795//Golgi stack;GO:0005829//cytosol;GO:0005886//plasma membrane;GO:0012505//endomembrane system;GO:0016020//membrane;GO:0031090//organelle membrane;GO:0031984//organelle subcompartment;GO:0031985//Golgi …	GO:0003674//molecular_function;GO:0005488//binding;GO:0005515//protein binding;GO:0005524//ATP binding;GO:0019899//enzyme binding;GO:0031267//small GTPase binding;GO:0042802//identical protein binding;GO:0042803//protein homodimerization activity;GO:0046983//protein dimerization activity;GO:0051020//GTPase binding	GO:0006810//transport;GO:0007059//chromosome segregation;GO:0008150//biological_process;GO:0016192//vesicle-mediated transport;GO:0030261//chromosome condensation;GO:0048193//Golgi vesicle transport;GO:0051179//localization;GO:0051234//establishment of localization	--
ncbi_128694424	32.035	42.591	11.209	10.652	14.604	7.498	11.299	14.251	19.272	11.717	7.002	7.538	8.483	9.785	10.924	slc22a6	XP_045622951.1 organic cation transporter protein-like isoform X1 [Procambarus clarkii]	Human Diseases	Cancer: overview	ko05231//Choline metabolism in cancer	K08202	GO:0005575//cellular_component;GO:0005886//plasma membrane;GO:0005887//integral component of plasma membrane;GO:0016020//membrane;GO:0016021//integral component of membrane;GO:0031224//intrinsic component of membrane;GO:0031226//intrinsic component of plasma membrane;GO:0071944//cell periphery	GO:0003674//molecular_function;GO:0005215//transporter activity;GO:0008028//monocarboxylic acid transmembrane transporter activity;GO:0008324//cation transmembrane transporter activity;GO:0008509//anion transmembrane transporter activity;GO:0008514//organic anion transmembrane transporter activity;GO:0015075//ion transmembrane transporter activity;GO:0015101//organic cation transmembrane transpor…	GO:0001558//regulation of cell growth;GO:0001700//embryonic development via the syncytial blastoderm;GO:0006810//transport;GO:0006811//ion transport;GO:0006812//cation transport;GO:0006817//phosphate ion transport;GO:0006820//anion transport;GO:0007275//multicellular organism development;GO:0007390//germ-band shortening;GO:0008150//biological_process;GO:0008643//carbohydrate transport;GO:0009653/…	--
ncbi_128694452	120.306	147.283	78.209	60.76	88.603	41.661	62.225	40.498	89.217	45.436	70.915	30.458	74.691	61.125	49.089	CBSL	XP_045624280.1 cystathionine beta-synthase-like protein isoform X2 [Procambarus clarkii]	Metabolism;Metabolism;Metabolism;Metabolism	Global and overview maps;Global and overview maps;Amino acid metabolism;Amino acid metabolism	ko01100//Metabolic pathways;ko01230//Biosynthesis of amino acids;ko00260//Glycine, serine and threonine metabolism;ko00270//Cysteine and methionine metabolism	K01697;K01697;K01697;K01697	GO:0009898//cytoplasmic side of plasma membrane;GO:0043190//ATP-binding cassette (ABC) transporter complex	GO:0004122//cystathionine beta-synthase activity;GO:0004124//cysteine synthase activity;GO:0004794//L-threonine ammonia-lyase activity;GO:0005524//ATP binding;GO:0008838//diaminopropionate ammonia-lyase activity;GO:0030170//pyridoxal phosphate binding	GO:0006535//cysteine biosynthetic process from serine;GO:0006549//isoleucine metabolic process;GO:0008152//metabolic process;GO:0009058//biosynthetic process;GO:0009097//isoleucine biosynthetic process;GO:0015837//amine transport;GO:0019344//cysteine biosynthetic process;GO:0042400//ectoine catabolic process	--
ncbi_128694457	3.793	2.714	1.057	1.354	1.441	0.948	1.833	1.364	0.608	0.744	0.618	0.461	1.79	1.248	0.632	allc	XP_045623971.1 allantoicase-like [Procambarus clarkii]	Metabolism;Metabolism	Global and overview maps;Nucleotide metabolism	ko01100//Metabolic pathways;ko00230//Purine metabolism	K01477;K01477	GO:0005575//cellular_component	GO:0003674//molecular_function;GO:0003824//catalytic activity;GO:0004037//allantoicase activity;GO:0016787//hydrolase activity;GO:0016810//hydrolase activity, acting on carbon-nitrogen (but not peptide) bonds;GO:0016813//hydrolase activity, acting on carbon-nitrogen (but not peptide) bonds, in linear amidines;GO:0050385//ureidoglycolate lyase activity	GO:0000003//reproduction;GO:0000050//urea cycle;GO:0000255//allantoin metabolic process;GO:0000256//allantoin catabolic process;GO:0006139//nucleobase-containing compound metabolic process;GO:0006144//purine nucleobase metabolic process;GO:0006725//cellular aromatic compound metabolic process;GO:0006807//nitrogen compound metabolic process;GO:0006950//response to stress;GO:0007154//cell communica…	--
ncbi_128694468	11.415	274.181	410.296	1306.91	538.8	1321.93	1559.02	597.551	863.689	1705.48	3101.33	2110.79	6403.61	827.821	2252.77	phc-2	AFP23115.1 hemocyanin [Cherax quadricarinatus]	Metabolism;Organismal Systems;Metabolism	Global and overview maps;Endocrine system;Amino acid metabolism	ko01100//Metabolic pathways;ko04916//Melanogenesis;ko00350//Tyrosine metabolism	K00505;K00505;K00505	-	GO:0016491//oxidoreductase activity	-	--
ncbi_128694471	16.453	1932.01	2724.23	18.315	99.666	16.85	298.783	57.933	8.48	80.072	18.351	18.838	167.293	94.094	55.716	phc-2	AFP23115.1 hemocyanin [Cherax quadricarinatus]	Metabolism;Organismal Systems;Metabolism	Global and overview maps;Endocrine system;Amino acid metabolism	ko01100//Metabolic pathways;ko04916//Melanogenesis;ko00350//Tyrosine metabolism	K00505;K00505;K00505	-	GO:0016491//oxidoreductase activity	-	--
ncbi_128694476	0.362	0.435	0.82	0.288	0.392	0	0	0.091	0	0	0.09	0	0.325	0.14	0	HMCN1	XP_042243009.1 neurotrimin-like isoform X1 [Homarus americanus]	-	-	-	-	GO:0005575//cellular_component	GO:0003674//molecular_function	GO:0003008//system process;GO:0007275//multicellular organism development;GO:0007399//nervous system development;GO:0007600//sensory perception;GO:0007606//sensory perception of chemical stimulus;GO:0008037//cell recognition;GO:0008038//neuron recognition;GO:0008039//synaptic target recognition;GO:0008150//biological_process;GO:0009987//cellular process;GO:0016043//cellular component organization…	--
ncbi_128694486	48.717	80.101	15.716	38.282	9.774	3.653	3.424	6.873	22.509	1.587	0.117	5.933	22.813	3.185	1.582	PNLIP	XP_045606824.1 pancreatic triacylglycerol lipase-like [Procambarus clarkii]	Metabolism;Metabolism	Global and overview maps;Lipid metabolism	ko01100//Metabolic pathways;ko00561//Glycerolipid metabolism	K14076;K14076	GO:0005575//cellular_component	GO:0003674//molecular_function;GO:0003824//catalytic activity;GO:0004465//lipoprotein lipase activity;GO:0004806//triglyceride lipase activity;GO:0016298//lipase activity;GO:0016787//hydrolase activity;GO:0016788//hydrolase activity, acting on ester bonds;GO:0047746//chlorophyllase activity;GO:0052689//carboxylic ester hydrolase activity	GO:0006629//lipid metabolic process;GO:0008150//biological_process;GO:0008152//metabolic process;GO:0009056//catabolic process;GO:0015996//chlorophyll catabolic process;GO:0016042//lipid catabolic process;GO:0044238//primary metabolic process;GO:0071704//organic substance metabolic process;GO:1901575//organic substance catabolic process	--
ncbi_128694505	1.531	2.508	2.123	3.22	5.129	0.619	2.252	0.365	2.04	0.697	0.86	0.295	2.938	0.741	0.797	--	-	-	-	-	-	-	GO:0003676//nucleic acid binding;GO:0008270//zinc ion binding	-	--
ncbi_128694512	14.116	11.556	2.151	5.456	2.887	1.604	2.985	6.483	2.446	1.913	2.763	4.464	3.831	6.495	2.933	--	XP_045600111.1 tripartite motif-containing protein 59-like [Procambarus clarkii]	-	-	-	-	-	GO:0003755//peptidyl-prolyl cis-trans isomerase activity	GO:0000413//protein peptidyl-prolyl isomerization	--
ncbi_128694521	0.553	0.219	0.855	0.371	0.335	0.113	0.138	0.055	0.226	0.431	0.315	0.247	0.186	0.404	0.235	Orct2	XP_045622951.1 organic cation transporter protein-like isoform X1 [Procambarus clarkii]	Human Diseases	Cancer: overview	ko05231//Choline metabolism in cancer	K08202	GO:0005575//cellular_component;GO:0005886//plasma membrane;GO:0005887//integral component of plasma membrane;GO:0016020//membrane;GO:0016021//integral component of membrane;GO:0031224//intrinsic component of membrane;GO:0031226//intrinsic component of plasma membrane;GO:0071944//cell periphery	GO:0003674//molecular_function;GO:0005215//transporter activity;GO:0008028//monocarboxylic acid transmembrane transporter activity;GO:0008509//anion transmembrane transporter activity;GO:0008514//organic anion transmembrane transporter activity;GO:0015075//ion transmembrane transporter activity;GO:0015114//phosphate ion transmembrane transporter activity;GO:0015295//solute:proton symporter activi…	GO:0006810//transport;GO:0006811//ion transport;GO:0006817//phosphate ion transport;GO:0006820//anion transport;GO:0006915//apoptotic process;GO:0008150//biological_process;GO:0008219//cell death;GO:0008643//carbohydrate transport;GO:0009987//cellular process;GO:0012501//programmed cell death;GO:0015711//organic anion transport;GO:0015718//monocarboxylic acid transport;GO:0034220//ion transmembra…	--
ncbi_128694540	1.814	0.594	2.521	0.694	1.798	0.883	0.783	0.9	0.641	1.755	1.076	1.333	2.722	1.324	1.506	moody	XP_042230121.1 protein trapped in endoderm-1-like isoform X2 [Homarus americanus]	Environmental Information Processing;Environmental Information Processing;Environmental Information Processing;Organismal Systems;Organismal Systems;Organismal Systems	Signaling molecules and interaction;Signal transduction;Signal transduction;Circulatory system;Circulatory system;Digestive system	ko04080//Neuroactive ligand-receptor interaction;ko04020//Calcium signaling pathway;ko04022//cGMP-PKG signaling pathway;ko04261//Adrenergic signaling in cardiomyocytes;ko04270//Vascular smooth muscle contraction;ko04970//Salivary secretion	K04136;K04136;K04136;K04136;K04136;K04136	GO:0005575//cellular_component;GO:0005622//intracellular anatomical structure;GO:0005737//cytoplasm;GO:0005938//cell cortex;GO:0016020//membrane;GO:0016021//integral component of membrane;GO:0031224//intrinsic component of membrane;GO:0071944//cell periphery;GO:0099568//cytoplasmic region	GO:0003674//molecular_function;GO:0004888//transmembrane signaling receptor activity;GO:0004930//G protein-coupled receptor activity;GO:0038023//signaling receptor activity;GO:0060089//molecular transducer activity	GO:0000003//reproduction;GO:0003006//developmental process involved in reproduction;GO:0006928//movement of cell or subcellular component;GO:0007154//cell communication;GO:0007165//signal transduction;GO:0007186//G protein-coupled receptor signaling pathway;GO:0007276//gamete generation;GO:0007280//pole cell migration;GO:0007281//germ cell development;GO:0008150//biological_process;GO:0008219//ce…	--
ncbi_128694598	3.994	4.557	0.029	0.549	0.051	0.259	0.165	2.184	0.888	0.036	0.142	0.044	0	0.441	0	--	AKZ75938.1 cuticle protein 2, partial [Cherax quadricarinatus]	-	-	-	-	-	GO:0016791//phosphatase activity;GO:0042302//structural constituent of cuticle	GO:0009399//nitrogen fixation	--
ncbi_128694602	1100.76	804.027	592.784	217.732	343.498	36.579	200.828	56.427	275.723	72.984	96.357	127.335	188.166	134.158	86.008	Cyp2d26	XP_045584453.1 cytochrome P450 2D14-like [Procambarus clarkii]	Metabolism;Human Diseases;Organismal Systems;Organismal Systems;Metabolism;Organismal Systems;Metabolism	Global and overview maps;Cardiovascular disease;Sensory system;Nervous system;Lipid metabolism;Endocrine system;Lipid metabolism	ko01100//Metabolic pathways;ko05417//Lipid and atherosclerosis;ko04750//Inflammatory mediator regulation of TRP channels;ko04726//Serotonergic synapse;ko00590//Arachidonic acid metabolism;ko04913//Ovarian steroidogenesis;ko00591//Linoleic acid metabolism	K07418;K07418;K07418;K07418;K07418;K07418;K07418	-	GO:0005506//iron ion binding;GO:0016705//oxidoreductase activity, acting on paired donors, with incorporation or reduction of molecular oxygen;GO:0020037//heme binding	-	--
ncbi_128694635	0.473	0.554	0.625	0.264	0.055	0	0.089	0.103	0.091	0.231	0.307	0.095	0.074	0.238	0.224	NAMPT	XP_042233462.1 nicotinamide phosphoribosyltransferase-like isoform X2 [Homarus americanus]	Metabolism;Organismal Systems;Metabolism	Global and overview maps;Immune system;Metabolism of cofactors and vitamins	ko01100//Metabolic pathways;ko04621//NOD-like receptor signaling pathway;ko00760//Nicotinate and nicotinamide metabolism	K03462;K03462;K03462	GO:0005575//cellular_component;GO:0005576//extracellular region;GO:0005615//extracellular space;GO:0005622//intracellular anatomical structure;GO:0005634//nucleus;GO:0005654//nucleoplasm;GO:0005737//cytoplasm;GO:0005829//cytosol;GO:0016604//nuclear body;GO:0016607//nuclear speck;GO:0030054//cell junction;GO:0031974//membrane-enclosed lumen;GO:0031981//nuclear lumen;GO:0043226//organelle;GO:004322…	GO:0003674//molecular_function;GO:0003824//catalytic activity;GO:0004514//nicotinate-nucleotide diphosphorylase (carboxylating) activity;GO:0004516//nicotinate phosphoribosyltransferase activity;GO:0005102//signaling receptor binding;GO:0005125//cytokine activity;GO:0005488//binding;GO:0005515//protein binding;GO:0016740//transferase activity;GO:0016757//glycosyltransferase activity;GO:0016763//p…	GO:0000003//reproduction;GO:0006139//nucleobase-containing compound metabolic process;GO:0006355//regulation of transcription, DNA-templated;GO:0006357//regulation of transcription by RNA polymerase II;GO:0006725//cellular aromatic compound metabolic process;GO:0006753//nucleoside phosphate metabolic process;GO:0006793//phosphorus metabolic process;GO:0006796//phosphate-containing compound metabo…	--
ncbi_128694649	15.952	16.14	36.031	18.414	34.965	4.802	7.392	6.646	17.091	16.362	9.933	15.291	14.226	19.297	15.468	prodh2	XP_042230366.1 hydroxyproline dehydrogenase-like isoform X1 [Homarus americanus]	Metabolism;Metabolism	Global and overview maps;Amino acid metabolism	ko01100//Metabolic pathways;ko00330//Arginine and proline metabolism	K11394;K11394	GO:0005575//cellular_component;GO:0005622//intracellular anatomical structure;GO:0005737//cytoplasm;GO:0005739//mitochondrion;GO:0005740//mitochondrial envelope;GO:0005743//mitochondrial inner membrane;GO:0005759//mitochondrial matrix;GO:0016020//membrane;GO:0019866//organelle inner membrane;GO:0031090//organelle membrane;GO:0031966//mitochondrial membrane;GO:0031967//organelle envelope;GO:003197…	GO:0000166//nucleotide binding;GO:0003674//molecular_function;GO:0003824//catalytic activity;GO:0004657//proline dehydrogenase activity;GO:0005488//binding;GO:0016491//oxidoreductase activity;GO:0016645//oxidoreductase activity, acting on the CH-NH group of donors;GO:0036094//small molecule binding;GO:0043167//ion binding;GO:0043168//anion binding;GO:0050660//flavin adenine dinucleotide binding;G…	GO:0006081//cellular aldehyde metabolic process;GO:0006082//organic acid metabolic process;GO:0006520//cellular amino acid metabolic process;GO:0006536//glutamate metabolic process;GO:0006560//proline metabolic process;GO:0006562//proline catabolic process;GO:0006807//nitrogen compound metabolic process;GO:0008150//biological_process;GO:0008152//metabolic process;GO:0009056//catabolic process;GO:…	--
ncbi_128694687	0.794	1.788	1.3	0.934	0.674	0.899	3.54	0.302	0.144	0.17	0.329	0.403	0.386	0.026	0.244	--	XP_045595524.1 protein bride of sevenless-like isoform X3 [Procambarus clarkii]	-	-	-	-	GO:0005575//cellular_component;GO:0005886//plasma membrane;GO:0005887//integral component of plasma membrane;GO:0016020//membrane;GO:0016021//integral component of membrane;GO:0031224//intrinsic component of membrane;GO:0031226//intrinsic component of plasma membrane;GO:0042734//presynaptic membrane;GO:0045202//synapse;GO:0071944//cell periphery;GO:0097060//synaptic membrane;GO:0098590//plasma me…	GO:0003674//molecular_function;GO:0004888//transmembrane signaling receptor activity;GO:0004930//G protein-coupled receptor activity;GO:0008066//glutamate receptor activity;GO:0038023//signaling receptor activity;GO:0060089//molecular transducer activity	GO:0007154//cell communication;GO:0007165//signal transduction;GO:0007166//cell surface receptor signaling pathway;GO:0007186//G protein-coupled receptor signaling pathway;GO:0007187//G protein-coupled receptor signaling pathway, coupled to cyclic nucleotide second messenger;GO:0007188//adenylate cyclase-modulating G protein-coupled receptor signaling pathway;GO:0007193//adenylate cyclase-inhibit…	--
ncbi_128694698	2.364	0.693	0.631	0.743	1.12	0.565	0.451	0.438	0.391	0.748	0.556	0.295	0.669	0.463	0.435	--	XP_042241169.1 uncharacterized protein LOC121878815 [Homarus americanus]	-	-	-	-	-	GO:0004672//protein kinase activity;GO:0005524//ATP binding	GO:0006468//protein phosphorylation	--
ncbi_128694705	0.297	0.465	0.159	0.063	0.07	0	0	0.067	0.058	0.074	0.098	0.092	0.093	0.025	0.158	NPR2	XP_045595416.1 receptor-type guanylate cyclase gcy-4-like isoform X2 [Procambarus clarkii]	-	-	-	-	GO:0005575//cellular_component;GO:0005622//intracellular anatomical structure;GO:0005737//cytoplasm;GO:0005829//cytosol;GO:0005886//plasma membrane;GO:0008074//guanylate cyclase complex, soluble;GO:0016020//membrane;GO:0032991//protein-containing complex;GO:0071944//cell periphery	GO:0003674//molecular_function;GO:0003824//catalytic activity;GO:0004383//guanylate cyclase activity;GO:0009975//cyclase activity;GO:0016829//lyase activity;GO:0016849//phosphorus-oxygen lyase activity	GO:0006139//nucleobase-containing compound metabolic process;GO:0006163//purine nucleotide metabolic process;GO:0006164//purine nucleotide biosynthetic process;GO:0006182//cGMP biosynthetic process;GO:0006725//cellular aromatic compound metabolic process;GO:0006753//nucleoside phosphate metabolic process;GO:0006793//phosphorus metabolic process;GO:0006796//phosphate-containing compound metabolic …	--
ncbi_128694762	3.613	6.368	2.966	2.628	3.786	1.146	2.575	1.649	1.794	2.914	2.025	0.877	2.482	2.683	2.413	lat-2	XP_045595401.1 uncharacterized protein LOC123756359 isoform X1 [Procambarus clarkii]	-	-	-	-	GO:0005575//cellular_component;GO:0005622//intracellular anatomical structure;GO:0005737//cytoplasm;GO:0005886//plasma membrane;GO:0005887//integral component of plasma membrane;GO:0008021//synaptic vesicle;GO:0012505//endomembrane system;GO:0016020//membrane;GO:0016021//integral component of membrane;GO:0030133//transport vesicle;GO:0031224//intrinsic component of membrane;GO:0031226//intrinsic …	GO:0003674//molecular_function;GO:0003824//catalytic activity;GO:0004175//endopeptidase activity;GO:0004888//transmembrane signaling receptor activity;GO:0004930//G protein-coupled receptor activity;GO:0005488//binding;GO:0005515//protein binding;GO:0008233//peptidase activity;GO:0016524//latrotoxin receptor activity;GO:0016787//hydrolase activity;GO:0030246//carbohydrate binding;GO:0038023//sign…	GO:0000003//reproduction;GO:0001505//regulation of neurotransmitter levels;GO:0003002//regionalization;GO:0006508//proteolysis;GO:0006807//nitrogen compound metabolic process;GO:0006810//transport;GO:0006836//neurotransmitter transport;GO:0007154//cell communication;GO:0007165//signal transduction;GO:0007166//cell surface receptor signaling pathway;GO:0007186//G protein-coupled receptor signaling…	--
ncbi_128694771	0.35	0.436	0.432	0.412	0.338	0.147	0.264	0.084	0.241	0.608	0.269	0.156	0.426	0.366	0.32	MNAT1	XP_042240868.1 CDK-activating kinase assembly factor MAT1-like [Homarus americanus]	Genetic Information Processing;Genetic Information Processing	Replication and repair;Transcription	ko03420//Nucleotide excision repair;ko03022//Basal transcription factors	K10842;K10842	GO:0000109//nucleotide-excision repair complex;GO:0000112//nucleotide-excision repair factor 3 complex;GO:0000428//DNA-directed RNA polymerase complex;GO:0005575//cellular_component;GO:0005622//intracellular anatomical structure;GO:0005634//nucleus;GO:0005654//nucleoplasm;GO:0005667//transcription regulator complex;GO:0005675//transcription factor TFIIH holo complex;GO:0005680//anaphase-promoting…	GO:0003674//molecular_function;GO:0003824//catalytic activity;GO:0004672//protein kinase activity;GO:0004674//protein serine/threonine kinase activity;GO:0004693//cyclin-dependent protein serine/threonine kinase activity;GO:0004842//ubiquitin-protein transferase activity;GO:0005488//binding;GO:0005515//protein binding;GO:0008047//enzyme activator activity;GO:0008094//ATP-dependent activity, actin…	GO:0000079//regulation of cyclin-dependent protein serine/threonine kinase activity;GO:0000082//G1/S transition of mitotic cell cycle;GO:0000278//mitotic cell cycle;GO:0001932//regulation of protein phosphorylation;GO:0001934//positive regulation of protein phosphorylation;GO:0006139//nucleobase-containing compound metabolic process;GO:0006259//DNA metabolic process;GO:0006281//DNA repair;GO:0006…	--
ncbi_128694857	0.239	0.367	0.245	0.109	0.092	0.04	0.16	0.092	0.097	0.329	0.054	0.034	0.158	0.077	0.367	--	XP_045606949.1 zinc finger protein 366-like [Procambarus clarkii]	Human Diseases;Human Diseases;Cellular Processes;Human Diseases	Cancer: overview;Cancer: overview;Cell growth and death;Cancer: specific types	ko05200//Pathways in cancer;ko05202//Transcriptional misregulation in cancer;ko04110//Cell cycle;ko05222//Small cell lung cancer	K10500;K10500;K10500;K10500	-	-	-	zf-C2H2
ncbi_128694890	24.065	7.685	10.555	8.668	14.731	0.712	1.703	4.403	5.209	3.918	5.563	7.518	3.348	16.194	4.75	AADAT	XP_045615973.1 kynurenine/alpha-aminoadipate aminotransferase, mitochondrial-like [Procambarus clarkii]	Metabolism;Metabolism;Metabolism;Metabolism;Metabolism	Global and overview maps;Amino acid metabolism;Amino acid metabolism;Global and overview maps;Amino acid metabolism	ko01100//Metabolic pathways;ko00310//Lysine degradation;ko00380//Tryptophan metabolism;ko01210//2-Oxocarboxylic acid metabolism;ko00300//Lysine biosynthesis	K00825;K00825;K00825;K00825;K00825	GO:0005575//cellular_component;GO:0005622//intracellular anatomical structure;GO:0005737//cytoplasm;GO:0005739//mitochondrion;GO:0005759//mitochondrial matrix;GO:0031974//membrane-enclosed lumen;GO:0043226//organelle;GO:0043227//membrane-bounded organelle;GO:0043229//intracellular organelle;GO:0043231//intracellular membrane-bounded organelle;GO:0043233//organelle lumen;GO:0070013//intracellular …	GO:0003674//molecular_function;GO:0003824//catalytic activity;GO:0004400//histidinol-phosphate transaminase activity;GO:0004838//L-tyrosine:2-oxoglutarate aminotransferase activity;GO:0005488//binding;GO:0005515//protein binding;GO:0008483//transaminase activity;GO:0009016//succinyldiaminopimelate transaminase activity;GO:0016212//kynurenine-oxoglutarate transaminase activity;GO:0016740//transfer…	GO:0000105//histidine biosynthetic process;GO:0006082//organic acid metabolic process;GO:0006084//acetyl-CoA metabolic process;GO:0006103//2-oxoglutarate metabolic process;GO:0006139//nucleobase-containing compound metabolic process;GO:0006163//purine nucleotide metabolic process;GO:0006520//cellular amino acid metabolic process;GO:0006531//aspartate metabolic process;GO:0006536//glutamate metabo…	--
ncbi_128694894	19.936	83.263	10.332	9.873	22.548	3.957	4.519	8.398	6.821	5.132	4.942	8.215	9.883	19.176	4.642	--	XP_042228924.1 uncharacterized protein LOC121870986 [Homarus americanus]	-	-	-	-	-	-	-	--
ncbi_128694948	1.897	1.468	0.701	0.024	0	0.04	0.065	0.408	0.529	0	0.887	0.79	0	1.207	0.243	--	XP_045614238.1 uncharacterized protein LOC123768023 [Procambarus clarkii]	-	-	-	-	GO:0005737//cytoplasm	GO:0004798//thymidylate kinase activity;GO:0005524//ATP binding;GO:0016301//kinase activity;GO:0016887//ATP hydrolysis activity;GO:0043531//ADP binding	GO:0002949//tRNA threonylcarbamoyladenosine modification;GO:0006400//tRNA modification;GO:0015949//nucleobase-containing small molecule interconversion	--
ncbi_128694982	2.356	1.986	16.547	3.026	11.017	1.244	2.23	2.36	2.628	4.214	2.619	2.11	2.723	6.014	3.91	ACCSL	XP_045605766.1 probable inactive 1-aminocyclopropane-1-carboxylate synthase-like protein 2 [Procambarus clarkii]	-	-	-	-	GO:0005737//cytoplasm	GO:0003674//molecular_function;GO:0003824//catalytic activity;GO:0004015//adenosylmethionine-8-amino-7-oxononanoate transaminase activity;GO:0004400//histidinol-phosphate transaminase activity;GO:0004838//L-tyrosine:2-oxoglutarate aminotransferase activity;GO:0005488//binding;GO:0008483//transaminase activity;GO:0008834//di-trans,poly-cis-decaprenylcistransferase activity;GO:0009016//succinyldiam…	GO:0000105//histidine biosynthetic process;GO:0006520//cellular amino acid metabolic process;GO:0006531//aspartate metabolic process;GO:0006559//L-phenylalanine catabolic process;GO:0006572//tyrosine catabolic process;GO:0008150//biological_process;GO:0008152//metabolic process;GO:0009058//biosynthetic process;GO:0009102//biotin biosynthetic process;GO:0009236//cobalamin biosynthetic process;GO:0…	--
ncbi_128695130	854.641	782.471	299.587	485.153	325.634	260.106	388.503	412.316	471.661	308.43	279.037	220.461	488.911	360.734	290.085	SCP2	XP_045605799.1 sterol carrier protein 2-like [Procambarus clarkii]	Metabolism;Cellular Processes;Metabolism;Organismal Systems;Metabolism;Metabolism	Global and overview maps;Transport and catabolism;Global and overview maps;Endocrine system;Lipid metabolism;Lipid metabolism	ko01100//Metabolic pathways;ko04146//Peroxisome;ko01212//Fatty acid metabolism;ko03320//PPAR signaling pathway;ko01040//Biosynthesis of unsaturated fatty acids;ko00120//Primary bile acid biosynthesis	K08764;K08764;K08764;K08764;K08764;K08764	GO:0005575//cellular_component;GO:0005622//intracellular anatomical structure;GO:0005634//nucleus;GO:0005654//nucleoplasm;GO:0005737//cytoplasm;GO:0005739//mitochondrion;GO:0005740//mitochondrial envelope;GO:0005741//mitochondrial outer membrane;GO:0005777//peroxisome;GO:0005782//peroxisomal matrix;GO:0005783//endoplasmic reticulum;GO:0005829//cytosol;GO:0012505//endomembrane system;GO:0016020//m…	GO:0000062//fatty-acyl-CoA binding;GO:0000166//nucleotide binding;GO:0003674//molecular_function;GO:0003824//catalytic activity;GO:0003985//acetyl-CoA C-acetyltransferase activity;GO:0003988//acetyl-CoA C-acyltransferase activity;GO:0004315//3-oxoacyl-[acyl-carrier-protein] synthase activity;GO:0005102//signaling receptor binding;GO:0005215//transporter activity;GO:0005319//lipid transporter acti…	GO:0000038//very long-chain fatty acid metabolic process;GO:0001676//long-chain fatty acid metabolic process;GO:0002119//nematode larval development;GO:0002164//larval development;GO:0003008//system process;GO:0006066//alcohol metabolic process;GO:0006082//organic acid metabolic process;GO:0006139//nucleobase-containing compound metabolic process;GO:0006163//purine nucleotide metabolic process;GO…	--
ncbi_128695146	0.303	0.309	0.239	0.252	0.166	0.04	0.16	0.172	0.087	0.358	0.171	0.011	0.203	0.208	0.24	--	XP_042217795.1 putative zinc finger protein 286B isoform X1 [Homarus americanus]	Human Diseases	Infectious disease: viral	ko05168//Herpes simplex virus 1 infection	K09228	GO:0005575//cellular_component;GO:0005622//intracellular anatomical structure;GO:0005634//nucleus;GO:0005654//nucleoplasm;GO:0005730//nucleolus;GO:0016604//nuclear body;GO:0031974//membrane-enclosed lumen;GO:0031981//nuclear lumen;GO:0043226//organelle;GO:0043227//membrane-bounded organelle;GO:0043228//non-membrane-bounded organelle;GO:0043229//intracellular organelle;GO:0043231//intracellular me…	GO:0000976//transcription cis-regulatory region binding;GO:0000977//RNA polymerase II transcription regulatory region sequence-specific DNA binding;GO:0000978//RNA polymerase II cis-regulatory region sequence-specific DNA binding;GO:0000981//DNA-binding transcription factor activity, RNA polymerase II-specific;GO:0000987//cis-regulatory region sequence-specific DNA binding;GO:0001067//transcripti…	GO:0000122//negative regulation of transcription by RNA polymerase II;GO:0000278//mitotic cell cycle;GO:0006139//nucleobase-containing compound metabolic process;GO:0006325//chromatin organization;GO:0006351//transcription, DNA-templated;GO:0006355//regulation of transcription, DNA-templated;GO:0006357//regulation of transcription by RNA polymerase II;GO:0006464//cellular protein modification pro…	zf-C2H2
ncbi_128695197	0.918	2.614	4.628	1.153	3.82	0.401	1.215	0.582	1.125	2.672	0.704	0.755	1.517	1.388	2.08	--	XP_045605736.1 transmembrane protein 268-like isoform X4 [Procambarus clarkii]	-	-	-	-	GO:0005575//cellular_component;GO:0016020//membrane;GO:0016021//integral component of membrane;GO:0031224//intrinsic component of membrane	-	-	--
ncbi_128695247	1.23	0.767	0.488	0.309	0.461	0	0.417	0.32	0.333	0.56	0.107	0.297	0.231	0.289	0.388	--	XP_045604411.1 aftiphilin-like isoform X1 [Procambarus clarkii]	-	-	-	-	-	-	-	--
[truncated: 372 more rows]
