# Supplementary material for: Comparative Transcriptomics Reveals Potential Regulatory Mechanisms Underlying Changes in Antioxidant, Anti-Inflammatory, and Other Immune Functions Induced by Bellamya purificata Polysaccharides in Cherax quadricarinatus
Source: Antioxidants (Basel). 2026 Jul 22;15(7):907. doi: 10.3390/antiox15070907 (PMC13403722; doi:10.3390/antiox15070907)
Supplement: Supplementary file 1 [file antioxidants-15-00907-s001.zip › Table S6.xlsx]

## Sheet: Table S6
Table S6 Distribution of GO terms among DEGs
GO ID (level1)	GO Term (level1)	GO ID (level2)	GO Term (level2)	Gene Number	Gene List
GO:0003674	Molecular Function	GO:0003774	cytoskeletal motor activity	2	ncbi_128688136(DYNC2H1),ncbi_128701968(Dynlt1)
GO:0003674	Molecular Function	GO:0003824	catalytic activity	434	MSTRG.10138(--),MSTRG.10536(--),MSTRG.10755(TIGD1),MSTRG.10873(--),MSTRG.1170(--),MSTRG.11787(PRCP),MSTRG.16353(--),MSTRG.16595(--),MSTRG.17426(--),MSTRG.19388(mt:CoI),MSTRG.19527(--),MSTRG.22756(--),MSTRG.23074(--),MSTRG.23106(Adpgk),MSTRG.23140(--),MSTRG.23655(--),MSTRG.23656(--),MSTRG.23682(pol),MSTRG.25440(--),MSTRG.26141(CYP9E2),MSTRG.26623(RTase),MSTRG.27249(--),MSTRG.2731(TIGD1),MSTRG.2798…
GO:0003674	Molecular Function	GO:0005198	structural molecule activity	21	MSTRG.22970(--),MSTRG.23074(--),MSTRG.28736(PSMD13),MSTRG.29762(--),MSTRG.33170(--),MSTRG.38060(PPP1R12C),MSTRG.4115(--),MSTRG.8938(--),ncbi_128687960(TAF9),ncbi_128687992(--),ncbi_128688136(DYNC2H1),ncbi_128691224(Ift140),ncbi_128691798(RPL15),ncbi_128694598(--),ncbi_128696721(Dnajb12),ncbi_128697041(pont),ncbi_128697415(CLPB),ncbi_128701103(ippk),ncbi_128702782(PCP20),ncbi_128702783(PCP20),ncbi…
GO:0003674	Molecular Function	GO:0005215	transporter activity	90	MSTRG.19388(mt:CoI),MSTRG.21633(fgt-1),MSTRG.22320(Tmem165),MSTRG.2286(--),MSTRG.23376(--),MSTRG.25471(TAR1),MSTRG.28433(--),MSTRG.31851(LAC14),MSTRG.31927(--),MSTRG.32576(--),MSTRG.36031(Pepck1),MSTRG.38060(PPP1R12C),MSTRG.39988(mt:ND4L),MSTRG.40002(COI),MSTRG.40003(mt:ND1),MSTRG.8384(mt:ND4),MSTRG.9764(--),MSTRG.9877(mt:CoIII),ncbi_128684142(ABCB1),ncbi_128684236(--),ncbi_128684289(SLC26A2),ncb…
GO:0003674	Molecular Function	GO:0005488	binding	403	MSTRG.10755(TIGD1),MSTRG.10873(--),MSTRG.11787(PRCP),MSTRG.13968(--),MSTRG.16595(--),MSTRG.17426(--),MSTRG.18667(--),MSTRG.19388(mt:CoI),MSTRG.22756(--),MSTRG.23074(--),MSTRG.23140(--),MSTRG.23656(--),MSTRG.25471(TAR1),MSTRG.26141(CYP9E2),MSTRG.2628(--),MSTRG.26623(RTase),MSTRG.27249(--),MSTRG.2731(TIGD1),MSTRG.27984(Acsl3),MSTRG.28723(--),MSTRG.28736(PSMD13),MSTRG.29208(--),MSTRG.29210(--),MSTRG…
GO:0003674	Molecular Function	GO:0016209	antioxidant activity	10	MSTRG.40359(Ctsc),MSTRG.987(maoA),ncbi_128689107(GPx),ncbi_128692435(se),ncbi_128695647(retsat),ncbi_128699425(SESN2),ncbi_128700554(Txndc5),ncbi_128702213(At1g62580),ncbi_128703502(Pyroxd1),ncbi_128705613(--)
GO:0003674	Molecular Function	GO:0031386	protein tag	1	ncbi_128691444(UBB)
GO:0003674	Molecular Function	GO:0038024	cargo receptor activity	3	ncbi_128684485(--),ncbi_128690520(Surf4),ncbi_128700725(--)
GO:0003674	Molecular Function	GO:0044183	protein folding chaperone	3	ncbi_128693035(Hsp60A),ncbi_128703702(FYCO1),ncbi_128705893(HSPD1)
GO:0003674	Molecular Function	GO:0045182	translation regulator activity	5	MSTRG.39673(--),MSTRG.8938(--),ncbi_128687093(Eif2b5),ncbi_128687379(--),ncbi_128705309(AAEL000794)
GO:0003674	Molecular Function	GO:0045735	nutrient reservoir activity	2	MSTRG.22756(--),MSTRG.23074(--)
GO:0003674	Molecular Function	GO:0060089	molecular transducer activity	17	MSTRG.2286(--),MSTRG.25440(--),MSTRG.2966(--),MSTRG.2969(--),MSTRG.31023(E75),ncbi_128684748(Nmdar1),ncbi_128686957(--),ncbi_128689699(crhr2),ncbi_128693873(Hr4),ncbi_128694540(moody),ncbi_128694687(--),ncbi_128694762(lat-2),ncbi_128698096(CSMD3),ncbi_128699359(Nptx1),ncbi_128700685(--),ncbi_128701931(RYa-R),ncbi_128702621(Adrb2)
GO:0003674	Molecular Function	GO:0060090	molecular adaptor activity	6	MSTRG.10873(--),ncbi_128687962(Orct),ncbi_128690520(Surf4),ncbi_128694226(dos),ncbi_128696511(rpy-1),ncbi_128705044(GOLGA1)
GO:0003674	Molecular Function	GO:0098772	molecular function regulator	34	MSTRG.23074(--),MSTRG.34610(CTSC),MSTRG.35845(--),MSTRG.39438(--),MSTRG.40358(CTSC),MSTRG.40359(Ctsc),MSTRG.4571(--),ncbi_128684748(Nmdar1),ncbi_128685398(shha),ncbi_128687093(Eif2b5),ncbi_128687992(--),ncbi_128688869(Rgs2),ncbi_128689464(RBE_0489),ncbi_128691608(GAPVD1),ncbi_128692682(dennd1a),ncbi_128694635(NAMPT),ncbi_128694771(MNAT1),ncbi_128695647(retsat),ncbi_128696866(LCP2),ncbi_128697026(…
GO:0003674	Molecular Function	GO:0140104	molecular carrier activity	2	ncbi_128697415(CLPB),ncbi_128699123(CDK5RAP3)
GO:0003674	Molecular Function	GO:0140110	transcription regulator activity	32	MSTRG.28736(PSMD13),MSTRG.31023(E75),MSTRG.39673(--),ncbi_128684397(--),ncbi_128686451(Tgif1),ncbi_128687960(TAF9),ncbi_128688024(--),ncbi_128689070(BHLHA15),ncbi_128689762(--),ncbi_128692410(Blzf1),ncbi_128693873(Hr4),ncbi_128694163(--),ncbi_128695146(--),ncbi_128696471(Ada2b),ncbi_128696645(--),ncbi_128697041(pont),ncbi_128697581(PREB),ncbi_128698358(TIGD1),ncbi_128700566(LPIN2),ncbi_128700668(…
GO:0003674	Molecular Function	GO:0140299	small molecule sensor activity	1	ncbi_128700737(NOX4)
GO:0003674	Molecular Function	GO:0140657	ATP-dependent activity	35	MSTRG.16595(--),MSTRG.2286(--),MSTRG.32576(--),ncbi_128684142(ABCB1),ncbi_128684289(SLC26A2),ncbi_128684324(acsbg2),ncbi_128686255(w),ncbi_128687048(Abca1),ncbi_128688136(DYNC2H1),ncbi_128691444(UBB),ncbi_128691972(si:dkey-18l1.1),ncbi_128692202(CLCA1),ncbi_128693035(Hsp60A),ncbi_128693890(Ttn),ncbi_128694771(MNAT1),ncbi_128694948(--),ncbi_128696554(RECQL),ncbi_128696570(--),ncbi_128696689(Abcb1a…
GO:0005575	Cellular Component	GO:0032991	protein-containing complex	120	MSTRG.1170(--),MSTRG.16482(--),MSTRG.16595(--),MSTRG.19388(mt:CoI),MSTRG.21228(--),MSTRG.22970(--),MSTRG.23140(--),MSTRG.28736(PSMD13),MSTRG.29762(--),MSTRG.32576(--),MSTRG.38060(PPP1R12C),MSTRG.39673(--),MSTRG.39988(mt:ND4L),MSTRG.40002(COI),MSTRG.40003(mt:ND1),MSTRG.4115(--),MSTRG.8384(mt:ND4),MSTRG.8938(--),MSTRG.987(maoA),MSTRG.9877(mt:CoIII),ncbi_128684142(ABCB1),ncbi_128684306(POLR3A),ncbi_…
GO:0005575	Cellular Component	GO:0044423	virion component	4	MSTRG.23074(--),MSTRG.29762(--),MSTRG.38060(PPP1R12C),MSTRG.4571(--)
GO:0005575	Cellular Component	GO:0110165	cellular anatomical entity	432	MSTRG.10536(--),MSTRG.1170(--),MSTRG.11787(PRCP),MSTRG.12303(--),MSTRG.12498(--),MSTRG.16482(--),MSTRG.16595(--),MSTRG.17126(PGBD4),MSTRG.17990(--),MSTRG.19388(mt:CoI),MSTRG.21228(--),MSTRG.21633(fgt-1),MSTRG.22320(Tmem165),MSTRG.22756(--),MSTRG.2286(--),MSTRG.22970(--),MSTRG.23074(--),MSTRG.23106(Adpgk),MSTRG.23140(--),MSTRG.23376(--),MSTRG.25471(TAR1),MSTRG.26887(--),MSTRG.28433(--),MSTRG.28723…
GO:0008150	Biological Process	GO:0000003	reproduction	70	MSTRG.10536(--),MSTRG.28321(--),MSTRG.28736(PSMD13),MSTRG.31023(E75),MSTRG.38941(Hn),ncbi_128684289(SLC26A2),ncbi_128684393(stau2),ncbi_128684485(--),ncbi_128684748(Nmdar1),ncbi_128685398(shha),ncbi_128685807(PPT1),ncbi_128686255(w),ncbi_128686664(--),ncbi_128687093(Eif2b5),ncbi_128687889(PHGDH),ncbi_128687960(TAF9),ncbi_128688581(--),ncbi_128689206(--),ncbi_128689377(IDH1),ncbi_128690204(Meioc),…
GO:0008150	Biological Process	GO:0002376	immune system process	52	MSTRG.23074(--),MSTRG.28736(PSMD13),MSTRG.31023(E75),MSTRG.34610(CTSC),MSTRG.40358(CTSC),MSTRG.40359(Ctsc),ncbi_128684236(--),ncbi_128684306(POLR3A),ncbi_128685398(shha),ncbi_128687093(Eif2b5),ncbi_128687647(Agbl5),ncbi_128687992(--),ncbi_128688600(SLC25A38),ncbi_128688924(Cyt-b5),ncbi_128689377(IDH1),ncbi_128690240(--),ncbi_128690520(Surf4),ncbi_128690636(Pias1),ncbi_128691356(Exosc3),ncbi_12869…
GO:0008150	Biological Process	GO:0007610	behavior	32	MSTRG.38060(PPP1R12C),MSTRG.38941(Hn),ncbi_128684324(acsbg2),ncbi_128684393(stau2),ncbi_128684748(Nmdar1),ncbi_128685807(PPT1),ncbi_128686255(w),ncbi_128688136(DYNC2H1),ncbi_128688286(cybrd1),ncbi_128689762(--),ncbi_128691275(Kdm5a),ncbi_128692609(Ddo),ncbi_128693314(ple),ncbi_128693990(odr4),ncbi_128694762(lat-2),ncbi_128695130(SCP2),ncbi_128695652(tdc-1),ncbi_128696556(--),ncbi_128696866(LCP2),…
GO:0008150	Biological Process	GO:0008152	metabolic process	440	MSTRG.10138(--),MSTRG.10755(TIGD1),MSTRG.10873(--),MSTRG.1170(--),MSTRG.11787(PRCP),MSTRG.16482(--),MSTRG.16595(--),MSTRG.19388(mt:CoI),MSTRG.21228(--),MSTRG.22320(Tmem165),MSTRG.22756(--),MSTRG.22970(--),MSTRG.23074(--),MSTRG.23106(Adpgk),MSTRG.23140(--),MSTRG.23655(--),MSTRG.23656(--),MSTRG.23682(pol),MSTRG.26141(CYP9E2),MSTRG.26623(RTase),MSTRG.2731(TIGD1),MSTRG.27984(Acsl3),MSTRG.28562(Pol),M…
GO:0008150	Biological Process	GO:0009987	cellular process	501	MSTRG.10138(--),MSTRG.10755(TIGD1),MSTRG.10873(--),MSTRG.1170(--),MSTRG.11787(PRCP),MSTRG.16482(--),MSTRG.17126(PGBD4),MSTRG.17990(--),MSTRG.19388(mt:CoI),MSTRG.21228(--),MSTRG.21633(fgt-1),MSTRG.22320(Tmem165),MSTRG.22756(--),MSTRG.22970(--),MSTRG.23074(--),MSTRG.23106(Adpgk),MSTRG.23140(--),MSTRG.23376(--),MSTRG.23655(--),MSTRG.23656(--),MSTRG.23682(pol),MSTRG.25440(--),MSTRG.26623(RTase),MSTRG…
GO:0008150	Biological Process	GO:0015976	carbon utilization	1	ncbi_128692823(pigC)
GO:0008150	Biological Process	GO:0016032	viral process	19	MSTRG.23074(--),MSTRG.29208(--),MSTRG.32602(--),MSTRG.6160(--),ncbi_128691369(Mvl),ncbi_128691444(UBB),ncbi_128693035(Hsp60A),ncbi_128693675(MTR),ncbi_128696645(--),ncbi_128697041(pont),ncbi_128697261(FHOD3),ncbi_128697402(PLA2G15),ncbi_128697556(IVNS1ABP),ncbi_128700668(Tip60),ncbi_128701968(Dynlt1),ncbi_128703497(SPATA5),ncbi_128704624(Art4),ncbi_128705393(ldp-1),ncbi_128705893(HSPD1)
GO:0008150	Biological Process	GO:0019740	nitrogen utilization	2	ncbi_128688391(Gs2),ncbi_128688416(Gs2)
GO:0008150	Biological Process	GO:0022414	reproductive process	56	MSTRG.28736(PSMD13),MSTRG.31023(E75),ncbi_128684393(stau2),ncbi_128684485(--),ncbi_128684748(Nmdar1),ncbi_128685398(shha),ncbi_128685807(PPT1),ncbi_128686255(w),ncbi_128686664(--),ncbi_128687093(Eif2b5),ncbi_128687960(TAF9),ncbi_128688581(--),ncbi_128689377(IDH1),ncbi_128690204(Meioc),ncbi_128690537(Sord),ncbi_128690636(Pias1),ncbi_128691275(Kdm5a),ncbi_128691444(UBB),ncbi_128692609(Ddo),ncbi_128…
GO:0008150	Biological Process	GO:0022610	biological adhesion	14	ncbi_128687992(--),ncbi_128690240(--),ncbi_128690657(EPHB6),ncbi_128692721(CG8005),ncbi_128693035(Hsp60A),ncbi_128693485(DUSP7),ncbi_128695899(SEMA-2A),ncbi_128696471(Ada2b),ncbi_128696748(LanB1),ncbi_128697261(FHOD3),ncbi_128700676(Dll),ncbi_128701179(PTPN12),ncbi_128702251(ADK2),ncbi_128705893(HSPD1)
GO:0008150	Biological Process	GO:0023052	signaling	129	MSTRG.10873(--),MSTRG.25440(--),MSTRG.31023(E75),MSTRG.34610(CTSC),MSTRG.35845(--),MSTRG.39372(--),MSTRG.40358(CTSC),MSTRG.40359(Ctsc),ncbi_128684142(ABCB1),ncbi_128684485(--),ncbi_128684748(Nmdar1),ncbi_128685062(--),ncbi_128685398(shha),ncbi_128685456(ENPEP),ncbi_128685689(leprot),ncbi_128685728(--),ncbi_128685807(PPT1),ncbi_128686395(Esyt3),ncbi_128686451(Tgif1),ncbi_128686957(--),ncbi_1286870…
GO:0008150	Biological Process	GO:0032501	multicellular organismal process	181	MSTRG.19388(mt:CoI),MSTRG.22756(--),MSTRG.2966(--),MSTRG.2969(--),MSTRG.31023(E75),MSTRG.31927(--),MSTRG.35845(--),MSTRG.38060(PPP1R12C),MSTRG.38941(Hn),MSTRG.40002(COI),MSTRG.8384(mt:ND4),ncbi_128684142(ABCB1),ncbi_128684306(POLR3A),ncbi_128684324(acsbg2),ncbi_128684360(GSH2),ncbi_128684393(stau2),ncbi_128684485(--),ncbi_128684748(Nmdar1),ncbi_128685345(Nadsyn1),ncbi_128685398(shha),ncbi_1286854…
GO:0008150	Biological Process	GO:0032502	developmental process	167	MSTRG.10536(--),MSTRG.17126(PGBD4),MSTRG.19388(mt:CoI),MSTRG.22756(--),MSTRG.28321(--),MSTRG.31023(E75),MSTRG.34610(CTSC),MSTRG.38941(Hn),MSTRG.40002(COI),MSTRG.40358(CTSC),MSTRG.40359(Ctsc),MSTRG.8247(--),MSTRG.8384(mt:ND4),ncbi_128684289(SLC26A2),ncbi_128684360(GSH2),ncbi_128684393(stau2),ncbi_128684485(--),ncbi_128684748(Nmdar1),ncbi_128685101(PEAMT),ncbi_128685104(PEAMT),ncbi_128685345(Nadsyn…
GO:0008150	Biological Process	GO:0040007	growth	29	MSTRG.22756(--),ncbi_128684393(stau2),ncbi_128685398(shha),ncbi_128685807(PPT1),ncbi_128687658(HS2ST1),ncbi_128689125(Megf8),ncbi_128690240(--),ncbi_128690636(Pias1),ncbi_128690657(EPHB6),ncbi_128692410(Blzf1),ncbi_128692578(Megf8),ncbi_128692830(OSBPL8),ncbi_128693873(Hr4),ncbi_128694424(slc22a6),ncbi_128695130(SCP2),ncbi_128696471(Ada2b),ncbi_128696814(Miro),ncbi_128697041(pont),ncbi_128697667(…
GO:0008150	Biological Process	GO:0040011	locomotion	49	MSTRG.11787(PRCP),MSTRG.38060(PPP1R12C),MSTRG.39372(--),MSTRG.9327(--),ncbi_128684142(ABCB1),ncbi_128684748(Nmdar1),ncbi_128685398(shha),ncbi_128685456(ENPEP),ncbi_128685807(PPT1),ncbi_128686255(w),ncbi_128687658(HS2ST1),ncbi_128689125(Megf8),ncbi_128690151(tmem41b),ncbi_128690240(--),ncbi_128690537(Sord),ncbi_128690657(EPHB6),ncbi_128690887(Maco1),ncbi_128691224(Ift140),ncbi_128692578(Megf8),ncb…
GO:0008150	Biological Process	GO:0043473	pigmentation	9	MSTRG.38941(Hn),ncbi_128685398(shha),ncbi_128686255(w),ncbi_128693314(ple),ncbi_128696947(ninaB),ncbi_128698935(slc16a10),ncbi_128701103(ippk),ncbi_128704530(Hn),ncbi_128704648(AGAP002721)
GO:0008150	Biological Process	GO:0044419	biological process involved in interspecies interaction between organisms	33	MSTRG.23074(--),MSTRG.31023(E75),MSTRG.6160(--),ncbi_128684236(--),ncbi_128684306(POLR3A),ncbi_128687647(Agbl5),ncbi_128691369(Mvl),ncbi_128691444(UBB),ncbi_128693035(Hsp60A),ncbi_128693206(Ack-like),ncbi_128693314(ple),ncbi_128694226(dos),ncbi_128694297(CHIA),ncbi_128696471(Ada2b),ncbi_128696556(--),ncbi_128696645(--),ncbi_128696854(--),ncbi_128697041(pont),ncbi_128697402(PLA2G15),ncbi_128697556…
GO:0008150	Biological Process	GO:0048511	rhythmic process	11	ncbi_128684324(acsbg2),ncbi_128684748(Nmdar1),ncbi_128691275(Kdm5a),ncbi_128693314(ple),ncbi_128694635(NAMPT),ncbi_128695652(tdc-1),ncbi_128696556(--),ncbi_128701595(egr1-a),ncbi_128702251(ADK2),ncbi_128703013(HOMER1),ncbi_128706604(--)
GO:0008150	Biological Process	GO:0048518	positive regulation of biological process	106	MSTRG.28736(PSMD13),MSTRG.34610(CTSC),MSTRG.39677(cho-1),MSTRG.40358(CTSC),MSTRG.40359(Ctsc),ncbi_128684306(POLR3A),ncbi_128684324(acsbg2),ncbi_128684393(stau2),ncbi_128684397(--),ncbi_128684748(Nmdar1),ncbi_128685398(shha),ncbi_128685728(--),ncbi_128685807(PPT1),ncbi_128686451(Tgif1),ncbi_128687093(Eif2b5),ncbi_128687658(HS2ST1),ncbi_128687960(TAF9),ncbi_128687992(--),ncbi_128688136(DYNC2H1),ncb…
GO:0008150	Biological Process	GO:0048519	negative regulation of biological process	88	MSTRG.29208(--),MSTRG.31023(E75),MSTRG.33092(--),MSTRG.33224(--),ncbi_128684393(stau2),ncbi_128684748(Nmdar1),ncbi_128685398(shha),ncbi_128685488(AREL1),ncbi_128685689(leprot),ncbi_128685728(--),ncbi_128685807(PPT1),ncbi_128686451(Tgif1),ncbi_128686781(Prune2),ncbi_128687379(--),ncbi_128687992(--),ncbi_128688136(DYNC2H1),ncbi_128688276(ACMSD),ncbi_128688869(Rgs2),ncbi_128689070(BHLHA15),ncbi_1286…
GO:0008150	Biological Process	GO:0050789	regulation of biological process	214	MSTRG.28736(PSMD13),MSTRG.29208(--),MSTRG.31023(E75),MSTRG.31927(--),MSTRG.33092(--),MSTRG.33224(--),MSTRG.34610(CTSC),MSTRG.35845(--),MSTRG.39372(--),MSTRG.39673(--),MSTRG.39677(cho-1),MSTRG.40358(CTSC),MSTRG.40359(Ctsc),ncbi_128684142(ABCB1),ncbi_128684289(SLC26A2),ncbi_128684306(POLR3A),ncbi_128684324(acsbg2),ncbi_128684393(stau2),ncbi_128684397(--),ncbi_128684485(--),ncbi_128684748(Nmdar1),nc…
GO:0008150	Biological Process	GO:0050896	response to stimulus	232	MSTRG.15670(--),MSTRG.19388(mt:CoI),MSTRG.23074(--),MSTRG.25440(--),MSTRG.26623(RTase),MSTRG.28736(PSMD13),MSTRG.29208(--),MSTRG.2966(--),MSTRG.2969(--),MSTRG.31023(E75),MSTRG.31927(--),MSTRG.33224(--),MSTRG.34610(CTSC),MSTRG.35845(--),MSTRG.38060(PPP1R12C),MSTRG.38941(Hn),MSTRG.39372(--),MSTRG.40002(COI),MSTRG.40003(mt:ND1),MSTRG.40358(CTSC),MSTRG.40359(Ctsc),MSTRG.8384(mt:ND4),MSTRG.987(maoA),n…
GO:0008150	Biological Process	GO:0051179	localization	221	MSTRG.10536(--),MSTRG.11787(PRCP),MSTRG.17990(--),MSTRG.19388(mt:CoI),MSTRG.21633(fgt-1),MSTRG.22320(Tmem165),MSTRG.23074(--),MSTRG.23376(--),MSTRG.25471(TAR1),MSTRG.26887(--),MSTRG.28433(--),MSTRG.28736(PSMD13),MSTRG.30224(--),MSTRG.31441(--),MSTRG.31851(LAC14),MSTRG.31927(--),MSTRG.32576(--),MSTRG.33224(--),MSTRG.34610(CTSC),MSTRG.35505(AASS),MSTRG.36866(--),MSTRG.38060(PPP1R12C),MSTRG.39445(--…
GO:0008150	Biological Process	GO:0051703	biological process involved in intraspecies interaction between organisms	5	ncbi_128684748(Nmdar1),ncbi_128693314(ple),ncbi_128694457(allc),ncbi_128696471(Ada2b),ncbi_128703316(HSD17B4)
GO:0008150	Biological Process	GO:0051704	multi-organism process	57	MSTRG.23074(--),MSTRG.25440(--),MSTRG.31023(E75),ncbi_128684306(POLR3A),ncbi_128684393(stau2),ncbi_128684485(--),ncbi_128684748(Nmdar1),ncbi_128685398(shha),ncbi_128686255(w),ncbi_128686664(--),ncbi_128687647(Agbl5),ncbi_128687960(TAF9),ncbi_128690204(Meioc),ncbi_128691275(Kdm5a),ncbi_128691369(Mvl),ncbi_128691444(UBB),ncbi_128692609(Ddo),ncbi_128693011(RHBDD1),ncbi_128693035(Hsp60A),ncbi_1286933…
GO:0008150	Biological Process	GO:0065007	biological regulation	243	MSTRG.22320(Tmem165),MSTRG.23140(--),MSTRG.28736(PSMD13),MSTRG.29208(--),MSTRG.31023(E75),MSTRG.31927(--),MSTRG.33092(--),MSTRG.33224(--),MSTRG.34610(CTSC),MSTRG.35845(--),MSTRG.38941(Hn),MSTRG.39372(--),MSTRG.39673(--),MSTRG.39677(cho-1),MSTRG.40358(CTSC),MSTRG.40359(Ctsc),ncbi_128684142(ABCB1),ncbi_128684289(SLC26A2),ncbi_128684306(POLR3A),ncbi_128684324(acsbg2),ncbi_128684393(stau2),ncbi_12868…
GO:0008150	Biological Process	GO:0098754	detoxification	9	MSTRG.987(maoA),ncbi_128684360(GSH2),ncbi_128690537(Sord),ncbi_128692081(SLC30A7),ncbi_128692435(se),ncbi_128695822(--),ncbi_128696556(--),ncbi_128697744(slc39a1),ncbi_128703625(VAT1L)
