# Supplementary material for: Comparative Transcriptomics Reveals Potential Regulatory Mechanisms Underlying Changes in Antioxidant, Anti-Inflammatory, and Other Immune Functions Induced by Bellamya purificata Polysaccharides in Cherax quadricarinatus
Source: Antioxidants (Basel). 2026 Jul 22;15(7):907. doi: 10.3390/antiox15070907 (PMC13403722; doi:10.3390/antiox15070907)
Supplement: Supplementary file 1 [file antioxidants-15-00907-s001.zip › Table S8.xlsx]

## Sheet: Table S8
TableS8 Enrichment statistics of DEGs in GO term
GO class	ID	GO term	Pvalue	Qvalue	Gene number
Molecular Function	GO:0003824	catalytic activity	1.19564295742859e-19	1.68824785588917e-16	434
Molecular Function	GO:0016491	oxidoreductase activity	2.05470683499022e-16	1.45062302550309e-13	125
Biological Process	GO:0006082	organic acid metabolic process	2.18234102870433e-13	1.0555897032312e-09	120
Biological Process	GO:0019752	carboxylic acid metabolic process	4.07249113900925e-13	1.0555897032312e-09	115
Molecular Function	GO:0005506	iron ion binding	2.94529090655769e-12	1.38625025335315e-09	37
Biological Process	GO:0043436	oxoacid metabolic process	1.17121839461515e-12	2.02386538589499e-09	117
Biological Process	GO:0044281	small molecule metabolic process	2.31306564770431e-12	2.99773307942479e-09	177
Molecular Function	GO:0046906	tetrapyrrole binding	5.19393911491258e-11	1.83346050756414e-08	33
Molecular Function	GO:0020037	heme binding	2.02767942868486e-10	5.72616670660604e-08	31
Biological Process	GO:0032787	monocarboxylic acid metabolic process	1.06248481715043e-10	1.01969534522173e-07	70
Biological Process	GO:0046394	carboxylic acid biosynthetic process	1.18020294585849e-10	1.01969534522173e-07	71
Biological Process	GO:1901605	alpha-amino acid metabolic process	1.59603058116817e-10	1.07616480611405e-07	59
Biological Process	GO:0016053	organic acid biosynthetic process	1.66074815758341e-10	1.07616480611405e-07	72
Biological Process	GO:0016054	organic acid catabolic process	6.356331280009e-10	3.66124681728518e-07	49
Biological Process	GO:0044283	small molecule biosynthetic process	1.94491681149812e-09	1.00824487508062e-06	99
Biological Process	GO:0046395	carboxylic acid catabolic process	3.3063520649925e-09	1.55819355499283e-06	47
Molecular Function	GO:0016505	peptidase activator activity involved in apoptotic process	1.11147172766294e-08	2.61566346576679e-06	7
Biological Process	GO:0006520	cellular amino acid metabolic process	8.08648149015172e-09	3.49336000374554e-06	69
Molecular Function	GO:0016705	oxidoreductase activity, acting on paired donors, with incorporation or reduction of molecular oxygen	1.94042873089291e-08	3.91412195431541e-06	34
Biological Process	GO:0044282	small molecule catabolic process	1.22587593344529e-08	4.88841602998493e-06	58
Molecular Function	GO:0031404	chloride ion binding	3.562381209427e-08	6.28760283463866e-06	7
Biological Process	GO:0044550	secondary metabolite biosynthetic process	2.26958671782799e-08	8.40395538944307e-06	19
Biological Process	GO:0008652	cellular amino acid biosynthetic process	2.92785719010343e-08	1.01186744489974e-05	42
Biological Process	GO:1901607	alpha-amino acid biosynthetic process	6.2645040640676e-08	2.0296993167579e-05	37
Biological Process	GO:0006790	sulfur compound metabolic process	6.76913041694485e-08	2.06418659302601e-05	64
Biological Process	GO:0009233	menaquinone metabolic process	8.40241219384549e-08	2.17898255367083e-05	20
Biological Process	GO:0009234	menaquinone biosynthetic process	8.40241219384549e-08	2.17898255367083e-05	20
Biological Process	GO:0001913	T cell mediated cytotoxicity	8.40656849410041e-08	2.17898255367083e-05	7
Biological Process	GO:0031638	zymogen activation	1.53386746137167e-07	3.78646139035749e-05	10
Biological Process	GO:0002456	T cell mediated immunity	1.65275091851643e-07	3.8944821643587e-05	9
Biological Process	GO:0042398	cellular modified amino acid biosynthetic process	1.95876551992024e-07	4.41488715446372e-05	22
Molecular Function	GO:0016831	carboxy-lyase activity	3.97110379707207e-07	6.23022062385085e-05	19
Biological Process	GO:0006575	cellular modified amino acid metabolic process	3.59804844107476e-07	7.77178463272149e-05	30
Biological Process	GO:0019748	secondary metabolic process	4.66252426444043e-07	9.66821031474368e-05	24
Biological Process	GO:0006720	isoprenoid metabolic process	9.17411424801156e-07	0.00018291772408343	25
Cellular Component	GO:0005782	peroxisomal matrix	8.53472277543145e-07	0.00027396460109135	10
Cellular Component	GO:0031907	microbody lumen	8.53472277543145e-07	0.00027396460109135	10
Biological Process	GO:0042180	cellular ketone metabolic process	1.47318937431891e-06	0.00028285235986923	41
Biological Process	GO:0044272	sulfur compound biosynthetic process	1.59338440627118e-06	0.000289551684097999	39
Biological Process	GO:0009074	aromatic amino acid family catabolic process	1.61979144267785e-06	0.000289551684097999	14
Biological Process	GO:0006629	lipid metabolic process	2.36680245655038e-06	0.000408983464491905	87
Biological Process	GO:0009273	peptidoglycan-based cell wall biogenesis	2.54751384416717e-06	0.000426010057037504	19
Biological Process	GO:0005975	carbohydrate metabolic process	3.25964121416489e-06	0.000528061876694712	74
Biological Process	GO:0019751	polyol metabolic process	3.70256161968619e-06	0.000581638770801613	22
Biological Process	GO:0001909	leukocyte mediated cytotoxicity	3.93386695260969e-06	0.000599799008303784	7
Molecular Function	GO:0008668	(2,3-dihydroxybenzoyl)adenylate synthase activity	4.31443796517922e-06	0.000609198640683305	10
Biological Process	GO:0044036	cell wall macromolecule metabolic process	4.49073444614233e-06	0.000665141924822909	18
Molecular Function	GO:0016830	carbon-carbon lyase activity	5.3925440545384e-06	0.000692206564091657	22
Biological Process	GO:0072329	monocarboxylic acid catabolic process	4.97577214675507e-06	0.000716511189132731	22
Molecular Function	GO:0008756	o-succinylbenzoate-CoA ligase activity	7.13749116221774e-06	0.000839844793420955	10
Biological Process	GO:1901606	alpha-amino acid catabolic process	6.41830537291407e-06	0.000899256623059095	26
Molecular Function	GO:0046406	magnesium protoporphyrin IX methyltransferase activity	9.06744955829105e-06	0.000984864521254381	10
Biological Process	GO:0044255	cellular lipid metabolic process	7.42170754280819e-06	0.00101247715531362	73
Molecular Function	GO:0015114	phosphate ion transmembrane transporter activity	1.04498730883717e-05	0.00105394434291291	16
Molecular Function	GO:0050218	propionate-CoA ligase activity	1.24312043493624e-05	0.00117019070275332	9
Biological Process	GO:0009237	siderophore metabolic process	9.87744424680954e-06	0.00121375658948361	10
Biological Process	GO:0019290	siderophore biosynthetic process	9.87744424680954e-06	0.00121375658948361	10
Biological Process	GO:0034440	lipid oxidation	9.94857796306718e-06	0.00121375658948361	15
Biological Process	GO:0044038	cell wall macromolecule biosynthetic process	1.00678112167815e-05	0.00121375658948361	17
Biological Process	GO:0070589	cellular component macromolecule biosynthetic process	1.00678112167815e-05	0.00121375658948361	17
Molecular Function	GO:0016405	CoA-ligase activity	1.43084570943801e-05	0.00126272133857904	10
Molecular Function	GO:0016504	peptidase activator activity	1.5355422810513e-05	0.0012754033534379	8
Biological Process	GO:0006083	acetate metabolic process	1.20762789712863e-05	0.0014228052315261	11
Biological Process	GO:0071554	cell wall organization or biogenesis	1.37927480303024e-05	0.00157824836565238	24
Biological Process	GO:0044242	cellular lipid catabolic process	1.40045186766993e-05	0.00157824836565238	21
Biological Process	GO:0019184	nonribosomal peptide biosynthetic process	1.52036372247231e-05	0.00167692883772265	12
Biological Process	GO:0009064	glutamine family amino acid metabolic process	1.65087179147018e-05	0.00178294153478779	19
Molecular Function	GO:0004043	L-aminoadipate-semialdehyde dehydrogenase activity	2.61595818878429e-05	0.00189480391890112	9
Molecular Function	GO:0004838	L-tyrosine:2-oxoglutarate aminotransferase activity	2.68385824206957e-05	0.00189480391890112	6
Molecular Function	GO:0070547	L-tyrosine aminotransferase activity	2.68385824206957e-05	0.00189480391890112	6
Biological Process	GO:0016042	lipid catabolic process	2.21693082662486e-05	0.00234542232759658	25
Molecular Function	GO:0016597	amino acid binding	3.99271109990487e-05	0.00264101226955761	10
Molecular Function	GO:0047473	D-alanine [D-alanyl carrier protein] ligase activity	4.11489163812092e-05	0.00264101226955761	9
Biological Process	GO:0019395	fatty acid oxidation	2.60941439794495e-05	0.00270544084778933	14
Molecular Function	GO:0003987	acetate-CoA ligase activity	5.10232011222068e-05	0.00313238086889374	9
Molecular Function	GO:0043177	organic acid binding	5.37387466496998e-05	0.00316162959455734	16
Molecular Function	GO:0016878	acid-thiol ligase activity	5.78701681484643e-05	0.00326850709702526	10
Biological Process	GO:0006805	xenobiotic metabolic process	3.38340591993e-05	0.00343913260567002	14
Biological Process	GO:1901663	quinone biosynthetic process	3.49055618579057e-05	0.00346794019709561	28
Biological Process	GO:0019350	teichoic acid biosynthetic process	3.61243770530793e-05	0.00346794019709561	9
Biological Process	GO:0046374	teichoic acid metabolic process	3.61243770530793e-05	0.00346794019709561	9
Biological Process	GO:1901661	quinone metabolic process	3.72379216806788e-05	0.00350984338168435	28
Biological Process	GO:0009066	aspartate family amino acid metabolic process	3.96805032127723e-05	0.00360614606628864	25
Biological Process	GO:0055086	nucleobase-containing small molecule metabolic process	3.99536661689452e-05	0.00360614606628864	66
Biological Process	GO:0001523	retinoid metabolic process	4.1414930455863e-05	0.00360614606628864	8
Biological Process	GO:0016101	diterpenoid metabolic process	4.1414930455863e-05	0.00360614606628864	8
Biological Process	GO:0015994	chlorophyll metabolic process	4.17378016931555e-05	0.00360614606628864	20
Biological Process	GO:0042546	cell wall biogenesis	4.27965646211694e-05	0.00363700640977283	19
Biological Process	GO:0042181	ketone biosynthetic process	4.45053607673174e-05	0.0036883916613787	30
Biological Process	GO:0019427	acetyl-CoA biosynthetic process from acetate	4.48242042181439e-05	0.0036883916613787	9
Biological Process	GO:0018990	ecdysis, chitin-based cuticle	5.6073660814422e-05	0.00454196652596818	6
Biological Process	GO:0006559	L-phenylalanine catabolic process	6.01359069299176e-05	0.00465968895065954	10
Biological Process	GO:1902222	erythrose 4-phosphate/phosphoenolpyruvate family amino acid catabolic process	6.01359069299176e-05	0.00465968895065954	10
Biological Process	GO:0008299	isoprenoid biosynthetic process	6.10351748070376e-05	0.00465968895065954	19
Biological Process	GO:0006577	amino-acid betaine metabolic process	6.11224630873551e-05	0.00465968895065954	12
Molecular Function	GO:0031406	carboxylic acid binding	9.94592580857535e-05	0.00540140278527246	16
Molecular Function	GO:0016620	oxidoreductase activity, acting on the aldehyde or oxo group of donors, NAD or NADP as acceptor	0.000104212083113152	0.00544990597613967	15
Biological Process	GO:0009063	cellular amino acid catabolic process	7.45453205856699e-05	0.00560062234661033	27
Molecular Function	GO:0004180	carboxypeptidase activity	0.000112832524194362	0.00568998300580138	9
Biological Process	GO:0002449	lymphocyte mediated immunity	8.48190198427391e-05	0.00628145426949656	10
Biological Process	GO:0046148	pigment biosynthetic process	8.96573829489242e-05	0.006546251735313	27
Biological Process	GO:0043648	dicarboxylic acid metabolic process	9.14713428559508e-05	0.00658593668562846	23
Biological Process	GO:0042440	pigment metabolic process	0.00010120868961291	0.00718720338292224	31
Molecular Function	GO:0016877	ligase activity, forming carbon-sulfur bonds	0.000164047082711951	0.00798739588928533	11
Molecular Function	GO:0004181	metallocarboxypeptidase activity	0.000174211676824468	0.00819956292253831	7
Molecular Function	GO:0016614	oxidoreductase activity, acting on CH-OH group of donors	0.000180262956659951	0.0082106869291565	27
Biological Process	GO:0006578	amino-acid betaine biosynthetic process	0.000123222477215876	0.00863223407955542	11
Molecular Function	GO:0016829	lyase activity	0.000198538010020177	0.00876048969214033	42
Biological Process	GO:0006817	phosphate ion transport	0.000132303755334801	0.00914483556874142	16
Biological Process	GO:0006558	L-phenylalanine metabolic process	0.000137644969000227	0.00926690284801527	10
Biological Process	GO:1902221	erythrose 4-phosphate/phosphoenolpyruvate family amino acid metabolic process	0.000137644969000227	0.00926690284801527	10
Molecular Function	GO:0016903	oxidoreductase activity, acting on the aldehyde or oxo group of donors	0.000230941489953992	0.00988149647924355	16
Biological Process	GO:0009072	aromatic amino acid family metabolic process	0.000158773932404595	0.0105523598151977	15
Biological Process	GO:0006570	tyrosine metabolic process	0.000162494967671502	0.0106629609165705	11
Molecular Function	GO:0016645	oxidoreductase activity, acting on the CH-NH group of donors	0.000257609629093404	0.0106983763611731	13
Biological Process	GO:0009067	aspartate family amino acid biosynthetic process	0.000176680234617685	0.0114406055030469	19
Biological Process	GO:0072330	monocarboxylic acid biosynthetic process	0.000178759460985108	0.0114406055030469	32
Biological Process	GO:0009117	nucleotide metabolic process	0.000181969806210384	0.0115040423828613	54
Biological Process	GO:0006753	nucleoside phosphate metabolic process	0.000194644970297998	0.0121571027231906	54
Molecular Function	GO:0070566	adenylyltransferase activity	0.000301347366514584	0.0121572137576741	14
Biological Process	GO:0019637	organophosphate metabolic process	0.000204160475790606	0.012599617934506	78
Molecular Function	GO:0004505	phenylalanine 4-monooxygenase activity	0.000338894784812353	0.0132922065598623	3
Biological Process	GO:0006767	water-soluble vitamin metabolic process	0.000226795563172297	0.013831861170414	27
Biological Process	GO:0015995	chlorophyll biosynthetic process	0.000240303222430479	0.014485254710228	18
Molecular Function	GO:0047688	aspartate 4-decarboxylase activity	0.000408622048585724	0.0155939008811633	4
Biological Process	GO:0010952	positive regulation of peptidase activity	0.000270725555433164	0.0157967373233203	13
Biological Process	GO:0000097	sulfur amino acid biosynthetic process	0.00027349219598502	0.0157967373233203	11
Biological Process	GO:0008610	lipid biosynthetic process	0.000278585794570547	0.0157967373233203	55
Biological Process	GO:0006631	fatty acid metabolic process	0.000285000111678628	0.0157967373233203	29
Biological Process	GO:0048207	vesicle targeting, rough ER to cis-Golgi	0.000285184312202585	0.0157967373233203	8
Biological Process	GO:0048208	COPII vesicle coating	0.000285184312202585	0.0157967373233203	8
Biological Process	GO:0120254	olefinic compound metabolic process	0.000285184312202585	0.0157967373233203	8
Biological Process	GO:0042178	xenobiotic catabolic process	0.000286437752390453	0.0157967373233203	10
Biological Process	GO:0042537	benzene-containing compound metabolic process	0.00030039580293462	0.0163921246569797	13
Cellular Component	GO:0033116	endoplasmic reticulum-Golgi intermediate compartment membrane	7.78946540690002e-05	0.016669455970766	8
Molecular Function	GO:0008199	ferric iron binding	0.000497367258473323	0.0184811202359035	5
Molecular Function	GO:0030729	acetoacetate-CoA ligase activity	0.000517983848471526	0.0187536716420973	7
Biological Process	GO:0006536	glutamate metabolic process	0.000348565636496848	0.0188225443708298	12
Biological Process	GO:0033540	fatty acid beta-oxidation using acyl-CoA oxidase	0.000383892053644675	0.0205164577947834	4
Biological Process	GO:0009102	biotin biosynthetic process	0.000388603273433526	0.0205563200967286	12
Biological Process	GO:1901575	organic substance catabolic process	0.000397146691109448	0.0207960449162766	124
Biological Process	GO:0002460	adaptive immune response based on somatic recombination of immune receptors built from immunoglobulin superfamily domains	0.000427737399009356	0.022173906764645	10
Molecular Function	GO:0008238	exopeptidase activity	0.000630133375277566	0.0222217667666908	14
Molecular Function	GO:0015291	secondary active transmembrane transporter activity	0.000645249601582381	0.0222217667666908	29
Biological Process	GO:0009086	methionine biosynthetic process	0.000437613471227304	0.0222410611259053	9
Biological Process	GO:0010124	phenylacetate catabolic process	0.000437613471227304	0.0222410611259053	9
Biological Process	GO:0043053	dauer entry	0.000469276539384898	0.023618733788071	6
Biological Process	GO:0006721	terpenoid metabolic process	0.000496352533227063	0.0247412647331644	11
Biological Process	GO:0006901	vesicle coating	0.000563453136456357	0.027298514573736	8
Biological Process	GO:0018364	peptidyl-glutamine methylation	0.000563453136456357	0.027298514573736	8
Biological Process	GO:0019878	lysine biosynthetic process via aminoadipic acid	0.000563453136456357	0.027298514573736	8
Molecular Function	GO:0004510	tryptophan 5-monooxygenase activity	0.000819160685950611	0.0275394021086253	3
Biological Process	GO:0009062	fatty acid catabolic process	0.000589856637721665	0.0283131186106399	12
Biological Process	GO:0006635	fatty acid beta-oxidation	0.000622665414539063	0.0296137386144083	10
Biological Process	GO:0006531	aspartate metabolic process	0.000630124396632891	0.0296960442922264	5
Biological Process	GO:0006778	porphyrin-containing compound metabolic process	0.000689604458521831	0.0320086011883941	22
Biological Process	GO:0019319	hexose biosynthetic process	0.000691543852835674	0.0320086011883941	11
Molecular Function	GO:0048472	threonine-phosphate decarboxylase activity	0.000996428344483703	0.0327199261025811	4
Biological Process	GO:0046364	monosaccharide biosynthetic process	0.000719498388583681	0.0328113449904269	12
Biological Process	GO:0044248	cellular catabolic process	0.000721545781039481	0.0328113449904269	122
Biological Process	GO:0030149	sphingolipid catabolic process	0.000745032024120339	0.0332952242503434	6
Biological Process	GO:0046466	membrane lipid catabolic process	0.000745032024120339	0.0332952242503434	6
Biological Process	GO:0042573	retinoic acid metabolic process	0.000781014792633116	0.0345500535830698	3
Biological Process	GO:0042364	water-soluble vitamin biosynthetic process	0.000786440262886235	0.0345500535830698	23
Biological Process	GO:0006637	acyl-CoA metabolic process	0.000827072857334629	0.035729547436856	15
Biological Process	GO:0035383	thioester metabolic process	0.000827072857334629	0.035729547436856	15
Biological Process	GO:0033013	tetrapyrrole metabolic process	0.000836396682641607	0.0358337223373065	28
Biological Process	GO:0000096	sulfur amino acid metabolic process	0.000872166197493918	0.0363798036779813	12
Biological Process	GO:0006625	protein targeting to peroxisome	0.000890910168745449	0.0363798036779813	8
Biological Process	GO:0072662	protein localization to peroxisome	0.000890910168745449	0.0363798036779813	8
Biological Process	GO:0072663	establishment of protein localization to peroxisome	0.000890910168745449	0.0363798036779813	8
Biological Process	GO:0006766	vitamin metabolic process	0.000891249048438199	0.0363798036779813	29
Biological Process	GO:0016051	carbohydrate biosynthetic process	0.000891249048438199	0.0363798036779813	29
Biological Process	GO:1901565	organonitrogen compound catabolic process	0.000903571316287255	0.0365946383096338	79
Molecular Function	GO:0008483	transaminase activity	0.00114440012295417	0.0367248403093476	8
Biological Process	GO:0043649	dicarboxylic acid catabolic process	0.000922888096129881	0.0370872239561031	6
Biological Process	GO:0006768	biotin metabolic process	0.00095808628921688	0.0382055332561562	12
Cellular Component	GO:0005788	endoplasmic reticulum lumen	0.000265415246788078	0.0385295485974201	12
Cellular Component	GO:0005783	endoplasmic reticulum	0.000402942947048309	0.0385295485974201	63
Cellular Component	GO:0005777	peroxisome	0.000420104112432929	0.0385295485974201	14
Cellular Component	GO:0042579	microbody	0.000420104112432929	0.0385295485974201	14
Biological Process	GO:0009065	glutamine family amino acid catabolic process	0.000983052857905157	0.0389018779800026	9
Molecular Function	GO:0008374	O-acyltransferase activity	0.00125486554513649	0.0393748922162826	10
Biological Process	GO:1901135	carbohydrate derivative metabolic process	0.00103663603584682	0.0407115243168931	86
Biological Process	GO:0006569	tryptophan catabolic process	0.00110106193042996	0.0425963063234993	5
Biological Process	GO:0046218	indolalkylamine catabolic process	0.00110106193042996	0.0425963063234993	5
Molecular Function	GO:0016740	transferase activity	0.00139161325035873	0.0427164762936203	174
Biological Process	GO:0006555	methionine metabolic process	0.00111257987638372	0.0427230672531347	9
Molecular Function	GO:0047475	phenylacetate-CoA ligase activity	0.00144232974301572	0.0428509116477465	4
Molecular Function	GO:0008171	O-methyltransferase activity	0.00145668821465427	0.0428509116477465	11
Molecular Function	GO:0016769	transferase activity, transferring nitrogenous groups	0.00150605908005869	0.0433990902253647	8
Molecular Function	GO:0015169	glycerol-3-phosphate transmembrane transporter activity	0.00158415220579088	0.0445785157491689	3
Molecular Function	GO:0016779	nucleotidyltransferase activity	0.001610130526351	0.0445785157491689	41
Biological Process	GO:0043574	peroxisomal transport	0.00118335639771346	0.0451067615128427	8
Molecular Function	GO:0004553	hydrolase activity, hydrolyzing O-glycosyl compounds	0.00170539236175077	0.0459944878394163	19
Molecular Function	GO:0015297	antiporter activity	0.00172642199397243	0.0459944878394163	12
Molecular Function	GO:0015119	hexose phosphate transmembrane transporter activity	0.00197593117877621	0.0465002470738669	2
Molecular Function	GO:0015315	organophosphate:inorganic phosphate antiporter activity	0.00197593117877621	0.0465002470738669	2
Molecular Function	GO:0015526	hexose-phosphate:inorganic phosphate antiporter activity	0.00197593117877621	0.0465002470738669	2
Molecular Function	GO:0034186	apolipoprotein A-I binding	0.00197593117877621	0.0465002470738669	2
Molecular Function	GO:0047196	long-chain-alcohol O-fatty-acyltransferase activity	0.00197593117877621	0.0465002470738669	2
Molecular Function	GO:0061513	glucose 6-phosphate:inorganic phosphate antiporter activity	0.00197593117877621	0.0465002470738669	2
Molecular Function	GO:0070005	cysteine-type aminopeptidase activity	0.00197593117877621	0.0465002470738669	2
Biological Process	GO:0033865	nucleoside bisphosphate metabolic process	0.00132567240907138	0.0492109381126827	19
Biological Process	GO:0033875	ribonucleoside bisphosphate metabolic process	0.00132567240907138	0.0492109381126827	19
Biological Process	GO:0034032	purine nucleoside bisphosphate metabolic process	0.00132567240907138	0.0492109381126827	19
Biological Process	GO:0006572	tyrosine catabolic process	0.00135579952275917	0.0492109381126827	8
Biological Process	GO:0048199	vesicle targeting, to, from or within Golgi	0.00135579952275917	0.0492109381126827	8
Biological Process	GO:0090114	COPII-coated vesicle budding	0.00135579952275917	0.0492109381126827	8
Biological Process	GO:0009437	carnitine metabolic process	0.00135747765241389	0.0492109381126827	4
Molecular Function	GO:0019842	vitamin binding	0.00215912655105836	0.0494623351502659	15
Molecular Function	GO:0016747	acyltransferase activity, transferring groups other than amino-acyl groups	0.00217425943084298	0.0494623351502659	29
Molecular Function	GO:0008061	chitin binding	0.0022068888912654	0.0494623351502659	17
Biological Process	GO:0034620	cellular response to unfolded protein	0.00137540139640116	0.0495144502704417	12
Biological Process	GO:0019439	aromatic compound catabolic process	0.00144994134372645	0.051837902937089	49
Biological Process	GO:0009056	catabolic process	0.00148188606847299	0.0526171053353697	136
Biological Process	GO:0015794	glycerol-3-phosphate transmembrane transport	0.00151123117651012	0.0529339352637057	3
Biological Process	GO:0032729	positive regulation of interferon-gamma production	0.00151123117651012	0.0529339352637057	3
Biological Process	GO:0006568	tryptophan metabolic process	0.00157066171034754	0.0542820687096111	7
Biological Process	GO:0006586	indolalkylamine metabolic process	0.00157066171034754	0.0542820687096111	7
Molecular Function	GO:0015103	inorganic anion transmembrane transporter activity	0.0025732125446747	0.0567715017668855	21
Molecular Function	GO:0004511	tyrosine 3-monooxygenase activity	0.00268081367665552	0.0572631600690881	3
Molecular Function	GO:0004611	phosphoenolpyruvate carboxykinase activity	0.00268081367665552	0.0572631600690881	3
Molecular Function	GO:0008514	organic anion transmembrane transporter activity	0.0027171612780658	0.0572631600690881	26
Biological Process	GO:0006779	porphyrin-containing compound biosynthetic process	0.00179538373705992	0.0601036469165996	20
Biological Process	GO:0001906	cell killing	0.00182384155522144	0.0601036469165996	7
Biological Process	GO:0046477	glycosylceramide catabolic process	0.00189340653280351	0.0601036469165996	4
Biological Process	GO:0002368	B cell cytokine production	0.00191302116922047	0.0601036469165996	2
Biological Process	GO:0002836	positive regulation of response to tumor cell	0.00191302116922047	0.0601036469165996	2
Biological Process	GO:0002839	positive regulation of immune response to tumor cell	0.00191302116922047	0.0601036469165996	2
Biological Process	GO:0002842	positive regulation of T cell mediated immune response to tumor cell	0.00191302116922047	0.0601036469165996	2
Biological Process	GO:0015712	hexose phosphate transport	0.00191302116922047	0.0601036469165996	2
Biological Process	GO:0015760	glucose-6-phosphate transport	0.00191302116922047	0.0601036469165996	2
Biological Process	GO:0032957	inositol trisphosphate metabolic process	0.00191302116922047	0.0601036469165996	2
Biological Process	GO:0042120	alginic acid metabolic process	0.00191302116922047	0.0601036469165996	2
Biological Process	GO:0042121	alginic acid biosynthetic process	0.00191302116922047	0.0601036469165996	2
Biological Process	GO:0055113	epiboly involved in gastrulation with mouth forming second	0.00191302116922047	0.0601036469165996	2
Biological Process	GO:1904069	ascaroside metabolic process	0.00191302116922047	0.0601036469165996	2
Biological Process	GO:1904070	ascaroside biosynthetic process	0.00191302116922047	0.0601036469165996	2
Biological Process	GO:0071466	cellular response to xenobiotic stimulus	0.00196498218538818	0.0613642629460985	15
Biological Process	GO:0055115	entry into diapause	0.00197856601592487	0.0614184803985302	6
Molecular Function	GO:0015562	efflux transmembrane transporter activity	0.0030431880428393	0.0631909046542513	7
Molecular Function	GO:0016874	ligase activity	0.00309878725929517	0.063412863914852	28
Biological Process	GO:0006094	gluconeogenesis	0.00205617441024652	0.0634476675161784	10
Biological Process	GO:0042558	pteridine-containing compound metabolic process	0.00209767108505472	0.0643451296149328	12
Molecular Function	GO:0016746	acyltransferase activity	0.00321920391273146	0.0649359417825259	32
Molecular Function	GO:0008028	monocarboxylic acid transmembrane transporter activity	0.00345131212688487	0.0686373622980484	19
Molecular Function	GO:0016616	oxidoreductase activity, acting on the CH-OH group of donors, NAD or NADP as acceptor	0.0036357168442198	0.0711924750920534	20
Molecular Function	GO:0030170	pyridoxal phosphate binding	0.00368063079441919	0.0711924750920534	10
Molecular Function	GO:0050660	flavin adenine dinucleotide binding	0.00373623141872722	0.0712913346384167	13
Biological Process	GO:0043647	inositol phosphate metabolic process	0.00234655242783787	0.0715560457994795	6
Biological Process	GO:0009410	response to xenobiotic stimulus	0.0024096970012645	0.0730518669857026	22
Biological Process	GO:0033014	tetrapyrrole biosynthetic process	0.00243435071032501	0.0733701981530515	25
Molecular Function	GO:0070279	vitamin B6 binding	0.0040161080980273	0.0741412702206845	10
Molecular Function	GO:0051119	sugar transmembrane transporter activity	0.0040234303811906	0.0741412702206845	16
Molecular Function	GO:0008336	gamma-butyrobetaine dioxygenase activity	0.00414813055767286	0.0741412702206845	3
Molecular Function	GO:0009016	succinyldiaminopimelate transaminase activity	0.00414813055767286	0.0741412702206845	3
Molecular Function	GO:0009486	cytochrome bo3 ubiquinol oxidase activity	0.00414813055767286	0.0741412702206845	3
Molecular Function	GO:0022804	active transmembrane transporter activity	0.00422326431998584	0.07454061524775	50
Biological Process	GO:0048194	Golgi vesicle budding	0.00253958144214451	0.0749718065007825	8
Biological Process	GO:0016102	diterpenoid biosynthetic process	0.00255884049475205	0.0749718065007825	3
Biological Process	GO:0019377	glycolipid catabolic process	0.00255980126362625	0.0749718065007825	4
Biological Process	GO:0046479	glycosphingolipid catabolic process	0.00255980126362625	0.0749718065007825	4
Biological Process	GO:0046514	ceramide catabolic process	0.00255980126362625	0.0749718065007825	4
Biological Process	GO:0002250	adaptive immune response	0.00273112619438894	0.0795402145601813	10
Biological Process	GO:0006525	arginine metabolic process	0.00277624509688891	0.0804025395657659	7
Molecular Function	GO:0016798	hydrolase activity, acting on glycosyl bonds	0.00483851385968613	0.0843454514799607	20
Biological Process	GO:0005996	monosaccharide metabolic process	0.00301086950810266	0.0867130418333565	25
Molecular Function	GO:0015144	carbohydrate transmembrane transporter activity	0.00515036153199926	0.0873394114366245	18
Molecular Function	GO:0016646	oxidoreductase activity, acting on the CH-NH group of donors, NAD or NADP as acceptor	0.00538930028294196	0.0873394114366245	8
Molecular Function	GO:0001758	retinal dehydrogenase activity	0.00575252497422526	0.0873394114366245	2
Molecular Function	GO:0004301	epoxide hydrolase activity	0.00575252497422526	0.0873394114366245	2
Molecular Function	GO:0004590	orotidine-5'-phosphate decarboxylase activity	0.00575252497422526	0.0873394114366245	2
Molecular Function	GO:0004613	phosphoenolpyruvate carboxykinase (GTP) activity	0.00575252497422526	0.0873394114366245	2
Molecular Function	GO:0008035	high-density lipoprotein particle binding	0.00575252497422526	0.0873394114366245	2
Molecular Function	GO:0016406	carnitine O-acyltransferase activity	0.00575252497422526	0.0873394114366245	2
Molecular Function	GO:0016803	ether hydrolase activity	0.00575252497422526	0.0873394114366245	2
Molecular Function	GO:0030410	nicotianamine synthase activity	0.00575252497422526	0.0873394114366245	2
Molecular Function	GO:0050353	trimethyllysine dioxygenase activity	0.00575252497422526	0.0873394114366245	2
Molecular Function	GO:0051765	inositol tetrakisphosphate kinase activity	0.00575252497422526	0.0873394114366245	2
Molecular Function	GO:0004336	galactosylceramidase activity	0.00601788481221642	0.0884706720502334	3
Molecular Function	GO:0015486	glycoside-pentoside-hexuronide:cation symporter activity	0.00601788481221642	0.0884706720502334	3
Molecular Function	GO:0016801	hydrolase activity, acting on ether bonds	0.00601788481221642	0.0884706720502334	3
Molecular Function	GO:0016411	acylglycerol O-acyltransferase activity	0.00613149899236911	0.0884706720502334	5
Molecular Function	GO:0005342	organic acid transmembrane transporter activity	0.00620297204884781	0.0884706720502334	26
Molecular Function	GO:0046943	carboxylic acid transmembrane transporter activity	0.00620297204884781	0.0884706720502334	26
Biological Process	GO:0030258	lipid modification	0.00313206859638088	0.0897052132797705	17
Biological Process	GO:0008643	carbohydrate transport	0.00326456846345321	0.0929863896403377	24
Molecular Function	GO:0004497	monooxygenase activity	0.00671958880375009	0.0948805939089513	13
Biological Process	GO:0006562	proline catabolic process	0.0033584184802976	0.0951368382615451	5
Biological Process	GO:0009084	glutamine family amino acid biosynthetic process	0.00356567645903195	0.0990389610101402	8
Biological Process	GO:0035384	thioester biosynthetic process	0.00357258597779634	0.0990389610101402	10
Biological Process	GO:0046916	cellular transition metal ion homeostasis	0.00357258597779634	0.0990389610101402	10
Biological Process	GO:0071616	acyl-CoA biosynthetic process	0.00357258597779634	0.0990389610101402	10
Biological Process	GO:0016137	glycoside metabolic process	0.00359659002918436	0.0991740569749559	7
Molecular Function	GO:0015922	aspartate oxidase activity	0.00720894639566051	0.0998586028679464	4
Molecular Function	GO:0008235	metalloexopeptidase activity	0.00721358179357686	0.0998586028679464	8
Molecular Function	GO:0016787	hydrolase activity	0.00767865197086307	0.105264627018045	167
Biological Process	GO:0009110	vitamin biosynthetic process	0.00386194928408728	0.105485479734446	24
Biological Process	GO:0007568	aging	0.00390817272128875	0.105485479734446	33
Biological Process	GO:0010430	fatty acid omega-oxidation	0.00396159726332039	0.105485479734446	3
Biological Process	GO:0019877	diaminopimelate biosynthetic process	0.00396159726332039	0.105485479734446	3
Biological Process	GO:0042574	retinal metabolic process	0.00396159726332039	0.105485479734446	3
Biological Process	GO:0045329	carnitine biosynthetic process	0.00396159726332039	0.105485479734446	3
Biological Process	GO:0007031	peroxisome organization	0.00397079388665968	0.105485479734446	8
Biological Process	GO:0006085	acetyl-CoA biosynthetic process	0.00403022224586968	0.105485479734446	9
Biological Process	GO:0006020	inositol metabolic process	0.00404930757468264	0.105485479734446	5
Biological Process	GO:0006677	glycosylceramide metabolic process	0.00404930757468264	0.105485479734446	5
Biological Process	GO:0042436	indole-containing compound catabolic process	0.00404930757468264	0.105485479734446	5
Molecular Function	GO:0046914	transition metal ion binding	0.00794635760041295	0.107529185282181	81
Molecular Function	GO:0016879	ligase activity, forming carbon-nitrogen bonds	0.00799615046361827	0.107529185282181	11
Biological Process	GO:0046173	polyol biosynthetic process	0.00423939207982221	0.109374828046269	10
Biological Process	GO:0003333	amino acid transmembrane transport	0.004256736039289	0.109374828046269	14
Biological Process	GO:0016485	protein processing	0.00429153517625379	0.109374828046269	19
Biological Process	GO:0006006	glucose metabolic process	0.00429436961718879	0.109374828046269	16
Biological Process	GO:0019693	ribose phosphate metabolic process	0.00430410202959854	0.109374828046269	40
Biological Process	GO:0050667	homocysteine metabolic process	0.00434095236745942	0.109773156453218	4
Molecular Function	GO:0016842	amidine-lyase activity	0.0083153527836071	0.110766774815596	3
Biological Process	GO:0006986	response to unfolded protein	0.004470758477156	0.112506854104741	12
Molecular Function	GO:0008509	anion transmembrane transporter activity	0.00855002292197955	0.112828339867618	33
Biological Process	GO:0072521	purine-containing compound metabolic process	0.00452328157660358	0.113278703831464	42
Cellular Component	GO:0046696	lipopolysaccharide receptor complex	0.00146760400304648	0.11777522124448	2
Molecular Function	GO:0071949	FAD binding	0.00902042852119801	0.117933750666033	6
Molecular Function	GO:0042910	xenobiotic transmembrane transporter activity	0.00925738784423252	0.11992139115648	17
Biological Process	GO:0042445	hormone metabolic process	0.00485379995433077	0.120971629631013	13
Biological Process	GO:0046942	carboxylic acid transport	0.00491341598020676	0.121871523643023	31
Molecular Function	GO:0016651	oxidoreductase activity, acting on NAD(P)H	0.0098051367747421	0.125862301144871	14
Biological Process	GO:0019287	isopentenyl diphosphate biosynthetic process, mevalonate pathway	0.00515697849818302	0.127303697783718	7
Molecular Function	GO:0051087	chaperone binding	0.0102272670635945	0.129234517139812	10
Molecular Function	GO:1901505	carbohydrate derivative transmembrane transporter activity	0.0104242385538921	0.129234517139812	11
Molecular Function	GO:0043621	protein self-association	0.0105938297584115	0.129234517139812	7
Molecular Function	GO:0050511	undecaprenyldiphospho-muramoylpentapeptide beta-N-acetylglucosaminyltransferase activity	0.0106384989951633	0.129234517139812	4
Molecular Function	GO:0004144	diacylglycerol O-acyltransferase activity	0.0110599494482784	0.129234517139812	3
Molecular Function	GO:0019825	oxygen binding	0.0110599494482784	0.129234517139812	3
Molecular Function	GO:0015605	organophosphate ester transmembrane transporter activity	0.0111532229654641	0.129234517139812	5
Molecular Function	GO:0004356	glutamate-ammonia ligase activity	0.0111661551636382	0.129234517139812	2
Molecular Function	GO:0004359	glutaminase activity	0.0111661551636382	0.129234517139812	2
Molecular Function	GO:0004489	methylenetetrahydrofolate reductase (NAD(P)H) activity	0.0111661551636382	0.129234517139812	2
Molecular Function	GO:0016211	ammonia ligase activity	0.0111661551636382	0.129234517139812	2
Molecular Function	GO:0052913	16S rRNA (guanine(966)-N(2))-methyltransferase activity	0.0111661551636382	0.129234517139812	2
Biological Process	GO:0009259	ribonucleotide metabolic process	0.00549002242201251	0.129533646049296	39
Biological Process	GO:0002138	retinoic acid biosynthetic process	0.00557214565374093	0.129533646049296	2
Biological Process	GO:0030417	nicotianamine metabolic process	0.00557214565374093	0.129533646049296	2
Biological Process	GO:0030418	nicotianamine biosynthetic process	0.00557214565374093	0.129533646049296	2
Biological Process	GO:0042904	9-cis-retinoic acid biosynthetic process	0.00557214565374093	0.129533646049296	2
Biological Process	GO:0042905	9-cis-retinoic acid metabolic process	0.00557214565374093	0.129533646049296	2
Biological Process	GO:0046373	L-arabinose metabolic process	0.00557214565374093	0.129533646049296	2
Biological Process	GO:0071839	apoptotic process in bone marrow cell	0.00557214565374093	0.129533646049296	2
Biological Process	GO:0071865	regulation of apoptotic process in bone marrow cell	0.00557214565374093	0.129533646049296	2
Biological Process	GO:0071866	negative regulation of apoptotic process in bone marrow cell	0.00557214565374093	0.129533646049296	2
Biological Process	GO:0097155	fasciculation of sensory neuron axon	0.00557214565374093	0.129533646049296	2
Biological Process	GO:1903297	regulation of hypoxia-induced intrinsic apoptotic signaling pathway	0.00557214565374093	0.129533646049296	2
Biological Process	GO:1903298	negative regulation of hypoxia-induced intrinsic apoptotic signaling pathway	0.00557214565374093	0.129533646049296	2
Biological Process	GO:0019432	triglyceride biosynthetic process	0.00572539251964791	0.129610139637097	5
Biological Process	GO:0022611	dormancy process	0.00572749494536699	0.129610139637097	6
Biological Process	GO:0006683	galactosylceramide catabolic process	0.00575044986815826	0.129610139637097	3
Biological Process	GO:0010312	detoxification of zinc ion	0.00575044986815826	0.129610139637097	3
Biological Process	GO:0019376	galactolipid catabolic process	0.00575044986815826	0.129610139637097	3
Biological Process	GO:0043030	regulation of macrophage activation	0.00575044986815826	0.129610139637097	3
Biological Process	GO:0046672	positive regulation of compound eye retinal cell programmed cell death	0.00575044986815826	0.129610139637097	3
Biological Process	GO:0035967	cellular response to topologically incorrect protein	0.00587062778825825	0.131746036598834	13
Molecular Function	GO:0003964	RNA-directed DNA polymerase activity	0.011480913624763	0.131797154781832	14
Biological Process	GO:1903825	organic acid transmembrane transport	0.00611267866653844	0.136000541662383	18
Biological Process	GO:1905039	carboxylic acid transmembrane transport	0.00611267866653844	0.136000541662383	18
Biological Process	GO:0098656	anion transmembrane transport	0.00614662606207215	0.136171408144368	28
Molecular Function	GO:0016209	antioxidant activity	0.0125570452073003	0.136351856080346	10
Molecular Function	GO:0005047	signal recognition particle binding	0.012662942175973	0.136351856080346	6
Molecular Function	GO:0004491	methylmalonate-semialdehyde dehydrogenase (acylating) activity	0.0126884435800209	0.136351856080346	4
Molecular Function	GO:0004777	succinate-semialdehyde dehydrogenase (NAD+) activity	0.0126884435800209	0.136351856080346	4
Molecular Function	GO:0005504	fatty acid binding	0.0126884435800209	0.136351856080346	4
Molecular Function	GO:0009013	succinate-semialdehyde dehydrogenase [NAD(P)+] activity	0.0126884435800209	0.136351856080346	4
Molecular Function	GO:0016641	oxidoreductase activity, acting on the CH-NH2 group of donors, oxygen as acceptor	0.0126884435800209	0.136351856080346	4
Molecular Function	GO:0004029	aldehyde dehydrogenase (NAD+) activity	0.0127467740811655	0.136351856080346	5
Molecular Function	GO:0004030	aldehyde dehydrogenase [NAD(P)+] activity	0.0127467740811655	0.136351856080346	5
Biological Process	GO:0010565	regulation of cellular ketone metabolic process	0.0063033935256907	0.138460983208392	9
Biological Process	GO:2001235	positive regulation of apoptotic signaling pathway	0.0063033935256907	0.138460983208392	9
Biological Process	GO:1901361	organic cyclic compound catabolic process	0.00642668507453987	0.140573567200062	45
Biological Process	GO:0009448	gamma-aminobutyric acid metabolic process	0.00652418435985693	0.140970307140744	6
Biological Process	GO:0006066	alcohol metabolic process	0.00653707844590964	0.140970307140744	27
Biological Process	GO:0006672	ceramide metabolic process	0.00655359645465265	0.140970307140744	8
Biological Process	GO:0009252	peptidoglycan biosynthetic process	0.00655359645465265	0.140970307140744	8
Biological Process	GO:0015718	monocarboxylic acid transport	0.00661109410611307	0.141619470438389	22
Biological Process	GO:0006541	glutamine metabolic process	0.0067240229290751	0.143445822486935	5
Biological Process	GO:0009150	purine ribonucleotide metabolic process	0.00711415600199173	0.151146658665267	37
Molecular Function	GO:0016880	acid-ammonia (or amide) ligase activity	0.0142658226833659	0.15145369645799	3
Molecular Function	GO:0004568	chitinase activity	0.0149741704449699	0.154332326045967	4
Molecular Function	GO:0005385	zinc ion transmembrane transporter activity	0.0149741704449699	0.154332326045967	4
Molecular Function	GO:0008198	ferrous iron binding	0.0149741704449699	0.154332326045967	4
Molecular Function	GO:0008802	betaine-aldehyde dehydrogenase activity	0.0149741704449699	0.154332326045967	4
Biological Process	GO:0042133	neurotransmitter metabolic process	0.00737577913169636	0.155275185403821	10
Biological Process	GO:0006091	generation of precursor metabolites and energy	0.00737658613585154	0.155275185403821	38
Biological Process	GO:0006726	eye pigment biosynthetic process	0.00739833541565273	0.155275185403821	6
Biological Process	GO:0043065	positive regulation of apoptotic process	0.00745178702518772	0.155766386849085	22
Biological Process	GO:0019362	pyridine nucleotide metabolic process	0.00761863912672921	0.158614559168531	12
Biological Process	GO:0015711	organic anion transport	0.00765768852722728	0.158789829300585	36
Biological Process	GO:0046653	tetrahydrofolate metabolic process	0.00783843263418145	0.159126538307156	5
Biological Process	GO:0009085	lysine biosynthetic process	0.00794085686455143	0.159126538307156	10
Biological Process	GO:0032607	interferon-alpha production	0.00795018777421941	0.159126538307156	3
Biological Process	GO:0032609	interferon-gamma production	0.00795018777421941	0.159126538307156	3
Biological Process	GO:0032647	regulation of interferon-alpha production	0.00795018777421941	0.159126538307156	3
Biological Process	GO:0032649	regulation of interferon-gamma production	0.00795018777421941	0.159126538307156	3
Biological Process	GO:0032727	positive regulation of interferon-alpha production	0.00795018777421941	0.159126538307156	3
Biological Process	GO:0032958	inositol phosphate biosynthetic process	0.00795018777421941	0.159126538307156	3
Biological Process	GO:0046670	positive regulation of retinal cell programmed cell death	0.00795018777421941	0.159126538307156	3
Biological Process	GO:0034754	cellular hormone metabolic process	0.00807652836791775	0.160391225548002	9
Biological Process	GO:0006084	acetyl-CoA metabolic process	0.00813391426492949	0.160391225548002	11
Biological Process	GO:0055076	transition metal ion homeostasis	0.00813391426492949	0.160391225548002	11
Biological Process	GO:0015698	inorganic anion transport	0.00813713200600397	0.160391225548002	21
Biological Process	GO:0006103	2-oxoglutarate metabolic process	0.00833094819283638	0.16297220917609	4
Biological Process	GO:0035337	fatty-acyl-CoA metabolic process	0.00833094819283638	0.16297220917609	4
Biological Process	GO:0009309	amine biosynthetic process	0.0086188918751772	0.167342080452879	8
Biological Process	GO:0042401	cellular biogenic amine biosynthetic process	0.0086188918751772	0.167342080452879	8
Molecular Function	GO:0016788	hydrolase activity, acting on ester bonds	0.0163781386790674	0.167579216049588	67
Biological Process	GO:0042430	indole-containing compound metabolic process	0.00881695371192734	0.170548835979968	7
Biological Process	GO:0046460	neutral lipid biosynthetic process	0.00907493413643159	0.174238735419487	5
Biological Process	GO:0046463	acylglycerol biosynthetic process	0.00907493413643159	0.174238735419487	5
Biological Process	GO:0043068	positive regulation of programmed cell death	0.00922326400012058	0.176169417008859	23
Biological Process	GO:0006875	cellular metal ion homeostasis	0.00924345706527966	0.176169417008859	20
Molecular Function	GO:0003842	1-pyrroline-5-carboxylate dehydrogenase activity	0.0175036281436522	0.176536592420264	4
Molecular Function	GO:0047570	3-oxoadipate enol-lactonase activity	0.0175036281436522	0.176536592420264	4
Biological Process	GO:0042441	eye pigment metabolic process	0.00939502993795097	0.177104855266683	6
Biological Process	GO:0043324	pigment metabolic process involved in developmental pigmentation	0.00939502993795097	0.177104855266683	6
Biological Process	GO:0043474	pigment metabolic process involved in pigmentation	0.00939502993795097	0.177104855266683	6
Molecular Function	GO:0004837	tyrosine decarboxylase activity	0.0179424009577738	0.178367705543499	3
Molecular Function	GO:0045735	nutrient reservoir activity	0.0180641514820966	0.178367705543499	2
Molecular Function	GO:0047746	chlorophyllase activity	0.0180641514820966	0.178367705543499	2
Biological Process	GO:0000373	Group II intron splicing	0.00951348413584264	0.178688049855827	14
Biological Process	GO:0019318	hexose metabolic process	0.00991011064187479	0.185465752951187	21
Molecular Function	GO:0019902	phosphatase binding	0.0189557362845086	0.185871525234209	11
Biological Process	GO:0006681	galactosylceramide metabolic process	0.0100597424108486	0.186916504149962	4
Biological Process	GO:0019374	galactolipid metabolic process	0.0100597424108486	0.186916504149962	4
Molecular Function	GO:0022853	active ion transmembrane transporter activity	0.0192763961311759	0.187712216118761	37
Cellular Component	GO:0030134	COPII-coated ER to Golgi transport vesicle	0.00264219629373887	0.188476668953373	9
Biological Process	GO:0019674	NAD metabolic process	0.0105254331691417	0.190162477835993	6
Biological Process	GO:0015990	electron transport coupled proton transport	0.0105800398828619	0.190162477835993	3
Biological Process	GO:0042102	positive regulation of T cell proliferation	0.0105800398828619	0.190162477835993	3
Biological Process	GO:0002347	response to tumor cell	0.010821360139201	0.190162477835993	2
Biological Process	GO:0002418	immune response to tumor cell	0.010821360139201	0.190162477835993	2
Biological Process	GO:0002424	T cell mediated immune response to tumor cell	0.010821360139201	0.190162477835993	2
Biological Process	GO:0002834	regulation of response to tumor cell	0.010821360139201	0.190162477835993	2
Biological Process	GO:0002837	regulation of immune response to tumor cell	0.010821360139201	0.190162477835993	2
Biological Process	GO:0002840	regulation of T cell mediated immune response to tumor cell	0.010821360139201	0.190162477835993	2
Biological Process	GO:0006542	glutamine biosynthetic process	0.010821360139201	0.190162477835993	2
Biological Process	GO:0032474	otolith morphogenesis	0.010821360139201	0.190162477835993	2
Biological Process	GO:0042810	pheromone metabolic process	0.010821360139201	0.190162477835993	2
Biological Process	GO:0042811	pheromone biosynthetic process	0.010821360139201	0.190162477835993	2
Biological Process	GO:0043032	positive regulation of macrophage activation	0.010821360139201	0.190162477835993	2
Biological Process	GO:0070500	poly-gamma-glutamate metabolic process	0.010821360139201	0.190162477835993	2
Biological Process	GO:0070501	poly-gamma-glutamate biosynthetic process	0.010821360139201	0.190162477835993	2
Molecular Function	GO:0043531	ADP binding	0.019732834859642	0.190840841245305	9
Molecular Function	GO:0052689	carboxylic ester hydrolase activity	0.019973904839368	0.190937339871407	13
Molecular Function	GO:0000179	rRNA (adenine-N6,N6-)-dimethyltransferase activity	0.0202837117427132	0.190937339871407	4
Molecular Function	GO:0015514	nitrite efflux transmembrane transporter activity	0.0202837117427132	0.190937339871407	4
Molecular Function	GO:0033764	steroid dehydrogenase activity, acting on the CH-OH group of donors, NAD or NADP as acceptor	0.0202837117427132	0.190937339871407	4
Biological Process	GO:0034311	diol metabolic process	0.0111360997955658	0.195032234257477	8
Biological Process	GO:0033866	nucleoside bisphosphate biosynthetic process	0.0117466133645387	0.203660346761767	13
Biological Process	GO:0034030	ribonucleoside bisphosphate biosynthetic process	0.0117466133645387	0.203660346761767	13
Biological Process	GO:0034033	purine nucleoside bisphosphate biosynthetic process	0.0117466133645387	0.203660346761767	13
Molecular Function	GO:0004400	histidinol-phosphate transaminase activity	0.0220948976413755	0.203908467121713	3
Molecular Function	GO:0004719	protein-L-isoaspartate (D-aspartate) O-methyltransferase activity	0.0220948976413755	0.203908467121713	3
Molecular Function	GO:0016714	oxidoreductase activity, acting on paired donors, with incorporation or reduction of molecular oxygen, reduced pteridine as one donor, and incorporation of one atom of oxygen	0.0220948976413755	0.203908467121713	3
Molecular Function	GO:0008236	serine-type peptidase activity	0.0224843811200049	0.205014494755035	22
Molecular Function	GO:0015293	symporter activity	0.0225051322146108	0.205014494755035	17
Biological Process	GO:0006560	proline metabolic process	0.0119383365885659	0.206001348877262	5
Biological Process	GO:0090407	organophosphate biosynthetic process	0.0119611122708441	0.206001348877262	47
Biological Process	GO:0097501	stress response to metal ion	0.0120050786029052	0.206073932044571	4
Biological Process	GO:0000270	peptidoglycan metabolic process	0.01208482986846	0.206758277353455	8
Molecular Function	GO:0008689	3-demethylubiquinone-9 3-O-methyltransferase activity	0.0230231331976738	0.207095691662373	5
Molecular Function	GO:0015113	nitrite transmembrane transporter activity	0.0233202655625477	0.207095691662373	4
Molecular Function	GO:0015299	solute:proton antiporter activity	0.0233202655625477	0.207095691662373	4
Molecular Function	GO:0016229	steroid dehydrogenase activity	0.0233202655625477	0.207095691662373	4
Biological Process	GO:0010942	positive regulation of cell death	0.0127598565502168	0.217589132751066	25
Biological Process	GO:0071806	protein transmembrane transport	0.0128419783278316	0.21827152672616	19
Biological Process	GO:0044106	cellular amine metabolic process	0.0128904109229269	0.218378726223704	16
Biological Process	GO:0072524	pyridine-containing compound metabolic process	0.0130009639195773	0.219534192049148	12
Biological Process	GO:1904888	cranial skeletal system development	0.0130694210381528	0.219973632018779	6
Biological Process	GO:0042908	xenobiotic transport	0.0131564092649396	0.220721118541899	20
Molecular Function	GO:0016701	oxidoreductase activity, acting on single donors with incorporation of molecular oxygen	0.025566771618519	0.222394964042227	8
Molecular Function	GO:0015491	cation:cation antiporter activity	0.0255727088089395	0.222394964042227	5
Molecular Function	GO:0047134	protein-disulfide reductase (NAD(P)) activity	0.0255727088089395	0.222394964042227	5
Molecular Function	GO:0004467	long-chain fatty acid-CoA ligase activity	0.0263041511202494	0.222394964042227	2
Molecular Function	GO:0005199	structural constituent of cell wall	0.0263041511202494	0.222394964042227	2
Molecular Function	GO:0008705	methionine synthase activity	0.0263041511202494	0.222394964042227	2
Molecular Function	GO:0042084	5-methyltetrahydrofolate-dependent methyltransferase activity	0.0263041511202494	0.222394964042227	2
Molecular Function	GO:0070004	cysteine-type exopeptidase activity	0.0263041511202494	0.222394964042227	2
Molecular Function	GO:0016634	oxidoreductase activity, acting on the CH-CH group of donors, oxygen as acceptor	0.0266180941381986	0.222394964042227	4
Molecular Function	GO:0070205	2-succinyl-6-hydroxy-2,4-cyclohexadiene-1-carboxylate synthase activity	0.0266180941381986	0.222394964042227	4
Molecular Function	GO:0017171	serine hydrolase activity	0.0271418646333319	0.22543713448391	22
Biological Process	GO:0046669	regulation of compound eye retinal cell programmed cell death	0.0136542272930113	0.226870238099264	3
Biological Process	GO:0051238	sequestering of metal ion	0.0136542272930113	0.226870238099264	3
Biological Process	GO:1990359	stress response to zinc ion	0.0136542272930113	0.226870238099264	3
Molecular Function	GO:0046025	precorrin-6Y C5,15-methyltransferase (decarboxylating) activity	0.0282961368662064	0.232291542180718	5
Molecular Function	GO:0061542	3-demethylubiquinol-n 3-O-methyltransferase activity	0.0282961368662064	0.232291542180718	5
Biological Process	GO:0006879	cellular iron ion homeostasis	0.0140955265704849	0.23255539831742	7
Biological Process	GO:0002931	response to ischemia	0.0141758306073119	0.23255539831742	4
Biological Process	GO:0071577	zinc ion transmembrane transport	0.0141758306073119	0.23255539831742	4
Biological Process	GO:0097366	response to bronchodilator	0.0141758306073119	0.23255539831742	4
Molecular Function	GO:0015453	oxidoreduction-driven active transmembrane transporter activity	0.0285425981110015	0.232960396142972	9
Biological Process	GO:0019400	alditol metabolic process	0.0144903456894981	0.236219975013704	6
Biological Process	GO:0042136	neurotransmitter biosynthetic process	0.0144903456894981	0.236219975013704	6
Biological Process	GO:0008152	metabolic process	0.0145432599898197	0.236339372373747	440
Molecular Function	GO:0001716	L-amino-acid oxidase activity	0.0318301701571184	0.239743504594507	3
Molecular Function	GO:0008734	L-aspartate oxidase activity	0.0318301701571184	0.239743504594507	3
Molecular Function	GO:0008667	2,3-dihydro-2,3-dihydroxybenzoate dehydrogenase activity	0.0332162103036665	0.239743504594507	7
Molecular Function	GO:0016655	oxidoreductase activity, acting on NAD(P)H, quinone or similar compound as acceptor	0.0338491759628506	0.239743504594507	9
Molecular Function	GO:0016433	rRNA (adenine) methyltransferase activity	0.0340117089875351	0.239743504594507	4
Molecular Function	GO:0016647	oxidoreductase activity, acting on the CH-NH group of donors, oxygen as acceptor	0.0340117089875351	0.239743504594507	4
Molecular Function	GO:0015298	solute:cation antiporter activity	0.0342765252204273	0.239743504594507	5
Molecular Function	GO:0015175	neutral amino acid transmembrane transporter activity	0.0350901122611246	0.239743504594507	8
Molecular Function	GO:0003847	1-alkyl-2-acetylglycerophosphocholine esterase activity	0.0357534860976869	0.239743504594507	2
Molecular Function	GO:0004351	glutamate decarboxylase activity	0.0357534860976869	0.239743504594507	2
Molecular Function	GO:0004896	cytokine receptor activity	0.0357534860976869	0.239743504594507	2
Molecular Function	GO:0008901	ferredoxin hydrogenase activity	0.0357534860976869	0.239743504594507	2
Molecular Function	GO:0008990	rRNA (guanine-N2-)-methyltransferase activity	0.0357534860976869	0.239743504594507	2
Molecular Function	GO:0010484	H3 histone acetyltransferase activity	0.0357534860976869	0.239743504594507	2
Molecular Function	GO:0016699	oxidoreductase activity, acting on hydrogen as donor, iron-sulfur protein as acceptor	0.0357534860976869	0.239743504594507	2
Molecular Function	GO:0034185	apolipoprotein binding	0.0357534860976869	0.239743504594507	2
Molecular Function	GO:0043139	5'-3' DNA helicase activity	0.0357534860976869	0.239743504594507	2
Molecular Function	GO:0071813	lipoprotein particle binding	0.0357534860976869	0.239743504594507	2
Molecular Function	GO:0071814	protein-lipid complex binding	0.0357534860976869	0.239743504594507	2
Molecular Function	GO:0140375	immune receptor activity	0.0357534860976869	0.239743504594507	2
Molecular Function	GO:0004177	aminopeptidase activity	0.0375384474216241	0.239743504594507	5
Molecular Function	GO:0015171	amino acid transmembrane transporter activity	0.0386697106772552	0.239743504594507	13
Molecular Function	GO:0015295	solute:proton symporter activity	0.040159091785726	0.239743504594507	11
Molecular Function	GO:0046915	transition metal ion transmembrane transporter activity	0.040159091785726	0.239743504594507	11
Molecular Function	GO:0016668	oxidoreductase activity, acting on a sulfur group of donors, NAD(P) as acceptor	0.0402629816480288	0.239743504594507	6
Molecular Function	GO:0001760	aminocarboxymuconate-semialdehyde decarboxylase activity	0.0444849845635701	0.239743504594507	1
Molecular Function	GO:0003935	GTP cyclohydrolase II activity	0.0444849845635701	0.239743504594507	1
Molecular Function	GO:0004037	allantoicase activity	0.0444849845635701	0.239743504594507	1
Molecular Function	GO:0004065	arylsulfatase activity	0.0444849845635701	0.239743504594507	1
Molecular Function	GO:0004095	carnitine O-palmitoyltransferase activity	0.0444849845635701	0.239743504594507	1
Molecular Function	GO:0004123	cystathionine gamma-lyase activity	0.0444849845635701	0.239743504594507	1
Molecular Function	GO:0004156	dihydropteroate synthase activity	0.0444849845635701	0.239743504594507	1
Molecular Function	GO:0004487	methylenetetrahydrofolate dehydrogenase (NAD+) activity	0.0444849845635701	0.239743504594507	1
Molecular Function	GO:0005129	granulocyte macrophage colony-stimulating factor receptor binding	0.0444849845635701	0.239743504594507	1
Molecular Function	GO:0005366	myo-inositol:proton symporter activity	0.0444849845635701	0.239743504594507	1
Molecular Function	GO:0008404	arachidonic acid 14,15-epoxygenase activity	0.0444849845635701	0.239743504594507	1
Molecular Function	GO:0008405	arachidonic acid 11,12-epoxygenase activity	0.0444849845635701	0.239743504594507	1
Molecular Function	GO:0008458	carnitine O-octanoyltransferase activity	0.0444849845635701	0.239743504594507	1
Molecular Function	GO:0008609	alkylglycerone-phosphate synthase activity	0.0444849845635701	0.239743504594507	1
Molecular Function	GO:0008764	UDP-N-acetylmuramoylalanine-D-glutamate ligase activity	0.0444849845635701	0.239743504594507	1
Molecular Function	GO:0008986	pyruvate, water dikinase activity	0.0444849845635701	0.239743504594507	1
Molecular Function	GO:0009976	tocopherol cyclase activity	0.0444849845635701	0.239743504594507	1
Molecular Function	GO:0010385	double-stranded methylated DNA binding	0.0444849845635701	0.239743504594507	1
Molecular Function	GO:0015152	glucose-6-phosphate transmembrane transporter activity	0.0444849845635701	0.239743504594507	1
Molecular Function	GO:0016414	O-octanoyltransferase activity	0.0444849845635701	0.239743504594507	1
Molecular Function	GO:0016416	O-palmitoyltransferase activity	0.0444849845635701	0.239743504594507	1
Molecular Function	GO:0017077	oxidative phosphorylation uncoupler activity	0.0444849845635701	0.239743504594507	1
Molecular Function	GO:0017118	lipoyltransferase activity	0.0444849845635701	0.239743504594507	1
Molecular Function	GO:0018392	glycoprotein 3-alpha-L-fucosyltransferase activity	0.0444849845635701	0.239743504594507	1
Molecular Function	GO:0018549	methanethiol oxidase activity	0.0444849845635701	0.239743504594507	1
Molecular Function	GO:0032942	inositol tetrakisphosphate 2-kinase activity	0.0444849845635701	0.239743504594507	1
Molecular Function	GO:0033814	propanoyl-CoA C-acyltransferase activity	0.0444849845635701	0.239743504594507	1
Molecular Function	GO:0033932	1,3-alpha-L-fucosidase activity	0.0444849845635701	0.239743504594507	1
Molecular Function	GO:0033961	cis-stilbene-oxide hydrolase activity	0.0444849845635701	0.239743504594507	1
Molecular Function	GO:0033989	3alpha,7alpha,12alpha-trihydroxy-5beta-cholest-24-enoyl-CoA hydratase activity	0.0444849845635701	0.239743504594507	1
Molecular Function	GO:0034038	deoxyhypusine synthase activity	0.0444849845635701	0.239743504594507	1
Molecular Function	GO:0034617	tetrahydrobiopterin binding	0.0444849845635701	0.239743504594507	1
Molecular Function	GO:0035642	histone methyltransferase activity (H3-R17 specific)	0.0444849845635701	0.239743504594507	1
Molecular Function	GO:0044016	histone acetyltransferase activity (H3-K4 specific)	0.0444849845635701	0.239743504594507	1
Molecular Function	GO:0044549	GTP cyclohydrolase binding	0.0444849845635701	0.239743504594507	1
Molecular Function	GO:0044594	17-beta-hydroxysteroid dehydrogenase (NAD+) activity	0.0444849845635701	0.239743504594507	1
Molecular Function	GO:0046027	phospholipid:diacylglycerol acyltransferase activity	0.0444849845635701	0.239743504594507	1
Molecular Function	GO:0046556	alpha-L-arabinofuranosidase activity	0.0444849845635701	0.239743504594507	1
Molecular Function	GO:0047325	inositol tetrakisphosphate 1-kinase activity	0.0444849845635701	0.239743504594507	1
Molecular Function	GO:0047369	succinate-hydroxymethylglutarate CoA-transferase activity	0.0444849845635701	0.239743504594507	1
Molecular Function	GO:0047390	glycerophosphocholine cholinephosphodiesterase activity	0.0444849845635701	0.239743504594507	1
Molecular Function	GO:0050242	pyruvate, phosphate dikinase activity	0.0444849845635701	0.239743504594507	1
Molecular Function	GO:0050277	sedoheptulokinase activity	0.0444849845635701	0.239743504594507	1
Molecular Function	GO:0050385	ureidoglycolate lyase activity	0.0444849845635701	0.239743504594507	1
Molecular Function	GO:0050421	nitrite reductase (NO-forming) activity	0.0444849845635701	0.239743504594507	1
Molecular Function	GO:0050519	holo-citrate lyase synthase activity	0.0444849845635701	0.239743504594507	1
Molecular Function	GO:0050632	propionyl-CoA C2-trimethyltridecanoyltransferase activity	0.0444849845635701	0.239743504594507	1
Molecular Function	GO:0052725	inositol-1,3,4-trisphosphate 6-kinase activity	0.0444849845635701	0.239743504594507	1
Molecular Function	GO:0052726	inositol-1,3,4-trisphosphate 5-kinase activity	0.0444849845635701	0.239743504594507	1
Molecular Function	GO:0052825	inositol-1,3,4,5,6-pentakisphosphate 1-phosphatase activity	0.0444849845635701	0.239743504594507	1
Molecular Function	GO:0052827	inositol pentakisphosphate phosphatase activity	0.0444849845635701	0.239743504594507	1
Molecular Function	GO:0052830	inositol-1,3,4,6-tetrakisphosphate 6-phosphatase activity	0.0444849845635701	0.239743504594507	1
Molecular Function	GO:0052831	inositol-1,3,4,6-tetrakisphosphate 1-phosphatase activity	0.0444849845635701	0.239743504594507	1
Molecular Function	GO:0052835	inositol-3,4,6-trisphosphate 1-kinase activity	0.0444849845635701	0.239743504594507	1
Molecular Function	GO:0060230	lipoprotein lipase activator activity	0.0444849845635701	0.239743504594507	1
Molecular Function	GO:0061579	N-acyl homoserine lactone synthase activity	0.0444849845635701	0.239743504594507	1
Molecular Function	GO:0061929	gamma-glutamylaminecyclotransferase activity	0.0444849845635701	0.239743504594507	1
Molecular Function	GO:0070626	(S)-2-(5-amino-1-(5-phospho-D-ribosyl)imidazole-4-carboxamido)succinate AMP-lyase (fumarate-forming) activity	0.0444849845635701	0.239743504594507	1
Molecular Function	GO:0071164	RNA trimethylguanosine synthase activity	0.0444849845635701	0.239743504594507	1
Molecular Function	GO:0071614	linoleic acid epoxygenase activity	0.0444849845635701	0.239743504594507	1
Molecular Function	GO:0080132	fatty acid alpha-hydroxylase activity	0.0444849845635701	0.239743504594507	1
Molecular Function	GO:0102525	2-oxoglutarate, L-arginine oxygenase (succinate-forming) activity	0.0444849845635701	0.239743504594507	1
Molecular Function	GO:1901359	tungstate binding	0.0444849845635701	0.239743504594507	1
Molecular Function	GO:1904121	phosphatidylethanolamine transfer activity	0.0444849845635701	0.239743504594507	1
Biological Process	GO:1901566	organonitrogen compound biosynthetic process	0.0148334686987119	0.24013374904004	137
Biological Process	GO:0044262	cellular carbohydrate metabolic process	0.0148693930250488	0.24013374904004	26
Molecular Function	GO:0034061	DNA polymerase activity	0.0453354218584816	0.240292315113115	17
Molecular Function	GO:0016765	transferase activity, transferring alkyl or aryl (other than methyl) groups	0.0458372338569575	0.240292315113115	11
Molecular Function	GO:0015035	protein-disulfide reductase activity	0.0459592207781086	0.240292315113115	7
Molecular Function	GO:0003997	acyl-CoA oxidase activity	0.046288604611025	0.240292315113115	2
Molecular Function	GO:0004020	adenylylsulfate kinase activity	0.046288604611025	0.240292315113115	2
Molecular Function	GO:0004648	O-phospho-L-serine:2-oxoglutarate aminotransferase activity	0.046288604611025	0.240292315113115	2
Molecular Function	GO:0004854	xanthine dehydrogenase activity	0.046288604611025	0.240292315113115	2
Molecular Function	GO:0016712	oxidoreductase activity, acting on paired donors, with incorporation or reduction of molecular oxygen, reduced flavin or flavoprotein as one donor, and incorporation of one atom of oxygen	0.046288604611025	0.240292315113115	2
Molecular Function	GO:0031419	cobalamin binding	0.046288604611025	0.240292315113115	2
Molecular Function	GO:0042301	phosphate ion binding	0.046288604611025	0.240292315113115	2
Molecular Function	GO:0016627	oxidoreductase activity, acting on the CH-CH group of donors	0.0478277011322949	0.246469759119709	14
Molecular Function	GO:0016835	carbon-oxygen lyase activity	0.0478277011322949	0.246469759119709	14
Biological Process	GO:0051604	protein maturation	0.0155757194953746	0.250759409515596	23
Cellular Component	GO:0005576	extracellular region	0.00394479677256531	0.253081309730394	72
Cellular Component	GO:0035578	azurophil granule lumen	0.00433628412310644	0.253081309730394	7
Molecular Function	GO:0009055	electron transfer activity	0.049928023569032	0.255484814115026	15
Molecular Function	GO:0051139	metal ion:proton antiporter activity	0.049938957999821	0.255484814115026	3
Biological Process	GO:0035966	response to topologically incorrect protein	0.0160248756251733	0.257191811891327	13
Biological Process	GO:0050801	ion homeostasis	0.0160988039820314	0.257580863712502	27
Biological Process	GO:0006900	vesicle budding from membrane	0.0164799193437362	0.261246770524444	8
Biological Process	GO:0055065	metal ion homeostasis	0.016573828941893	0.261246770524444	21
Biological Process	GO:0002532	production of molecular mediator involved in inflammatory response	0.016579897280583	0.261246770524444	4
Biological Process	GO:0006032	chitin catabolic process	0.016579897280583	0.261246770524444	4
Biological Process	GO:0006829	zinc ion transport	0.016579897280583	0.261246770524444	4
Biological Process	GO:0019310	inositol catabolic process	0.0171824735210736	0.262420128553054	3
Biological Process	GO:0046668	regulation of retinal cell programmed cell death	0.0171824735210736	0.262420128553054	3
Biological Process	GO:0006919	activation of cysteine-type endopeptidase activity involved in apoptotic process	0.0172929005761204	0.262420128553054	5
Biological Process	GO:0006576	cellular biogenic amine metabolic process	0.0174340502038308	0.262420128553054	15
Biological Process	GO:0006116	NADH oxidation	0.0175149237035796	0.262420128553054	2
Biological Process	GO:0006571	tyrosine biosynthetic process	0.0175149237035796	0.262420128553054	2
Biological Process	GO:0006701	progesterone biosynthetic process	0.0175149237035796	0.262420128553054	2
Biological Process	GO:0006776	vitamin A metabolic process	0.0175149237035796	0.262420128553054	2
Biological Process	GO:0010523	negative regulation of calcium ion transport into cytosol	0.0175149237035796	0.262420128553054	2
Biological Process	GO:0032119	sequestering of zinc ion	0.0175149237035796	0.262420128553054	2
Biological Process	GO:0033611	oxalate catabolic process	0.0175149237035796	0.262420128553054	2
Biological Process	GO:0042214	terpene metabolic process	0.0175149237035796	0.262420128553054	2
Biological Process	GO:0042448	progesterone metabolic process	0.0175149237035796	0.262420128553054	2
Biological Process	GO:0048840	otolith development	0.0175149237035796	0.262420128553054	2
Biological Process	GO:0061088	regulation of sequestering of zinc ion	0.0175149237035796	0.262420128553054	2
Biological Process	GO:0097094	craniofacial suture morphogenesis	0.0175149237035796	0.262420128553054	2
Biological Process	GO:1990144	intrinsic apoptotic signaling pathway in response to hypoxia	0.0175149237035796	0.262420128553054	2
Biological Process	GO:0042559	pteridine-containing compound biosynthetic process	0.0177382065898654	0.264999605077412	8
Molecular Function	GO:0016706	2-oxoglutarate-dependent dioxygenase activity	0.0524363800864566	0.266331542021859	5
Molecular Function	GO:0016840	carbon-nitrogen lyase activity	0.0524363800864566	0.266331542021859	5
Biological Process	GO:0006553	lysine metabolic process	0.0179626472402246	0.267581503716449	11
Biological Process	GO:0055085	transmembrane transport	0.0180930708382673	0.268752089471569	87
Biological Process	GO:0009308	amine metabolic process	0.0181927843144948	0.269461125389545	16
Molecular Function	GO:0015078	proton transmembrane transporter activity	0.0533432837361626	0.269966726291977	22
Cellular Component	GO:0031983	vesicle lumen	0.00505111928962021	0.270234881994681	13
Biological Process	GO:1901136	carbohydrate derivative catabolic process	0.0185649052418554	0.274189369725864	13
Molecular Function	GO:0004197	cysteine-type endopeptidase activity	0.0548574778494355	0.275653945634886	8
Molecular Function	GO:0051213	dioxygenase activity	0.0548574778494355	0.275653945634886	8
Biological Process	GO:0070588	calcium ion transmembrane transport	0.018897040068561	0.277967316233148	12
Biological Process	GO:0006873	cellular ion homeostasis	0.0189279441802279	0.277967316233148	23
Biological Process	GO:0006903	vesicle targeting	0.0190639820175957	0.279174245139029	8
Biological Process	GO:0042952	beta-ketoadipate pathway	0.0192241930406401	0.280727371049797	4
Biological Process	GO:0006527	arginine catabolic process	0.0193804211421887	0.281423258266404	5
Biological Process	GO:0006573	valine metabolic process	0.0193804211421887	0.281423258266404	5
Biological Process	GO:0006022	aminoglycan metabolic process	0.0195148713188508	0.282584058427159	17
Molecular Function	GO:0015220	choline transmembrane transporter activity	0.0566276653738614	0.282769571700794	5
Molecular Function	GO:0008443	phosphofructokinase activity	0.0568743331182901	0.282769571700794	3
Molecular Function	GO:0051998	protein carboxyl O-methyltransferase activity	0.0568743331182901	0.282769571700794	3
Biological Process	GO:0009240	isopentenyl diphosphate biosynthetic process	0.0197041227279269	0.283353349226563	7
Biological Process	GO:0046490	isopentenyl diphosphate metabolic process	0.0197041227279269	0.283353349226563	7
Biological Process	GO:0006163	purine nucleotide metabolic process	0.019731975129396	0.283353349226563	37
Molecular Function	GO:0016726	oxidoreductase activity, acting on CH or CH2 groups, NAD or NADP as acceptor	0.0577945245535417	0.283353710658336	2
Molecular Function	GO:0036435	K48-linked polyubiquitin modification-dependent protein binding	0.0577945245535417	0.283353710658336	2
Molecular Function	GO:0046920	alpha-(1->3)-fucosyltransferase activity	0.0577945245535417	0.283353710658336	2
Molecular Function	GO:0047733	CDP-glucose 4,6-dehydratase activity	0.0577945245535417	0.283353710658336	2
Biological Process	GO:0070525	tRNA threonylcarbamoyladenosine metabolic process	0.0198382431404276	0.284092410055185	10
Biological Process	GO:0030003	cellular cation homeostasis	0.0202844175164582	0.289681598912725	22
Biological Process	GO:0043650	dicarboxylic acid biosynthetic process	0.0204590224050118	0.290965128300879	8
Biological Process	GO:0048878	chemical homeostasis	0.0204865493498883	0.290965128300879	38
Biological Process	GO:0046496	nicotinamide nucleotide metabolic process	0.0210204985823972	0.297732963527724	10
Molecular Function	GO:0072341	modified amino acid binding	0.0610059825171945	0.298063831537296	5
Biological Process	GO:0046146	tetrahydrobiopterin metabolic process	0.0213190996386799	0.301139543670072	7
Molecular Function	GO:0045550	geranylgeranyl reductase activity	0.0626591822709295	0.304337711921621	4
Molecular Function	GO:0015294	solute:cation symporter activity	0.0627211573436202	0.304337711921621	15
Molecular Function	GO:0000062	fatty-acyl-CoA binding	0.064238648041335	0.307474478082593	3
Molecular Function	GO:0003854	3-beta-hydroxy-delta5-steroid dehydrogenase activity	0.064238648041335	0.307474478082593	3
Molecular Function	GO:0010340	carboxyl-O-methyltransferase activity	0.064238648041335	0.307474478082593	3
Molecular Function	GO:0016289	CoA hydrolase activity	0.064238648041335	0.307474478082593	3
Molecular Function	GO:0016667	oxidoreductase activity, acting on a sulfur group of donors	0.0646081753429927	0.308198458055087	12
Molecular Function	GO:0015145	monosaccharide transmembrane transporter activity	0.0649118294265016	0.308604387711179	7
Biological Process	GO:0015707	nitrite transport	0.0221146474151081	0.310683827100056	4
Biological Process	GO:0033103	protein secretion by the type VI secretion system	0.0221146474151081	0.310683827100056	4
Molecular Function	GO:0019200	carbohydrate kinase activity	0.0655708161277585	0.310691249571795	5
Molecular Function	GO:0033293	monocarboxylic acid binding	0.0683660268303525	0.315772703298431	4
Molecular Function	GO:0008168	methyltransferase activity	0.0701601717660488	0.315772703298431	20
Molecular Function	GO:0016695	oxidoreductase activity, acting on hydrogen as donor	0.0701643174960253	0.315772703298431	2
Molecular Function	GO:0033130	acetylcholine receptor binding	0.0701643174960253	0.315772703298431	2
Molecular Function	GO:0043559	insulin binding	0.0701643174960253	0.315772703298431	2
Molecular Function	GO:0004368	glycerol-3-phosphate dehydrogenase (quinone) activity	0.0720172497670768	0.315772703298431	3
Molecular Function	GO:0016901	oxidoreductase activity, acting on the CH-OH group of donors, quinone or similar compound as acceptor	0.0720172497670768	0.315772703298431	3
Molecular Function	GO:0120227	acyl-CoA binding	0.0720172497670768	0.315772703298431	3
Molecular Function	GO:0015036	disulfide oxidoreductase activity	0.0735869364307435	0.315772703298431	8
Molecular Function	GO:0015415	ATPase-coupled phosphate ion transmembrane transporter activity	0.0752561422723403	0.315772703298431	5
Molecular Function	GO:0016410	N-acyltransferase activity	0.0766914659689638	0.315772703298431	11
Molecular Function	GO:0015098	molybdate ion transmembrane transporter activity	0.0769003685155164	0.315772703298431	6
Molecular Function	GO:0050661	NADP binding	0.0769003685155164	0.315772703298431	6
Molecular Function	GO:0008194	UDP-glycosyltransferase activity	0.0798590032424076	0.315772703298431	15
Molecular Function	GO:0003857	3-hydroxyacyl-CoA dehydrogenase activity	0.0801942930105905	0.315772703298431	3
Molecular Function	GO:0042165	neurotransmitter binding	0.0801942930105905	0.315772703298431	3
Molecular Function	GO:1901567	fatty acid derivative binding	0.0801942930105905	0.315772703298431	3
Molecular Function	GO:0005319	lipid transporter activity	0.0823828142623572	0.315772703298431	12
Molecular Function	GO:0016791	phosphatase activity	0.0832735896623433	0.315772703298431	20
Molecular Function	GO:0001530	lipopolysaccharide binding	0.0832986215066358	0.315772703298431	2
Molecular Function	GO:0004124	cysteine synthase activity	0.0832986215066358	0.315772703298431	2
Molecular Function	GO:0016594	glycine binding	0.0832986215066358	0.315772703298431	2
Molecular Function	GO:0042834	peptidoglycan binding	0.0832986215066358	0.315772703298431	2
Molecular Function	GO:0043167	ion binding	0.0855367788960511	0.315772703298431	238
Molecular Function	GO:0009381	excinuclease ABC activity	0.0856723667647679	0.315772703298431	5
Molecular Function	GO:0016628	oxidoreductase activity, acting on the CH-CH group of donors, NAD or NADP as acceptor	0.0867690273326196	0.315772703298431	9
Molecular Function	GO:0000384	first spliceosomal transesterification activity	0.0869940379483639	0.315772703298431	1
Molecular Function	GO:0001761	beta-alanine transmembrane transporter activity	0.0869940379483639	0.315772703298431	1
Molecular Function	GO:0003846	2-acylglycerol O-acyltransferase activity	0.0869940379483639	0.315772703298431	1
Molecular Function	GO:0003939	L-iditol 2-dehydrogenase activity	0.0869940379483639	0.315772703298431	1
Molecular Function	GO:0003952	NAD+ synthase (glutamine-hydrolyzing) activity	0.0869940379483639	0.315772703298431	1
Molecular Function	GO:0004326	tetrahydrofolylpolyglutamate synthase activity	0.0869940379483639	0.315772703298431	1
Molecular Function	GO:0004331	fructose-2,6-bisphosphate 2-phosphatase activity	0.0869940379483639	0.315772703298431	1
Molecular Function	GO:0004394	heparan sulfate 2-O-sulfotransferase activity	0.0869940379483639	0.315772703298431	1
Molecular Function	GO:0004477	methenyltetrahydrofolate cyclohydrolase activity	0.0869940379483639	0.315772703298431	1
Molecular Function	GO:0004516	nicotinate phosphoribosyltransferase activity	0.0869940379483639	0.315772703298431	1
Molecular Function	GO:0004557	alpha-galactosidase activity	0.0869940379483639	0.315772703298431	1
Molecular Function	GO:0004588	orotate phosphoribosyltransferase activity	0.0869940379483639	0.315772703298431	1
Molecular Function	GO:0004612	phosphoenolpyruvate carboxykinase (ATP) activity	0.0869940379483639	0.315772703298431	1
Molecular Function	GO:0004657	proline dehydrogenase activity	0.0869940379483639	0.315772703298431	1
Molecular Function	GO:0004711	ribosomal protein S6 kinase activity	0.0869940379483639	0.315772703298431	1
Molecular Function	GO:0005119	smoothened binding	0.0869940379483639	0.315772703298431	1
Molecular Function	GO:0008391	arachidonic acid monooxygenase activity	0.0869940379483639	0.315772703298431	1
Molecular Function	GO:0008392	arachidonic acid epoxygenase activity	0.0869940379483639	0.315772703298431	1
Molecular Function	GO:0008428	ribonuclease inhibitor activity	0.0869940379483639	0.315772703298431	1
Molecular Function	GO:0008430	selenium binding	0.0869940379483639	0.315772703298431	1
Molecular Function	GO:0008477	purine nucleosidase activity	0.0869940379483639	0.315772703298431	1
Molecular Function	GO:0008525	phosphatidylcholine transporter activity	0.0869940379483639	0.315772703298431	1
Molecular Function	GO:0008681	2-octaprenyl-6-methoxyphenol hydroxylase activity	0.0869940379483639	0.315772703298431	1
Molecular Function	GO:0008763	UDP-N-acetylmuramate-L-alanine ligase activity	0.0869940379483639	0.315772703298431	1
Molecular Function	GO:0008782	adenosylhomocysteine nucleosidase activity	0.0869940379483639	0.315772703298431	1
Molecular Function	GO:0008841	dihydrofolate synthase activity	0.0869940379483639	0.315772703298431	1
Molecular Function	GO:0008930	methylthioadenosine nucleosidase activity	0.0869940379483639	0.315772703298431	1
Molecular Function	GO:0015136	sialic acid transmembrane transporter activity	0.0869940379483639	0.315772703298431	1
Molecular Function	GO:0015573	beta-glucoside transmembrane transporter activity	0.0869940379483639	0.315772703298431	1
Molecular Function	GO:0016290	palmitoyl-CoA hydrolase activity	0.0869940379483639	0.315772703298431	1
Molecular Function	GO:0016402	pristanoyl-CoA oxidase activity	0.0869940379483639	0.315772703298431	1
Molecular Function	GO:0016415	octanoyltransferase activity	0.0869940379483639	0.315772703298431	1
Molecular Function	GO:0016781	phosphotransferase activity, paired acceptors	0.0869940379483639	0.315772703298431	1
Molecular Function	GO:0016979	lipoate-protein ligase activity	0.0869940379483639	0.315772703298431	1
Molecular Function	GO:0017099	very-long-chain-acyl-CoA dehydrogenase activity	0.0869940379483639	0.315772703298431	1
Molecular Function	GO:0022883	zinc efflux transmembrane transporter activity	0.0869940379483639	0.315772703298431	1
Molecular Function	GO:0030023	extracellular matrix constituent conferring elasticity	0.0869940379483639	0.315772703298431	1
Molecular Function	GO:0031320	hexitol dehydrogenase activity	0.0869940379483639	0.315772703298431	1
Molecular Function	GO:0032029	myosin tail binding	0.0869940379483639	0.315772703298431	1
Molecular Function	GO:0033608	formyl-CoA transferase activity	0.0869940379483639	0.315772703298431	1
Molecular Function	GO:0033857	diphosphoinositol-pentakisphosphate kinase activity	0.0869940379483639	0.315772703298431	1
Molecular Function	GO:0035299	inositol pentakisphosphate 2-kinase activity	0.0869940379483639	0.315772703298431	1
Molecular Function	GO:0036042	long-chain fatty acyl-CoA binding	0.0869940379483639	0.315772703298431	1
Molecular Function	GO:0042947	glucoside transmembrane transporter activity	0.0869940379483639	0.315772703298431	1
Molecular Function	GO:0044729	hemi-methylated DNA-binding	0.0869940379483639	0.315772703298431	1
Molecular Function	GO:0045300	acyl-[acyl-carrier-protein] desaturase activity	0.0869940379483639	0.315772703298431	1
Molecular Function	GO:0045436	lycopene beta cyclase activity	0.0869940379483639	0.315772703298431	1
Molecular Function	GO:0046526	D-xylulose reductase activity	0.0869940379483639	0.315772703298431	1
Molecular Function	GO:0046583	cation efflux transmembrane transporter activity	0.0869940379483639	0.315772703298431	1
Molecular Function	GO:0047480	UDP-N-acetylmuramoyl-tripeptide-D-alanyl-D-alanine ligase activity	0.0869940379483639	0.315772703298431	1
Molecular Function	GO:0047874	dolichyldiphosphatase activity	0.0869940379483639	0.315772703298431	1
Molecular Function	GO:0048040	UDP-glucuronate decarboxylase activity	0.0869940379483639	0.315772703298431	1
Molecular Function	GO:0050113	inositol oxygenase activity	0.0869940379483639	0.315772703298431	1
Molecular Function	GO:0050129	N-formylglutamate deformylase activity	0.0869940379483639	0.315772703298431	1
Molecular Function	GO:0050196	[phosphorylase] phosphatase activity	0.0869940379483639	0.315772703298431	1
Molecular Function	GO:0050252	retinol O-fatty-acyltransferase activity	0.0869940379483639	0.315772703298431	1
Molecular Function	GO:0050531	mannosyl-3-phosphoglycerate phosphatase activity	0.0869940379483639	0.315772703298431	1
Molecular Function	GO:0051990	(R)-2-hydroxyglutarate dehydrogenase activity	0.0869940379483639	0.315772703298431	1
Molecular Function	GO:0052692	raffinose alpha-galactosidase activity	0.0869940379483639	0.315772703298431	1
Molecular Function	GO:0052909	18S rRNA (adenine(1779)-N(6)/adenine(1780)-N(6))-dimethyltransferase activity	0.0869940379483639	0.315772703298431	1
Molecular Function	GO:0060698	endoribonuclease inhibitor activity	0.0869940379483639	0.315772703298431	1
Molecular Function	GO:0070330	aromatase activity	0.0869940379483639	0.315772703298431	1
Molecular Function	GO:0070538	oleic acid binding	0.0869940379483639	0.315772703298431	1
Molecular Function	GO:0097493	structural molecule activity conferring elasticity	0.0869940379483639	0.315772703298431	1
Molecular Function	GO:2001069	glycogen binding	0.0869940379483639	0.315772703298431	1
Molecular Function	GO:0051287	NAD binding	0.0879741932440156	0.318511694514231	12
Biological Process	GO:1901564	organonitrogen compound metabolic process	0.0227806890573968	0.319175924523094	280
Molecular Function	GO:0044183	protein folding chaperone	0.0887529474774301	0.320509365314914	3
Biological Process	GO:0048704	embryonic skeletal system morphogenesis	0.0232200849985681	0.323583119980046	6
Biological Process	GO:1901568	fatty acid derivative metabolic process	0.0232200849985681	0.323583119980046	6
Molecular Function	GO:0004252	serine-type endopeptidase activity	0.0899831324873948	0.324122916000514	16
Molecular Function	GO:0034212	peptide N-acetyltransferase activity	0.0911495783945963	0.327489070466081	5
Biological Process	GO:0006760	folic acid-containing compound metabolic process	0.0240356742271883	0.333157580731936	5
Biological Process	GO:0009450	gamma-aminobutyric acid catabolic process	0.0240356742271883	0.333157580731936	5
Molecular Function	GO:0008080	N-acetyltransferase activity	0.0938376287740671	0.336291197535489	9
Biological Process	GO:0002949	tRNA threonylcarbamoyladenosine modification	0.0245380972565837	0.338815857014453	9
Biological Process	GO:0006979	response to oxidative stress	0.0251343072002689	0.338815857014453	26
Biological Process	GO:0098659	inorganic cation import across plasma membrane	0.0252562124271958	0.338815857014453	4
Biological Process	GO:0099587	inorganic ion import across plasma membrane	0.0252562124271958	0.338815857014453	4
Biological Process	GO:1901072	glucosamine-containing compound catabolic process	0.0252562124271958	0.338815857014453	4
Biological Process	GO:0016114	terpenoid biosynthetic process	0.0253125708012825	0.338815857014453	6
Biological Process	GO:0002711	positive regulation of T cell mediated immunity	0.0255167699671143	0.338815857014453	2
Biological Process	GO:0007487	analia development	0.0255167699671143	0.338815857014453	2
Biological Process	GO:0009664	plant-type cell wall organization	0.0255167699671143	0.338815857014453	2
Biological Process	GO:0015996	chlorophyll catabolic process	0.0255167699671143	0.338815857014453	2
Biological Process	GO:0019530	taurine metabolic process	0.0255167699671143	0.338815857014453	2
Biological Process	GO:0019694	alkanesulfonate metabolic process	0.0255167699671143	0.338815857014453	2
Biological Process	GO:0030046	parallel actin filament bundle assembly	0.0255167699671143	0.338815857014453	2
Biological Process	GO:0033609	oxalate metabolic process	0.0255167699671143	0.338815857014453	2
Biological Process	GO:0046321	positive regulation of fatty acid oxidation	0.0255167699671143	0.338815857014453	2
Biological Process	GO:0042116	macrophage activation	0.0256203348668337	0.338815857014453	3
Biological Process	GO:0045923	positive regulation of fatty acid metabolic process	0.0256203348668337	0.338815857014453	3
Biological Process	GO:0061418	regulation of transcription from RNA polymerase II promoter in response to hypoxia	0.0256203348668337	0.338815857014453	3
Molecular Function	GO:0033225	ATPase-coupled 2-aminoethylphosphonate transporter activity	0.0968029033258225	0.341075910335973	5
Molecular Function	GO:0004486	methylenetetrahydrofolate dehydrogenase [NAD(P)+] activity	0.0971051812712897	0.341075910335973	2
Molecular Function	GO:0004488	methylenetetrahydrofolate dehydrogenase (NADP+) activity	0.0971051812712897	0.341075910335973	2
Molecular Function	GO:0019238	cyclohydrolase activity	0.0971051812712897	0.341075910335973	2
Molecular Function	GO:0031071	cysteine desulfurase activity	0.0971051812712897	0.341075910335973	2
Molecular Function	GO:0070577	lysine-acetylated histone binding	0.0971051812712897	0.341075910335973	2
Molecular Function	GO:0140033	acetylation-dependent protein binding	0.0971051812712897	0.341075910335973	2
Molecular Function	GO:1990817	RNA adenylyltransferase activity	0.0971051812712897	0.341075910335973	2
Molecular Function	GO:0016757	glycosyltransferase activity	0.098877484536364	0.346439226216739	27
Biological Process	GO:0015009	corrin metabolic process	0.0266108933253252	0.347483302263189	5
Biological Process	GO:0046140	corrin biosynthetic process	0.0266108933253252	0.347483302263189	5
Biological Process	GO:0046174	polyol catabolic process	0.0266108933253252	0.347483302263189	5
Biological Process	GO:0050870	positive regulation of T cell activation	0.0266108933253252	0.347483302263189	5
Biological Process	GO:1903039	positive regulation of leukocyte cell-cell adhesion	0.0266108933253252	0.347483302263189	5
Biological Process	GO:0006638	neutral lipid metabolic process	0.0267657972850706	0.34775411810979	8
Biological Process	GO:0006639	acylglycerol metabolic process	0.0267657972850706	0.34775411810979	8
Molecular Function	GO:0015203	polyamine transmembrane transporter activity	0.100677668342559	0.351004611604181	4
Molecular Function	GO:0015417	ABC-type polyamine transporter activity	0.100677668342559	0.351004611604181	4
Biological Process	GO:0043966	histone H3 acetylation	0.0275269896720095	0.356749786149243	6
Cellular Component	GO:0005615	extracellular space	0.00722414663091093	0.356761702849601	29
Molecular Function	GO:0005402	carbohydrate:cation symporter activity	0.102629510157531	0.356928247148853	5
Biological Process	GO:0098771	inorganic ion homeostasis	0.027633496512427	0.35723702224544	24
Molecular Function	GO:0043168	anion binding	0.103096858041448	0.357672637726105	128
Molecular Function	GO:0004312	fatty acid synthase activity	0.105610964995713	0.364707756488702	7
Molecular Function	GO:0004316	3-oxoacyl-[acyl-carrier-protein] reductase (NADPH) activity	0.105641269407846	0.364707756488702	6
Molecular Function	GO:0004148	dihydrolipoyl dehydrogenase activity	0.106943954413695	0.366088731889452	3
Molecular Function	GO:0015301	anion:anion antiporter activity	0.106943954413695	0.366088731889452	3
Molecular Function	GO:0140323	solute:anion antiporter activity	0.106943954413695	0.366088731889452	3
Molecular Function	GO:0004129	cytochrome-c oxidase activity	0.107856170301708	0.366088731889452	4
Molecular Function	GO:0004798	thymidylate kinase activity	0.107856170301708	0.366088731889452	4
Molecular Function	GO:0033232	ABC-type D-methionine transporter activity	0.107856170301708	0.366088731889452	4
Molecular Function	GO:0042943	D-amino acid transmembrane transporter activity	0.107856170301708	0.366088731889452	4
Molecular Function	GO:0008233	peptidase activity	0.110174178686385	0.366989999476235	46
Molecular Function	GO:0008935	1,4-dihydroxy-2-naphthoyl-CoA synthase activity	0.111498414055565	0.366989999476235	2
Molecular Function	GO:0046537	2,3-bisphosphoglycerate-independent phosphoglycerate mutase activity	0.111498414055565	0.366989999476235	2
Molecular Function	GO:0050607	mycothiol-dependent formaldehyde dehydrogenase activity	0.111498414055565	0.366989999476235	2
Molecular Function	GO:0004757	sepiapterin reductase activity	0.114789880204748	0.366989999476235	5
Molecular Function	GO:0005375	copper ion transmembrane transporter activity	0.115258035868033	0.366989999476235	4
Molecular Function	GO:0015146	pentose transmembrane transporter activity	0.115258035868033	0.366989999476235	4
Molecular Function	GO:0015148	D-xylose transmembrane transporter activity	0.115258035868033	0.366989999476235	4
Molecular Function	GO:0015407	ABC-type monosaccharide transporter activity	0.115258035868033	0.366989999476235	4
Molecular Function	GO:0015614	ABC-type D-xylose transporter activity	0.115258035868033	0.366989999476235	4
Molecular Function	GO:0016675	oxidoreductase activity, acting on a heme group of donors	0.115258035868033	0.366989999476235	4
Molecular Function	GO:0043212	carbohydrate-exporting ABC transporter activity	0.115258035868033	0.366989999476235	4
Molecular Function	GO:0043865	methionine transmembrane transporter activity	0.115258035868033	0.366989999476235	4
Molecular Function	GO:0016772	transferase activity, transferring phosphorus-containing groups	0.115768930899743	0.366989999476235	74
Molecular Function	GO:0016881	acid-amino acid ligase activity	0.122875870986691	0.366989999476235	4
Molecular Function	GO:0016891	endoribonuclease activity, producing 5'-phosphomonoesters	0.125347589954974	0.366989999476235	9
Molecular Function	GO:0008253	5'-nucleotidase activity	0.126399000124597	0.366989999476235	2
Molecular Function	GO:0015645	fatty acid ligase activity	0.126399000124597	0.366989999476235	2
Molecular Function	GO:0043495	protein-membrane adaptor activity	0.126399000124597	0.366989999476235	2
Molecular Function	GO:0051903	S-(hydroxymethyl)glutathione dehydrogenase activity	0.126399000124597	0.366989999476235	2
Molecular Function	GO:0004791	thioredoxin-disulfide reductase activity	0.126442640247679	0.366989999476235	3
Molecular Function	GO:0035254	glutamate receptor binding	0.126442640247679	0.366989999476235	3
Molecular Function	GO:0016638	oxidoreductase activity, acting on the CH-NH2 group of donors	0.127602793847245	0.366989999476235	5
Molecular Function	GO:0000827	inositol-1,3,4,5,6-pentakisphosphate kinase activity	0.127614794435433	0.366989999476235	1
Molecular Function	GO:0000828	inositol hexakisphosphate kinase activity	0.127614794435433	0.366989999476235	1
Molecular Function	GO:0000829	inositol heptakisphosphate kinase activity	0.127614794435433	0.366989999476235	1
Molecular Function	GO:0000832	inositol hexakisphosphate 5-kinase activity	0.127614794435433	0.366989999476235	1
Molecular Function	GO:0003941	L-serine ammonia-lyase activity	0.127614794435433	0.366989999476235	1
Molecular Function	GO:0003999	adenine phosphoribosyltransferase activity	0.127614794435433	0.366989999476235	1
Molecular Function	GO:0004001	adenosine kinase activity	0.127614794435433	0.366989999476235	1
Molecular Function	GO:0004018	N6-(1,2-dicarboxyethyl)AMP AMP-lyase (fumarate-forming) activity	0.127614794435433	0.366989999476235	1
Molecular Function	GO:0004033	aldo-keto reductase (NADP) activity	0.127614794435433	0.366989999476235	1
Molecular Function	GO:0004049	anthranilate synthase activity	0.127614794435433	0.366989999476235	1
Molecular Function	GO:0004056	argininosuccinate lyase activity	0.127614794435433	0.366989999476235	1
Molecular Function	GO:0004333	fumarate hydratase activity	0.127614794435433	0.366989999476235	1
Molecular Function	GO:0004363	glutathione synthase activity	0.127614794435433	0.366989999476235	1
Molecular Function	GO:0004662	CAAX-protein geranylgeranyltransferase activity	0.127614794435433	0.366989999476235	1
Molecular Function	GO:0005133	interferon-gamma receptor binding	0.127614794435433	0.366989999476235	1
Molecular Function	GO:0005365	myo-inositol transmembrane transporter activity	0.127614794435433	0.366989999476235	1
Molecular Function	GO:0008255	ecdysis-triggering hormone activity	0.127614794435433	0.366989999476235	1
Molecular Function	GO:0008445	D-aspartate oxidase activity	0.127614794435433	0.366989999476235	1
Molecular Function	GO:0008526	phosphatidylinositol transfer activity	0.127614794435433	0.366989999476235	1
Molecular Function	GO:0008834	di-trans,poly-cis-decaprenylcistransferase activity	0.127614794435433	0.366989999476235	1
Molecular Function	GO:0008902	hydroxymethylpyrimidine kinase activity	0.127614794435433	0.366989999476235	1
Molecular Function	GO:0008949	oxalyl-CoA decarboxylase activity	0.127614794435433	0.366989999476235	1
Molecular Function	GO:0008972	phosphomethylpyrimidine kinase activity	0.127614794435433	0.366989999476235	1
Molecular Function	GO:0008988	rRNA (adenine-N6-)-methyltransferase activity	0.127614794435433	0.366989999476235	1
Molecular Function	GO:0008993	rhamnulokinase activity	0.127614794435433	0.366989999476235	1
Molecular Function	GO:0009028	tartronate-semialdehyde synthase activity	0.127614794435433	0.366989999476235	1
Molecular Function	GO:0009040	ureidoglycolate dehydrogenase activity	0.127614794435433	0.366989999476235	1
Molecular Function	GO:0010436	carotenoid dioxygenase activity	0.127614794435433	0.366989999476235	1
Molecular Function	GO:0015187	glycine transmembrane transporter activity	0.127614794435433	0.366989999476235	1
Molecular Function	GO:0016175	superoxide-generating NAD(P)H oxidase activity	0.127614794435433	0.366989999476235	1
Molecular Function	GO:0016717	oxidoreductase activity, acting on paired donors, with oxidation of a pair of donors resulting in the reduction of molecular oxygen to two molecules of water	0.127614794435433	0.366989999476235	1
Molecular Function	GO:0017084	delta1-pyrroline-5-carboxylate synthetase activity	0.127614794435433	0.366989999476235	1
Molecular Function	GO:0018812	3-hydroxyacyl-CoA dehydratase activity	0.127614794435433	0.366989999476235	1
Molecular Function	GO:0019826	oxygen sensor activity	0.127614794435433	0.366989999476235	1
Molecular Function	GO:0033925	mannosyl-glycoprotein endo-beta-N-acetylglucosaminidase activity	0.127614794435433	0.366989999476235	1
Molecular Function	GO:0034353	RNA pyrophosphohydrolase activity	0.127614794435433	0.366989999476235	1
Molecular Function	GO:0034647	histone H3-tri/di/monomethyl-lysine-4 demethylase activity	0.127614794435433	0.366989999476235	1
Molecular Function	GO:0035256	G protein-coupled glutamate receptor binding	0.127614794435433	0.366989999476235	1
Molecular Function	GO:0036041	long-chain fatty acid binding	0.127614794435433	0.366989999476235	1
Molecular Function	GO:0045174	glutathione dehydrogenase (ascorbate) activity	0.127614794435433	0.366989999476235	1
Molecular Function	GO:0047112	pyruvate oxidase activity	0.127614794435433	0.366989999476235	1
Molecular Function	GO:0047280	nicotinamide phosphoribosyltransferase activity	0.127614794435433	0.366989999476235	1
Molecular Function	GO:0047472	3-carboxy-cis,cis-muconate cycloisomerase activity	0.127614794435433	0.366989999476235	1
Molecular Function	GO:0047617	acyl-CoA hydrolase activity	0.127614794435433	0.366989999476235	1
Molecular Function	GO:0050097	methylaspartate mutase activity	0.127614794435433	0.366989999476235	1
Molecular Function	GO:0050151	oleate hydratase activity	0.127614794435433	0.366989999476235	1
Molecular Function	GO:0050498	oxidoreductase activity, acting on paired donors, with incorporation or reduction of molecular oxygen, with 2-oxoglutarate as one donor, and the other dehydrogenated	0.127614794435433	0.366989999476235	1
Molecular Function	GO:0050610	methylarsonate reductase activity	0.127614794435433	0.366989999476235	1
Molecular Function	GO:0052659	inositol-1,3,4,5-tetrakisphosphate 5-phosphatase activity	0.127614794435433	0.366989999476235	1
Molecular Function	GO:0070204	2-succinyl-5-enolpyruvyl-6-hydroxy-3-cyclohexene-1-carboxylic-acid synthase activity	0.127614794435433	0.366989999476235	1
Molecular Function	GO:0090433	palmitoyl-CoA ligase activity	0.127614794435433	0.366989999476235	1
Molecular Function	GO:0106130	purine phosphoribosyltransferase activity	0.127614794435433	0.366989999476235	1
Biological Process	GO:0006574	valine catabolic process	0.0286528767589432	0.369123071351464	4
Biological Process	GO:0050953	sensory perception of light stimulus	0.0286953313569907	0.369123071351464	11
Biological Process	GO:1901615	organic hydroxy compound metabolic process	0.0288241906283459	0.369862881726101	33
Molecular Function	GO:0008324	cation transmembrane transporter activity	0.129367415358241	0.370584649393759	48
Molecular Function	GO:0005260	intracellularly ATP-gated chloride channel activity	0.130701951415079	0.370584649393759	4
Molecular Function	GO:0008137	NADH dehydrogenase (ubiquinone) activity	0.130701951415079	0.370584649393759	4
Molecular Function	GO:0015414	ABC-type nitrate transporter activity	0.130701951415079	0.370584649393759	4
Molecular Function	GO:0035381	ATP-gated ion channel activity	0.130701951415079	0.370584649393759	4
Molecular Function	GO:0043211	ABC-type carbohydrate transporter activity	0.130701951415079	0.370584649393759	4
Molecular Function	GO:0099142	intracellularly ATP-gated ion channel activity	0.130701951415079	0.370584649393759	4
Molecular Function	GO:0016741	transferase activity, transferring one-carbon groups	0.131846465100577	0.373080578601232	20
Molecular Function	GO:0042578	phosphoric ester hydrolase activity	0.132517437252225	0.373352018187904	23
Molecular Function	GO:0015424	ABC-type amino acid transporter activity	0.13326445974979	0.373352018187904	6
Molecular Function	GO:0033229	cysteine transmembrane transporter activity	0.13326445974979	0.373352018187904	6
Molecular Function	GO:0033230	ABC-type cysteine transporter activity	0.13326445974979	0.373352018187904	6
Molecular Function	GO:0140030	modification-dependent protein binding	0.13326445974979	0.373352018187904	6
Molecular Function	GO:0005507	copper ion binding	0.134244216932629	0.375352147146283	5
Cellular Component	GO:0005775	vacuolar lumen	0.0089751117664384	0.375672703077252	10
Cellular Component	GO:0031984	organelle subcompartment	0.0092980059006453	0.375672703077252	58
Cellular Component	GO:0060205	cytoplasmic vesicle lumen	0.00936255957824927	0.375672703077252	12
Molecular Function	GO:0036094	small molecule binding	0.134715829092266	0.375926384739684	127
Biological Process	GO:0022900	electron transport chain	0.0302383237270138	0.384156565342779	14
Biological Process	GO:0006538	glutamate catabolic process	0.0305309615974585	0.384156565342779	3
Biological Process	GO:0009396	folic acid-containing compound biosynthetic process	0.0305309615974585	0.384156565342779	3
Biological Process	GO:0018126	protein hydroxylation	0.0305309615974585	0.384156565342779	3
Biological Process	GO:0032946	positive regulation of mononuclear cell proliferation	0.0305309615974585	0.384156565342779	3
Biological Process	GO:0046320	regulation of fatty acid oxidation	0.0305309615974585	0.384156565342779	3
Biological Process	GO:0050671	positive regulation of lymphocyte proliferation	0.0305309615974585	0.384156565342779	3
Biological Process	GO:0070665	positive regulation of leukocyte proliferation	0.0305309615974585	0.384156565342779	3
Molecular Function	GO:0015099	nickel cation transmembrane transporter activity	0.138728262394969	0.384543265384053	4
Molecular Function	GO:0015412	ABC-type molybdate transporter activity	0.138728262394969	0.384543265384053	4
Molecular Function	GO:0015413	ABC-type nickel transporter activity	0.138728262394969	0.384543265384053	4
Molecular Function	GO:0022884	macromolecule transmembrane transporter activity	0.139165445192104	0.384543265384053	6
Molecular Function	GO:1901618	organic hydroxy compound transmembrane transporter activity	0.139165445192104	0.384543265384053	6
Cellular Component	GO:0005766	primary lysosome	0.011394312433341	0.385007820116049	8
Cellular Component	GO:0005793	endoplasmic reticulum-Golgi intermediate compartment	0.011394312433341	0.385007820116049	8
Cellular Component	GO:0042582	azurophil granule	0.011394312433341	0.385007820116049	8
Biological Process	GO:0050867	positive regulation of cell activation	0.0307794111755663	0.386344957709771	7
Molecular Function	GO:0016866	intramolecular transferase activity	0.140158389016691	0.386530557210094	8
Molecular Function	GO:0008678	2-deoxy-D-gluconate 3-dehydrogenase activity	0.141036673447474	0.388194508592268	5
Biological Process	GO:0009165	nucleotide biosynthetic process	0.0310284991154692	0.388530771532832	29
Molecular Function	GO:0008692	3-hydroxybutyryl-CoA epimerase activity	0.141733496309095	0.38859746949212	2
Molecular Function	GO:0019840	isoprenoid binding	0.141733496309095	0.38859746949212	2
Molecular Function	GO:0022890	inorganic cation transmembrane transporter activity	0.142098570976358	0.38884337639267	45
Biological Process	GO:0045862	positive regulation of proteolysis	0.0314868727017945	0.393320356833982	17
Molecular Function	GO:0015101	organic cation transmembrane transporter activity	0.145186008632558	0.393635816795237	6
Molecular Function	GO:0015221	lipopolysaccharide transmembrane transporter activity	0.146946536900541	0.393635816795237	4
Molecular Function	GO:0008812	choline dehydrogenase activity	0.147095914978289	0.393635816795237	3
Molecular Function	GO:0016836	hydro-lyase activity	0.147581565377579	0.393635816795237	9
Molecular Function	GO:0000099	sulfur amino acid transmembrane transporter activity	0.151323369531045	0.393635816795237	6
Molecular Function	GO:0016810	hydrolase activity, acting on carbon-nitrogen (but not peptide) bonds	0.152251873593921	0.393635816795237	9
Molecular Function	GO:0015112	nitrate transmembrane transporter activity	0.155348292391395	0.393635816795237	4
Molecular Function	GO:0003841	1-acylglycerol-3-phosphate O-acyltransferase activity	0.157433971473663	0.393635816795237	2
Molecular Function	GO:0003860	3-hydroxyisobutyryl-CoA hydrolase activity	0.157433971473663	0.393635816795237	2
Molecular Function	GO:0004165	dodecenoyl-CoA delta-isomerase activity	0.157433971473663	0.393635816795237	2
Molecular Function	GO:0004619	phosphoglycerate mutase activity	0.157433971473663	0.393635816795237	2
Molecular Function	GO:0004652	polynucleotide adenylyltransferase activity	0.157433971473663	0.393635816795237	2
Molecular Function	GO:0004729	oxygen-dependent protoporphyrinogen oxidase activity	0.157433971473663	0.393635816795237	2
Molecular Function	GO:0004856	xylulokinase activity	0.157433971473663	0.393635816795237	2
Molecular Function	GO:0005346	purine ribonucleotide transmembrane transporter activity	0.157433971473663	0.393635816795237	2
Molecular Function	GO:0015216	purine nucleotide transmembrane transporter activity	0.157433971473663	0.393635816795237	2
Molecular Function	GO:0016435	rRNA (guanine) methyltransferase activity	0.157433971473663	0.393635816795237	2
Molecular Function	GO:0016725	oxidoreductase activity, acting on CH or CH2 groups	0.157433971473663	0.393635816795237	2
Molecular Function	GO:0016856	racemase and epimerase activity, acting on hydroxy acids and derivatives	0.157433971473663	0.393635816795237	2
Molecular Function	GO:0043546	molybdopterin cofactor binding	0.157433971473663	0.393635816795237	2
Molecular Function	GO:0050681	androgen receptor binding	0.157433971473663	0.393635816795237	2
Molecular Function	GO:0070818	protoporphyrinogen oxidase activity	0.157433971473663	0.393635816795237	2
Molecular Function	GO:0008649	rRNA methyltransferase activity	0.157574628189855	0.393635816795237	6
Molecular Function	GO:0033283	ATPase-coupled organic acid transmembrane transporter activity	0.157574628189855	0.393635816795237	6
Molecular Function	GO:0033284	ATPase-coupled carboxylic acid transmembrane transporter activity	0.157574628189855	0.393635816795237	6
Molecular Function	GO:0140102	catalytic activity, acting on a rRNA	0.157574628189855	0.393635816795237	6
Molecular Function	GO:0005355	glucose transmembrane transporter activity	0.15780714041225	0.393635816795237	3
Molecular Function	GO:0015355	secondary active monocarboxylate transmembrane transporter activity	0.15780714041225	0.393635816795237	3
Molecular Function	GO:0016853	isomerase activity	0.158288312489713	0.393635816795237	23
Molecular Function	GO:0008757	S-adenosylmethionine-dependent methyltransferase activity	0.158786057662622	0.393635816795237	13
Molecular Function	GO:0000287	magnesium ion binding	0.162063477167918	0.393635816795237	10
Molecular Function	GO:0008559	ABC-type xenobiotic transporter activity	0.163924866016323	0.393635816795237	4
Molecular Function	GO:0009975	cyclase activity	0.163924866016323	0.393635816795237	4
Molecular Function	GO:0022885	bacteriocin transmembrane transporter activity	0.163924866016323	0.393635816795237	4
Molecular Function	GO:0033285	ATPase-coupled monocarboxylic acid transmembrane transporter activity	0.163924866016323	0.393635816795237	4
Molecular Function	GO:0033286	ATPase-coupled ectoine transmembrane transporter activity	0.163924866016323	0.393635816795237	4
Molecular Function	GO:0033288	ATPase-coupled hydroxyectoine transmembrane transporter activity	0.163924866016323	0.393635816795237	4
Molecular Function	GO:0043214	ABC-type bacteriocin transporter activity	0.163924866016323	0.393635816795237	4
Molecular Function	GO:0048502	ABC-type thiamine transporter activity	0.163924866016323	0.393635816795237	4
Molecular Function	GO:0140394	ABC-type azole transporter activity	0.163924866016323	0.393635816795237	4
Molecular Function	GO:0022857	transmembrane transporter activity	0.165804672291771	0.393635816795237	84
Molecular Function	GO:0001409	guanine nucleotide transmembrane transporter activity	0.166431007526032	0.393635816795237	1
Molecular Function	GO:0003834	beta-carotene 15,15'-dioxygenase activity	0.166431007526032	0.393635816795237	1
Molecular Function	GO:0003884	D-amino-acid oxidase activity	0.166431007526032	0.393635816795237	1
Molecular Function	GO:0003961	O-acetylhomoserine aminocarboxypropyltransferase activity	0.166431007526032	0.393635816795237	1
Molecular Function	GO:0004121	cystathionine beta-lyase activity	0.166431007526032	0.393635816795237	1
Molecular Function	GO:0004350	glutamate-5-semialdehyde dehydrogenase activity	0.166431007526032	0.393635816795237	1
Molecular Function	GO:0004357	glutamate-cysteine ligase activity	0.166431007526032	0.393635816795237	1
Molecular Function	GO:0004466	long-chain-acyl-CoA dehydrogenase activity	0.166431007526032	0.393635816795237	1
Molecular Function	GO:0004514	nicotinate-nucleotide diphosphorylase (carboxylating) activity	0.166431007526032	0.393635816795237	1
Molecular Function	GO:0004744	retinal isomerase activity	0.166431007526032	0.393635816795237	1
Molecular Function	GO:0004833	tryptophan 2,3-dioxygenase activity	0.166431007526032	0.393635816795237	1
Molecular Function	GO:0005307	choline:sodium symporter activity	0.166431007526032	0.393635816795237	1
Molecular Function	GO:0008195	phosphatidate phosphatase activity	0.166431007526032	0.393635816795237	1
Molecular Function	GO:0008381	mechanosensitive ion channel activity	0.166431007526032	0.393635816795237	1
Molecular Function	GO:0008558	ABC-type guanine transporter activity	0.166431007526032	0.393635816795237	1
Molecular Function	GO:0008664	2'-5'-RNA ligase activity	0.166431007526032	0.393635816795237	1
Molecular Function	GO:0008795	NAD+ synthase activity	0.166431007526032	0.393635816795237	1
Molecular Function	GO:0008797	aspartate ammonia-lyase activity	0.166431007526032	0.393635816795237	1
Molecular Function	GO:0008915	lipid-A-disaccharide synthase activity	0.166431007526032	0.393635816795237	1
Molecular Function	GO:0015208	guanine transmembrane transporter activity	0.166431007526032	0.393635816795237	1
Molecular Function	GO:0016015	morphogen activity	0.166431007526032	0.393635816795237	1
Molecular Function	GO:0016508	long-chain-enoyl-CoA hydratase activity	0.166431007526032	0.393635816795237	1
Molecular Function	GO:0016623	oxidoreductase activity, acting on the aldehyde or oxo group of donors, oxygen as acceptor	0.166431007526032	0.393635816795237	1
Molecular Function	GO:0016672	oxidoreductase activity, acting on a sulfur group of donors, quinone or similar compound as acceptor	0.166431007526032	0.393635816795237	1
Molecular Function	GO:0019992	diacylglycerol binding	0.166431007526032	0.393635816795237	1
Molecular Function	GO:0030060	L-malate dehydrogenase activity	0.166431007526032	0.393635816795237	1
Molecular Function	GO:0030506	ankyrin binding	0.166431007526032	0.393635816795237	1
Molecular Function	GO:0032977	membrane insertase activity	0.166431007526032	0.393635816795237	1
Molecular Function	GO:0035240	dopamine binding	0.166431007526032	0.393635816795237	1
Molecular Function	GO:0043812	phosphatidylinositol-4-phosphate phosphatase activity	0.166431007526032	0.393635816795237	1
Molecular Function	GO:0047144	2-acylglycerol-3-phosphate O-acyltransferase activity	0.166431007526032	0.393635816795237	1
Molecular Function	GO:0047590	5-dehydro-2-deoxygluconokinase activity	0.166431007526032	0.393635816795237	1
Molecular Function	GO:0050487	sulfoacetaldehyde acetyltransferase activity	0.166431007526032	0.393635816795237	1
Molecular Function	GO:0051766	inositol trisphosphate kinase activity	0.166431007526032	0.393635816795237	1
Molecular Function	GO:0052743	inositol tetrakisphosphate phosphatase activity	0.166431007526032	0.393635816795237	1
Molecular Function	GO:0070739	protein-glutamic acid ligase activity	0.166431007526032	0.393635816795237	1
Molecular Function	GO:0070740	tubulin-glutamic acid ligase activity	0.166431007526032	0.393635816795237	1
Molecular Function	GO:0097020	COPII receptor activity	0.166431007526032	0.393635816795237	1
Molecular Function	GO:0140597	protein carrier activity	0.166431007526032	0.393635816795237	1
Molecular Function	GO:1905948	ABC-type 3',5'-cyclic GMP transmembrane transporter activity	0.166431007526032	0.393635816795237	1
Biological Process	GO:0015804	neutral amino acid transport	0.0315988562439585	0.393770362424714	11
Biological Process	GO:1901293	nucleoside phosphate biosynthetic process	0.031795960576725	0.39527640198979	29
Biological Process	GO:0019321	pentose metabolic process	0.0322724307775972	0.399664273964361	5
Biological Process	GO:0042402	cellular biogenic amine catabolic process	0.0323031116495114	0.399664273964361	8
Molecular Function	GO:0008276	protein methyltransferase activity	0.170406688200245	0.402364956084861	6
Molecular Function	GO:0016893	endonuclease activity, active with either ribo- or deoxyribonucleic acids and producing 5'-phosphomonoesters	0.171253787261927	0.403690062794393	10
Molecular Function	GO:0015419	ABC-type sulfate transporter activity	0.172667448228639	0.405453608847619	4
Molecular Function	GO:0004024	alcohol dehydrogenase activity, zinc-dependent	0.173437662708188	0.405453608847619	2
Molecular Function	GO:0015485	cholesterol binding	0.173437662708188	0.405453608847619	2
Molecular Function	GO:0016002	sulfite reductase activity	0.173437662708188	0.405453608847619	2
Molecular Function	GO:0017046	peptide hormone binding	0.173437662708188	0.405453608847619	2
Biological Process	GO:0006641	triglyceride metabolic process	0.0329620013288997	0.406845273545276	7
Biological Process	GO:0030968	endoplasmic reticulum unfolded protein response	0.0343103809488287	0.408884264581253	8
Biological Process	GO:0000350	generation of catalytic spliceosome for second transesterification step	0.0346999417560592	0.408884264581253	2
Biological Process	GO:0002762	negative regulation of myeloid leukocyte differentiation	0.0346999417560592	0.408884264581253	2
Biological Process	GO:0006167	AMP biosynthetic process	0.0346999417560592	0.408884264581253	2
Biological Process	GO:0009820	alkaloid metabolic process	0.0346999417560592	0.408884264581253	2
Biological Process	GO:0015677	copper ion import	0.0346999417560592	0.408884264581253	2
Biological Process	GO:0019676	ammonia assimilation cycle	0.0346999417560592	0.408884264581253	2
Biological Process	GO:0035435	phosphate ion transmembrane transport	0.0346999417560592	0.408884264581253	2
Biological Process	GO:0048291	isotype switching to IgG isotypes	0.0346999417560592	0.408884264581253	2
Biological Process	GO:0048842	positive regulation of axon extension involved in axon guidance	0.0346999417560592	0.408884264581253	2
Biological Process	GO:0060971	embryonic heart tube left/right pattern formation	0.0346999417560592	0.408884264581253	2
Biological Process	GO:0072351	tricarboxylic acid biosynthetic process	0.0346999417560592	0.408884264581253	2
Biological Process	GO:1900038	negative regulation of cellular response to hypoxia	0.0346999417560592	0.408884264581253	2
Biological Process	GO:0098739	import across plasma membrane	0.0349249368850379	0.408884264581253	6
Biological Process	GO:0034220	ion transmembrane transport	0.035067664104997	0.408884264581253	56
Biological Process	GO:0006113	fermentation	0.036222766226013	0.408884264581253	4
Biological Process	GO:0016138	glycoside biosynthetic process	0.036222766226013	0.408884264581253	4
Biological Process	GO:0046348	amino sugar catabolic process	0.036222766226013	0.408884264581253	4
Biological Process	GO:0055082	cellular chemical homeostasis	0.0363720169617281	0.408884264581253	26
Biological Process	GO:0052547	regulation of peptidase activity	0.0367774389536065	0.408884264581253	14
Biological Process	GO:0055072	iron ion homeostasis	0.0376312343105039	0.408884264581253	7
Biological Process	GO:0006071	glycerol metabolic process	0.0386322001503483	0.408884264581253	5
Biological Process	GO:2001233	regulation of apoptotic signaling pathway	0.0390106910041893	0.408884264581253	13
Biological Process	GO:0006744	ubiquinone biosynthetic process	0.0397601621297532	0.408884264581253	11
Biological Process	GO:0002274	myeloid leukocyte activation	0.0399688966257368	0.408884264581253	15
Biological Process	GO:0043524	negative regulation of neuron apoptotic process	0.0401207655982854	0.408884264581253	7
Biological Process	GO:0055080	cation homeostasis	0.0403703291581144	0.408884264581253	23
Biological Process	GO:0046471	phosphatidylglycerol metabolic process	0.0403993557782562	0.408884264581253	4
Biological Process	GO:0051262	protein tetramerization	0.0404717519477525	0.408884264581253	9
Biological Process	GO:0042953	lipoprotein transport	0.0405055728603877	0.408884264581253	6
Biological Process	GO:0044872	lipoprotein localization	0.0405055728603877	0.408884264581253	6
Biological Process	GO:0048069	eye pigmentation	0.0405055728603877	0.408884264581253	6
Biological Process	GO:0051251	positive regulation of lymphocyte activation	0.0405055728603877	0.408884264581253	6
Biological Process	GO:0009310	amine catabolic process	0.0408344996277649	0.408884264581253	8
Biological Process	GO:0006743	ubiquinone metabolic process	0.0415530866818869	0.408884264581253	11
Biological Process	GO:0010522	regulation of calcium ion transport into cytosol	0.0417163503727448	0.408884264581253	3
Biological Process	GO:0015940	pantothenate biosynthetic process	0.0417163503727448	0.408884264581253	3
Biological Process	GO:0055070	copper ion homeostasis	0.0417163503727448	0.408884264581253	3
Biological Process	GO:0008654	phospholipid biosynthetic process	0.0422875066788992	0.408884264581253	21
Biological Process	GO:0015849	organic acid transport	0.0424848538024222	0.408884264581253	22
Biological Process	GO:0030253	protein secretion by the type I secretion system	0.0425919445288655	0.408884264581253	9
Biological Process	GO:0097164	ammonium ion metabolic process	0.0429635356999036	0.408884264581253	12
Biological Process	GO:0001787	natural killer cell proliferation	0.0437752250853772	0.408884264581253	1
Biological Process	GO:0003355	cilium movement involved in otolith formation	0.0437752250853772	0.408884264581253	1
Biological Process	GO:0003399	cytoneme morphogenesis	0.0437752250853772	0.408884264581253	1
Biological Process	GO:0006127	glycerophosphate shuttle	0.0437752250853772	0.408884264581253	1
Biological Process	GO:0006876	cellular cadmium ion homeostasis	0.0437752250853772	0.408884264581253	1
Biological Process	GO:0009696	salicylic acid metabolic process	0.0437752250853772	0.408884264581253	1
Biological Process	GO:0009697	salicylic acid biosynthetic process	0.0437752250853772	0.408884264581253	1
Biological Process	GO:0010030	positive regulation of seed germination	0.0437752250853772	0.408884264581253	1
Biological Process	GO:0010188	response to microbial phytotoxin	0.0437752250853772	0.408884264581253	1
Biological Process	GO:0010264	myo-inositol hexakisphosphate biosynthetic process	0.0437752250853772	0.408884264581253	1
Biological Process	GO:0015679	plasma membrane copper ion transport	0.0437752250853772	0.408884264581253	1
Biological Process	GO:0019060	intracellular transport of viral protein in host cell	0.0437752250853772	0.408884264581253	1
Biological Process	GO:0019357	nicotinate nucleotide biosynthetic process	0.0437752250853772	0.408884264581253	1
Biological Process	GO:0019358	nicotinate nucleotide salvage	0.0437752250853772	0.408884264581253	1
Biological Process	GO:0019365	pyridine nucleotide salvage	0.0437752250853772	0.408884264581253	1
Biological Process	GO:0030581	symbiont intracellular protein transport in host	0.0437752250853772	0.408884264581253	1
Biological Process	GO:0032475	otolith formation	0.0437752250853772	0.408884264581253	1
Biological Process	GO:0032717	negative regulation of interleukin-8 production	0.0437752250853772	0.408884264581253	1
Biological Process	GO:0032817	regulation of natural killer cell proliferation	0.0437752250853772	0.408884264581253	1
Biological Process	GO:0032959	inositol trisphosphate biosynthetic process	0.0437752250853772	0.408884264581253	1
Biological Process	GO:0033239	negative regulation of cellular amine metabolic process	0.0437752250853772	0.408884264581253	1
Biological Process	GO:0033320	UDP-D-xylose biosynthetic process	0.0437752250853772	0.408884264581253	1
Biological Process	GO:0033517	myo-inositol hexakisphosphate metabolic process	0.0437752250853772	0.408884264581253	1
Biological Process	GO:0034155	regulation of toll-like receptor 7 signaling pathway	0.0437752250853772	0.408884264581253	1
Biological Process	GO:0034157	positive regulation of toll-like receptor 7 signaling pathway	0.0437752250853772	0.408884264581253	1
Biological Process	GO:0034971	histone H3-R17 methylation	0.0437752250853772	0.408884264581253	1
Biological Process	GO:0035231	cytoneme assembly	0.0437752250853772	0.408884264581253	1
Biological Process	GO:0035583	sequestering of TGFbeta in extracellular matrix	0.0437752250853772	0.408884264581253	1
Biological Process	GO:0035644	phosphoanandamide dephosphorylation	0.0437752250853772	0.408884264581253	1
Biological Process	GO:0035740	CD8-positive, alpha-beta T cell proliferation	0.0437752250853772	0.408884264581253	1
Biological Process	GO:0035889	otolith tethering	0.0437752250853772	0.408884264581253	1
Biological Process	GO:0035962	response to interleukin-13	0.0437752250853772	0.408884264581253	1
Biological Process	GO:0035963	cellular response to interleukin-13	0.0437752250853772	0.408884264581253	1
Biological Process	GO:0036109	alpha-linolenic acid metabolic process	0.0437752250853772	0.408884264581253	1
Biological Process	GO:0036111	very long-chain fatty-acyl-CoA metabolic process	0.0437752250853772	0.408884264581253	1
Biological Process	GO:0036112	medium-chain fatty-acyl-CoA metabolic process	0.0437752250853772	0.408884264581253	1
Biological Process	GO:0042414	epinephrine metabolic process	0.0437752250853772	0.408884264581253	1
Biological Process	GO:0042418	epinephrine biosynthetic process	0.0437752250853772	0.408884264581253	1
Biological Process	GO:0043105	negative regulation of GTP cyclohydrolase I activity	0.0437752250853772	0.408884264581253	1
Biological Process	GO:0043973	histone H3-K4 acetylation	0.0437752250853772	0.408884264581253	1
Biological Process	GO:0045763	negative regulation of cellular amino acid metabolic process	0.0437752250853772	0.408884264581253	1
Biological Process	GO:0046203	spermidine catabolic process	0.0437752250853772	0.408884264581253	1
Biological Process	GO:0046497	nicotinate nucleotide metabolic process	0.0437752250853772	0.408884264581253	1
Biological Process	GO:0046901	tetrahydrofolylpolyglutamate biosynthetic process	0.0437752250853772	0.408884264581253	1
Biological Process	GO:0048050	post-embryonic eye morphogenesis	0.0437752250853772	0.408884264581253	1
Biological Process	GO:0051191	prosthetic group biosynthetic process	0.0437752250853772	0.408884264581253	1
Biological Process	GO:0051478	mannosylglycerate metabolic process	0.0437752250853772	0.408884264581253	1
Biological Process	GO:0051479	mannosylglycerate biosynthetic process	0.0437752250853772	0.408884264581253	1
Biological Process	GO:0051562	negative regulation of mitochondrial calcium ion concentration	0.0437752250853772	0.408884264581253	1
Biological Process	GO:0052746	inositol phosphorylation	0.0437752250853772	0.408884264581253	1
Biological Process	GO:0055073	cadmium ion homeostasis	0.0437752250853772	0.408884264581253	1
Biological Process	GO:0060696	regulation of phospholipid catabolic process	0.0437752250853772	0.408884264581253	1
Biological Process	GO:0070424	regulation of nucleotide-binding oligomerization domain containing signaling pathway	0.0437752250853772	0.408884264581253	1
Biological Process	GO:0070425	negative regulation of nucleotide-binding oligomerization domain containing signaling pathway	0.0437752250853772	0.408884264581253	1
Biological Process	GO:0070432	regulation of nucleotide-binding oligomerization domain containing 2 signaling pathway	0.0437752250853772	0.408884264581253	1
Biological Process	GO:0070433	negative regulation of nucleotide-binding oligomerization domain containing 2 signaling pathway	0.0437752250853772	0.408884264581253	1
Biological Process	GO:0071613	granzyme B production	0.0437752250853772	0.408884264581253	1
Biological Process	GO:0071661	regulation of granzyme B production	0.0437752250853772	0.408884264581253	1
Biological Process	GO:0071663	positive regulation of granzyme B production	0.0437752250853772	0.408884264581253	1
Biological Process	GO:0072301	regulation of metanephric glomerular mesangial cell proliferation	0.0437752250853772	0.408884264581253	1
Biological Process	GO:0072303	positive regulation of glomerular metanephric mesangial cell proliferation	0.0437752250853772	0.408884264581253	1
Biological Process	GO:0072584	caveolin-mediated endocytosis	0.0437752250853772	0.408884264581253	1
Biological Process	GO:0075519	microtubule-dependent intracellular transport of viral material	0.0437752250853772	0.408884264581253	1
Biological Process	GO:0075521	microtubule-dependent intracellular transport of viral material towards nucleus	0.0437752250853772	0.408884264581253	1
Biological Process	GO:0075606	transport of viral material towards nucleus	0.0437752250853772	0.408884264581253	1
Biological Process	GO:0090357	regulation of tryptophan metabolic process	0.0437752250853772	0.408884264581253	1
Biological Process	GO:0090667	cell chemotaxis to vascular endothelial growth factor	0.0437752250853772	0.408884264581253	1
Biological Process	GO:0090668	endothelial cell chemotaxis to vascular endothelial growth factor	0.0437752250853772	0.408884264581253	1
Biological Process	GO:0097176	epoxide metabolic process	0.0437752250853772	0.408884264581253	1
Biological Process	GO:0098705	copper ion import across plasma membrane	0.0437752250853772	0.408884264581253	1
Biological Process	GO:0098758	response to interleukin-8	0.0437752250853772	0.408884264581253	1
Biological Process	GO:0098759	cellular response to interleukin-8	0.0437752250853772	0.408884264581253	1
Biological Process	GO:1901373	lipid hydroperoxide transport	0.0437752250853772	0.408884264581253	1
Biological Process	GO:1901694	positive regulation of compound eye retinal cell apoptotic process	0.0437752250853772	0.408884264581253	1
Biological Process	GO:1901738	regulation of vitamin A metabolic process	0.0437752250853772	0.408884264581253	1
Biological Process	GO:1902581	multi-organism cellular localization	0.0437752250853772	0.408884264581253	1
Biological Process	GO:1903988	iron ion export across plasma membrane	0.0437752250853772	0.408884264581253	1
Biological Process	GO:1904123	positive regulation of fatty acid beta-oxidation by serotonin receptor signaling pathway	0.0437752250853772	0.408884264581253	1
Biological Process	GO:1904970	brush border assembly	0.0437752250853772	0.408884264581253	1
Biological Process	GO:1904983	glycine import into mitochondrion	0.0437752250853772	0.408884264581253	1
Biological Process	GO:1904984	regulation of quinolinate biosynthetic process	0.0437752250853772	0.408884264581253	1
Biological Process	GO:1904985	negative regulation of quinolinate biosynthetic process	0.0437752250853772	0.408884264581253	1
Biological Process	GO:1905003	picolinic acid metabolic process	0.0437752250853772	0.408884264581253	1
Biological Process	GO:1905004	picolinic acid biosynthetic process	0.0437752250853772	0.408884264581253	1
Biological Process	GO:1905012	regulation of 'de novo' NAD biosynthetic process from tryptophan	0.0437752250853772	0.408884264581253	1
Biological Process	GO:1905290	negative regulation of CAMKK-AMPK signaling cascade	0.0437752250853772	0.408884264581253	1
Biological Process	GO:1990461	detoxification of iron ion	0.0437752250853772	0.408884264581253	1
Biological Process	GO:2000212	negative regulation of glutamate metabolic process	0.0437752250853772	0.408884264581253	1
Biological Process	GO:2000564	regulation of CD8-positive, alpha-beta T cell proliferation	0.0437752250853772	0.408884264581253	1
Biological Process	GO:2000566	positive regulation of CD8-positive, alpha-beta T cell proliferation	0.0437752250853772	0.408884264581253	1
Biological Process	GO:2001205	negative regulation of osteoclast development	0.0437752250853772	0.408884264581253	1
Biological Process	GO:2001286	regulation of caveolin-mediated endocytosis	0.0437752250853772	0.408884264581253	1
Biological Process	GO:2001287	negative regulation of caveolin-mediated endocytosis	0.0437752250853772	0.408884264581253	1
Molecular Function	GO:0016407	acetyltransferase activity	0.175940089702951	0.410623812662093	10
Molecular Function	GO:0004523	RNA-DNA hybrid ribonuclease activity	0.177103384578801	0.412656731064798	5
Biological Process	GO:0009395	phospholipid catabolic process	0.0448378351063753	0.413854986406508	4
Biological Process	GO:0055081	anion homeostasis	0.0448378351063753	0.413854986406508	4
Biological Process	GO:0032733	positive regulation of interleukin-10 production	0.0449460565869722	0.413854986406508	2
Biological Process	GO:0034514	mitochondrial unfolded protein response	0.0449460565869722	0.413854986406508	2
Biological Process	GO:0042438	melanin biosynthetic process	0.0449460565869722	0.413854986406508	2
Biological Process	GO:0055091	phospholipid homeostasis	0.0449460565869722	0.413854986406508	2
Biological Process	GO:0071669	plant-type cell wall organization or biogenesis	0.0449460565869722	0.413854986406508	2
Biological Process	GO:1903010	regulation of bone development	0.0449460565869722	0.413854986406508	2
Molecular Function	GO:0000150	DNA strand exchange activity	0.179902465310089	0.417113761934066	3
Molecular Function	GO:0016833	oxo-acid-lyase activity	0.179902465310089	0.417113761934066	3
Molecular Function	GO:0016841	ammonia-lyase activity	0.179902465310089	0.417113761934066	3
Biological Process	GO:0006030	chitin metabolic process	0.0454160079176454	0.417440753626018	7
Biological Process	GO:0140115	export across plasma membrane	0.0456136272898643	0.417873679880592	8
Biological Process	GO:0019217	regulation of fatty acid metabolic process	0.0457049337369398	0.417873679880592	5
Biological Process	GO:1903409	reactive oxygen species biosynthetic process	0.0457049337369398	0.417873679880592	5
Biological Process	GO:0006820	anion transport	0.0459272225761376	0.419166763793482	40
Molecular Function	GO:0015234	thiamine transmembrane transporter activity	0.181567114787176	0.41959536183223	4
Molecular Function	GO:0016790	thiolester hydrolase activity	0.181567114787176	0.41959536183223	4
Biological Process	GO:0048706	embryonic skeletal system development	0.0466199128574499	0.424740998687206	6
Molecular Function	GO:0003995	acyl-CoA dehydrogenase activity	0.189686651124395	0.43410996494509	2
Molecular Function	GO:0008743	L-threonine 3-dehydrogenase activity	0.189686651124395	0.43410996494509	2
Molecular Function	GO:0070405	ammonium ion binding	0.189686651124395	0.43410996494509	2
Molecular Function	GO:0003955	NAD(P)H dehydrogenase (quinone) activity	0.190614857128864	0.43410996494509	4
Molecular Function	GO:0015416	ABC-type phosphonate transporter activity	0.190614857128864	0.43410996494509	4
Molecular Function	GO:0015439	ABC-type heme transporter activity	0.190614857128864	0.43410996494509	4
Molecular Function	GO:0015440	ABC-type peptide transporter activity	0.190614857128864	0.43410996494509	4
Molecular Function	GO:0015665	alcohol transmembrane transporter activity	0.190614857128864	0.43410996494509	4
Molecular Function	GO:0050136	NADH dehydrogenase (quinone) activity	0.190614857128864	0.43410996494509	4
Biological Process	GO:0002708	positive regulation of lymphocyte mediated immunity	0.0479761132814776	0.43480449519437	3
Biological Process	GO:0009401	phosphoenolpyruvate-dependent sugar phosphotransferase system	0.0479761132814776	0.43480449519437	3
Biological Process	GO:0030091	protein repair	0.0479761132814776	0.43480449519437	3
Molecular Function	GO:0140359	ABC-type transporter activity	0.198764383059529	0.43541527698525	8
Molecular Function	GO:0033221	ATPase-coupled urea transmembrane transporter activity	0.199801611109322	0.43541527698525	4
Molecular Function	GO:0002020	protease binding	0.200248730796118	0.43541527698525	5
Molecular Function	GO:0004402	histone acetyltransferase activity	0.202768829723121	0.43541527698525	3
Molecular Function	GO:0015149	hexose transmembrane transporter activity	0.202768829723121	0.43541527698525	3
Molecular Function	GO:0016814	hydrolase activity, acting on carbon-nitrogen (but not peptide) bonds, in cyclic amidines	0.202768829723121	0.43541527698525	3
Molecular Function	GO:0003862	3-isopropylmalate dehydrogenase activity	0.203522721537015	0.43541527698525	1
Molecular Function	GO:0003984	acetolactate synthase activity	0.203522721537015	0.43541527698525	1
Molecular Function	GO:0004370	glycerol kinase activity	0.203522721537015	0.43541527698525	1
Molecular Function	GO:0004450	isocitrate dehydrogenase (NADP+) activity	0.203522721537015	0.43541527698525	1
Molecular Function	GO:0005113	patched binding	0.203522721537015	0.43541527698525	1
Molecular Function	GO:0008410	CoA-transferase activity	0.203522721537015	0.43541527698525	1
Molecular Function	GO:0008432	JUN kinase binding	0.203522721537015	0.43541527698525	1
Molecular Function	GO:0008446	GDP-mannose 4,6-dehydratase activity	0.203522721537015	0.43541527698525	1
Molecular Function	GO:0008662	1-phosphofructokinase activity	0.203522721537015	0.43541527698525	1
Molecular Function	GO:0008750	NAD(P)+ transhydrogenase (AB-specific) activity	0.203522721537015	0.43541527698525	1
Molecular Function	GO:0008838	diaminopropionate ammonia-lyase activity	0.203522721537015	0.43541527698525	1
Molecular Function	GO:0015093	ferrous iron transmembrane transporter activity	0.203522721537015	0.43541527698525	1
Molecular Function	GO:0015166	polyol transmembrane transporter activity	0.203522721537015	0.43541527698525	1
Molecular Function	GO:0015499	formate transmembrane transporter activity	0.203522721537015	0.43541527698525	1
Molecular Function	GO:0016662	oxidoreductase activity, acting on other nitrogenous compounds as donors, cytochrome as acceptor	0.203522721537015	0.43541527698525	1
Molecular Function	GO:0016872	intramolecular lyase activity	0.203522721537015	0.43541527698525	1
Molecular Function	GO:0017017	MAP kinase tyrosine/serine/threonine phosphatase activity	0.203522721537015	0.43541527698525	1
Molecular Function	GO:0019841	retinol binding	0.203522721537015	0.43541527698525	1
Molecular Function	GO:0033265	choline binding	0.203522721537015	0.43541527698525	1
Molecular Function	GO:0034072	squalene cyclase activity	0.203522721537015	0.43541527698525	1
Molecular Function	GO:0035241	protein-arginine omega-N monomethyltransferase activity	0.203522721537015	0.43541527698525	1
Molecular Function	GO:0050291	sphingosine N-acyltransferase activity	0.203522721537015	0.43541527698525	1
Molecular Function	GO:0050308	sugar-phosphatase activity	0.203522721537015	0.43541527698525	1
Molecular Function	GO:0050700	CARD domain binding	0.203522721537015	0.43541527698525	1
Molecular Function	GO:0051007	squalene-hopene cyclase activity	0.203522721537015	0.43541527698525	1
Molecular Function	GO:0060229	lipase activator activity	0.203522721537015	0.43541527698525	1
Molecular Function	GO:0061575	cyclin-dependent protein serine/threonine kinase activator activity	0.203522721537015	0.43541527698525	1
Molecular Function	GO:0061665	SUMO ligase activity	0.203522721537015	0.43541527698525	1
Molecular Function	GO:0061676	importin-alpha family protein binding	0.203522721537015	0.43541527698525	1
Molecular Function	GO:0061750	acid sphingomyelin phosphodiesterase activity	0.203522721537015	0.43541527698525	1
Molecular Function	GO:0070410	co-SMAD binding	0.203522721537015	0.43541527698525	1
Molecular Function	GO:0070735	protein-glycine ligase activity	0.203522721537015	0.43541527698525	1
Molecular Function	GO:0097199	cysteine-type endopeptidase activity involved in apoptotic signaling pathway	0.203522721537015	0.43541527698525	1
Molecular Function	GO:1901338	catecholamine binding	0.203522721537015	0.43541527698525	1
Cellular Component	GO:0019907	cyclin-dependent protein kinase activating kinase holoenzyme complex	0.0135869655806677	0.436141595139433	2
Molecular Function	GO:0003707	steroid hormone receptor activity	0.206127556197874	0.437672344889321	2
Molecular Function	GO:0005451	monovalent cation:proton antiporter activity	0.206127556197874	0.437672344889321	2
Molecular Function	GO:0016166	phytoene dehydrogenase activity	0.206127556197874	0.437672344889321	2
Molecular Function	GO:0016661	oxidoreductase activity, acting on other nitrogenous compounds as donors	0.206127556197874	0.437672344889321	2
Molecular Function	GO:0042171	lysophosphatidic acid acyltransferase activity	0.206127556197874	0.437672344889321	2
Molecular Function	GO:0015116	sulfate transmembrane transporter activity	0.208183410144892	0.441373836523404	5
Biological Process	GO:0010876	lipid localization	0.0490980213014633	0.444195711041511	25
Biological Process	GO:0006816	calcium ion transport	0.0492579162518381	0.444865919598482	14
Biological Process	GO:0009409	response to cold	0.0495115908158961	0.446379281373227	5
Biological Process	GO:0043067	regulation of programmed cell death	0.0496898717553369	0.447208845798032	43
Biological Process	GO:1901617	organic hydroxy compound biosynthetic process	0.050357142296056	0.452428813973578	18
Molecular Function	GO:0005178	integrin binding	0.214444969556362	0.453287869780814	3
Molecular Function	GO:0016884	carbon-nitrogen ligase activity, with glutamine as amido-N-donor	0.214444969556362	0.453287869780814	3
Molecular Function	GO:0004176	ATP-dependent peptidase activity	0.218555780574836	0.458646288172785	4
Molecular Function	GO:0032778	P-type cobalt transporter activity	0.218555780574836	0.458646288172785	4
Molecular Function	GO:1901474	azole transmembrane transporter activity	0.218555780574836	0.458646288172785	4
Molecular Function	GO:0004300	enoyl-CoA hydratase activity	0.222711247651161	0.458646288172785	2
Molecular Function	GO:0005275	amine transmembrane transporter activity	0.222711247651161	0.458646288172785	2
Molecular Function	GO:0008252	nucleotidase activity	0.222711247651161	0.458646288172785	2
Molecular Function	GO:0008780	acyl-[acyl-carrier-protein]-UDP-N-acetylglucosamine O-acyltransferase activity	0.222711247651161	0.458646288172785	2
Molecular Function	GO:0008999	ribosomal-protein-alanine N-acetyltransferase activity	0.222711247651161	0.458646288172785	2
Molecular Function	GO:0071617	lysophospholipid acyltransferase activity	0.222711247651161	0.458646288172785	2
Molecular Function	GO:0008484	sulfuric ester hydrolase activity	0.226259190787711	0.458646288172785	3
Molecular Function	GO:0043178	alcohol binding	0.226259190787711	0.458646288172785	3
Molecular Function	GO:0061733	peptide-lysine-N-acetyltransferase activity	0.226259190787711	0.458646288172785	3
Molecular Function	GO:0003954	NADH dehydrogenase activity	0.228105025849269	0.458646288172785	4
Molecular Function	GO:0015204	urea transmembrane transporter activity	0.228105025849269	0.458646288172785	4
Molecular Function	GO:0015651	quaternary ammonium group transmembrane transporter activity	0.228105025849269	0.458646288172785	4
Molecular Function	GO:0003899	DNA-directed 5'-3' RNA polymerase activity	0.231178173763028	0.458646288172785	7
Molecular Function	GO:0015232	heme transmembrane transporter activity	0.237756988594787	0.458646288172785	4
Molecular Function	GO:0005326	neurotransmitter transmembrane transporter activity	0.238194112861267	0.458646288172785	3
Molecular Function	GO:0000107	imidazoleglycerol-phosphate synthase activity	0.238966435620368	0.458646288172785	1
Molecular Function	GO:0000293	ferric-chelate reductase activity	0.238966435620368	0.458646288172785	1
Molecular Function	GO:0003922	GMP synthase (glutamine-hydrolyzing) activity	0.238966435620368	0.458646288172785	1
Molecular Function	GO:0003933	GTP cyclohydrolase activity	0.238966435620368	0.458646288172785	1
Molecular Function	GO:0004013	adenosylhomocysteinase activity	0.238966435620368	0.458646288172785	1
Molecular Function	GO:0004448	isocitrate dehydrogenase activity	0.238966435620368	0.458646288172785	1
Molecular Function	GO:0004449	isocitrate dehydrogenase (NAD+) activity	0.238966435620368	0.458646288172785	1
Molecular Function	GO:0004499	N,N-dimethylaniline monooxygenase activity	0.238966435620368	0.458646288172785	1
Molecular Function	GO:0004560	alpha-L-fucosidase activity	0.238966435620368	0.458646288172785	1
Molecular Function	GO:0004661	protein geranylgeranyltransferase activity	0.238966435620368	0.458646288172785	1
Molecular Function	GO:0004663	Rab geranylgeranyltransferase activity	0.238966435620368	0.458646288172785	1
Molecular Function	GO:0004747	ribokinase activity	0.238966435620368	0.458646288172785	1
Molecular Function	GO:0004794	L-threonine ammonia-lyase activity	0.238966435620368	0.458646288172785	1
Molecular Function	GO:0004819	glutamine-tRNA ligase activity	0.238966435620368	0.458646288172785	1
Molecular Function	GO:0004972	NMDA glutamate receptor activity	0.238966435620368	0.458646288172785	1
Molecular Function	GO:0004993	G protein-coupled serotonin receptor activity	0.238966435620368	0.458646288172785	1
Molecular Function	GO:0005104	fibroblast growth factor receptor binding	0.238966435620368	0.458646288172785	1
Molecular Function	GO:0005347	ATP transmembrane transporter activity	0.238966435620368	0.458646288172785	1
Molecular Function	GO:0008469	histone-arginine N-methyltransferase activity	0.238966435620368	0.458646288172785	1
Molecular Function	GO:0008792	arginine decarboxylase activity	0.238966435620368	0.458646288172785	1
Molecular Function	GO:0008879	glucose-1-phosphate thymidylyltransferase activity	0.238966435620368	0.458646288172785	1
Molecular Function	GO:0008889	glycerophosphodiester phosphodiesterase activity	0.238966435620368	0.458646288172785	1
Molecular Function	GO:0008940	nitrate reductase activity	0.238966435620368	0.458646288172785	1
Molecular Function	GO:0015386	potassium:proton antiporter activity	0.238966435620368	0.458646288172785	1
Molecular Function	GO:0015928	fucosidase activity	0.238966435620368	0.458646288172785	1
Molecular Function	GO:0016174	NAD(P)H oxidase H2O2-forming activity	0.238966435620368	0.458646288172785	1
Molecular Function	GO:0016263	glycoprotein-N-acetylgalactosamine 3-beta-galactosyltransferase activity	0.238966435620368	0.458646288172785	1
Molecular Function	GO:0016595	glutamate binding	0.238966435620368	0.458646288172785	1
Molecular Function	GO:0016615	malate dehydrogenase activity	0.238966435620368	0.458646288172785	1
Molecular Function	GO:0016636	oxidoreductase activity, acting on the CH-CH group of donors, iron-sulfur protein as acceptor	0.238966435620368	0.458646288172785	1
Molecular Function	GO:0016802	trialkylsulfonium hydrolase activity	0.238966435620368	0.458646288172785	1
Molecular Function	GO:0018522	benzoyl-CoA reductase activity	0.238966435620368	0.458646288172785	1
Molecular Function	GO:0019203	carbohydrate phosphatase activity	0.238966435620368	0.458646288172785	1
Molecular Function	GO:0030215	semaphorin receptor binding	0.238966435620368	0.458646288172785	1
Molecular Function	GO:0030614	oxidoreductase activity, acting on phosphorus or arsenic in donors, disulfide as acceptor	0.238966435620368	0.458646288172785	1
Molecular Function	GO:0032041	NAD-dependent histone deacetylase activity (H3-K14 specific)	0.238966435620368	0.458646288172785	1
Molecular Function	GO:0032453	histone H3-methyl-lysine-4 demethylase activity	0.238966435620368	0.458646288172785	1
Molecular Function	GO:0034483	heparan sulfate sulfotransferase activity	0.238966435620368	0.458646288172785	1
Molecular Function	GO:0035242	protein-arginine omega-N asymmetric methyltransferase activity	0.238966435620368	0.458646288172785	1
Molecular Function	GO:0035800	deubiquitinase activator activity	0.238966435620368	0.458646288172785	1
Molecular Function	GO:0036310	ATP-dependent DNA/DNA annealing activity	0.238966435620368	0.458646288172785	1
Molecular Function	GO:0047343	glucose-1-phosphate cytidylyltransferase activity	0.238966435620368	0.458646288172785	1
Molecular Function	GO:0047400	phosphonoacetate hydrolase activity	0.238966435620368	0.458646288172785	1
Molecular Function	GO:0047536	2-aminoadipate transaminase activity	0.238966435620368	0.458646288172785	1
Molecular Function	GO:0097153	cysteine-type endopeptidase activity involved in apoptotic process	0.238966435620368	0.458646288172785	1
Molecular Function	GO:0097200	cysteine-type endopeptidase activity involved in execution phase of apoptosis	0.238966435620368	0.458646288172785	1
Molecular Function	GO:0097371	MDM2/MDM4 family protein binding	0.238966435620368	0.458646288172785	1
Molecular Function	GO:0097677	STAT family protein binding	0.238966435620368	0.458646288172785	1
Molecular Function	GO:0099589	serotonin receptor activity	0.238966435620368	0.458646288172785	1
Molecular Function	GO:0005184	neuropeptide hormone activity	0.23939257392588	0.458646288172785	2
Molecular Function	GO:0032934	sterol binding	0.23939257392588	0.458646288172785	2
Molecular Function	GO:0008234	cysteine-type peptidase activity	0.241362658891669	0.461794138692461	11
Biological Process	GO:0098754	detoxification	0.0518152306772212	0.464723452994316	9
Molecular Function	GO:0004519	endonuclease activity	0.244377029688281	0.46692877661685	18
Cellular Component	GO:0034774	secretory granule lumen	0.0154395975445373	0.472010553504427	11
Molecular Function	GO:0015087	cobalt ion transmembrane transporter activity	0.247502701564584	0.472261911634043	4
Cellular Component	GO:0043190	ATP-binding cassette (ABC) transporter complex	0.0162308034728	0.473644355888073	11
Cellular Component	GO:1902495	transmembrane transporter complex	0.0169878159964843	0.474181646510561	23
Biological Process	GO:0002696	positive regulation of leukocyte activation	0.0532769816187371	0.476294049535352	6
Biological Process	GO:0015871	choline transport	0.0534992490042639	0.476294049535352	5
Biological Process	GO:0007601	visual perception	0.0542200382708869	0.476294049535352	10
Biological Process	GO:0001676	long-chain fatty acid metabolic process	0.054497916241728	0.476294049535352	4
Biological Process	GO:0006730	one-carbon metabolic process	0.054497916241728	0.476294049535352	4
Biological Process	GO:0032481	positive regulation of type I interferon production	0.054497916241728	0.476294049535352	4
Biological Process	GO:0046189	phenol-containing compound biosynthetic process	0.054497916241728	0.476294049535352	4
Biological Process	GO:0006123	mitochondrial electron transport, cytochrome c to oxygen	0.0546672375527651	0.476294049535352	3
Biological Process	GO:0006655	phosphatidylglycerol biosynthetic process	0.0546672375527651	0.476294049535352	3
Biological Process	GO:0006727	ommochrome biosynthetic process	0.0546672375527651	0.476294049535352	3
Biological Process	GO:0008055	ocellus pigment biosynthetic process	0.0546672375527651	0.476294049535352	3
Biological Process	GO:0010888	negative regulation of lipid storage	0.0546672375527651	0.476294049535352	3
Biological Process	GO:0033060	ocellus pigmentation	0.0546672375527651	0.476294049535352	3
Biological Process	GO:0046152	ommochrome metabolic process	0.0546672375527651	0.476294049535352	3
Biological Process	GO:0046158	ocellus pigment metabolic process	0.0546672375527651	0.476294049535352	3
Biological Process	GO:0046339	diacylglycerol metabolic process	0.0546672375527651	0.476294049535352	3
Biological Process	GO:0046794	transport of virus	0.0546672375527651	0.476294049535352	3
Biological Process	GO:0002709	regulation of T cell mediated immunity	0.0561448013637762	0.477138770934124	2
Biological Process	GO:0006316	movement of group I intron	0.0561448013637762	0.477138770934124	2
Biological Process	GO:0006521	regulation of cellular amino acid metabolic process	0.0561448013637762	0.477138770934124	2
Biological Process	GO:0009115	xanthine catabolic process	0.0561448013637762	0.477138770934124	2
Biological Process	GO:0010954	positive regulation of protein processing	0.0561448013637762	0.477138770934124	2
Biological Process	GO:0031639	plasminogen activation	0.0561448013637762	0.477138770934124	2
Biological Process	GO:0032613	interleukin-10 production	0.0561448013637762	0.477138770934124	2
Biological Process	GO:0032653	regulation of interleukin-10 production	0.0561448013637762	0.477138770934124	2
Biological Process	GO:0035336	long-chain fatty-acyl-CoA metabolic process	0.0561448013637762	0.477138770934124	2
Biological Process	GO:0045213	neurotransmitter receptor metabolic process	0.0561448013637762	0.477138770934124	2
Biological Process	GO:0046085	adenosine metabolic process	0.0561448013637762	0.477138770934124	2
Biological Process	GO:0046149	pigment catabolic process	0.0561448013637762	0.477138770934124	2
Biological Process	GO:0071731	response to nitric oxide	0.0561448013637762	0.477138770934124	2
Biological Process	GO:0071907	determination of digestive tract left/right asymmetry	0.0561448013637762	0.477138770934124	2
Biological Process	GO:0120255	olefinic compound biosynthetic process	0.0561448013637762	0.477138770934124	2
Biological Process	GO:1901657	glycosyl compound metabolic process	0.0564389910550284	0.478853894646919	12
Molecular Function	GO:0061134	peptidase regulator activity	0.253242065356196	0.48220761353942	9
Molecular Function	GO:0004140	dephospho-CoA kinase activity	0.25613010634176	0.48220761353942	2
Molecular Function	GO:0004596	peptide alpha-N-acetyltransferase activity	0.25613010634176	0.48220761353942	2
Molecular Function	GO:0004623	phospholipase A2 activity	0.25613010634176	0.48220761353942	2
Molecular Function	GO:0008854	exodeoxyribonuclease V activity	0.25613010634176	0.48220761353942	2
Molecular Function	GO:0015215	nucleotide transmembrane transporter activity	0.25613010634176	0.48220761353942	2
Molecular Function	GO:0016679	oxidoreductase activity, acting on diphenols and related substances as donors	0.25613010634176	0.48220761353942	2
Molecular Function	GO:0045181	glutamate synthase activity, NAD(P)H as acceptor	0.25613010634176	0.48220761353942	2
Molecular Function	GO:0070008	serine-type exopeptidase activity	0.25613010634176	0.48220761353942	2
Molecular Function	GO:1990381	ubiquitin-specific protease binding	0.25613010634176	0.48220761353942	2
Cellular Component	GO:0099503	secretory vesicle	0.0180979751209538	0.484120834485514	25
Molecular Function	GO:0033218	amide binding	0.257651691858846	0.484426350072824	13
Molecular Function	GO:0008173	RNA methyltransferase activity	0.259192885823691	0.486676003700867	8
Biological Process	GO:0042981	regulation of apoptotic process	0.0576111650480113	0.486744148830047	41
Biological Process	GO:0043407	negative regulation of MAP kinase activity	0.0576680524089005	0.486744148830047	5
Biological Process	GO:0051289	protein homotetramerization	0.0576680524089005	0.486744148830047	5
Biological Process	GO:0019216	regulation of lipid metabolic process	0.0578243449925635	0.486744148830047	15
Biological Process	GO:0006644	phospholipid metabolic process	0.0578384250924593	0.486744148830047	25
Molecular Function	GO:0015399	primary active transmembrane transporter activity	0.26072797523417	0.488908235100462	23
Biological Process	GO:0001666	response to hypoxia	0.0584053769772048	0.490718758913824	14
Molecular Function	GO:0016684	oxidoreductase activity, acting on peroxide as acceptor	0.262358920075413	0.490846991209772	3
Molecular Function	GO:0031683	G-protein beta/gamma-subunit complex binding	0.267239944110623	0.490846991209772	4
Molecular Function	GO:0000286	alanine dehydrogenase activity	0.272835260540815	0.490846991209772	1
Molecular Function	GO:0004066	asparagine synthase (glutamine-hydrolyzing) activity	0.272835260540815	0.490846991209772	1
Molecular Function	GO:0004122	cystathionine beta-synthase activity	0.272835260540815	0.490846991209772	1
Molecular Function	GO:0004315	3-oxoacyl-[acyl-carrier-protein] synthase activity	0.272835260540815	0.490846991209772	1
Molecular Function	GO:0004749	ribose phosphate diphosphokinase activity	0.272835260540815	0.490846991209772	1
Molecular Function	GO:0004818	glutamate-tRNA ligase activity	0.272835260540815	0.490846991209772	1
Molecular Function	GO:0008331	high voltage-gated calcium channel activity	0.272835260540815	0.490846991209772	1
Molecular Function	GO:0008444	CDP-diacylglycerol-glycerol-3-phosphate 3-phosphatidyltransferase activity	0.272835260540815	0.490846991209772	1
Molecular Function	GO:0008452	RNA ligase activity	0.272835260540815	0.490846991209772	1
Molecular Function	GO:0008737	L-fuculokinase activity	0.272835260540815	0.490846991209772	1
Molecular Function	GO:0008746	NAD(P)+ transhydrogenase activity	0.272835260540815	0.490846991209772	1
Molecular Function	GO:0015217	ADP transmembrane transporter activity	0.272835260540815	0.490846991209772	1
Molecular Function	GO:0016524	latrotoxin receptor activity	0.272835260540815	0.490846991209772	1
Molecular Function	GO:0016652	oxidoreductase activity, acting on NAD(P)H, NAD(P) as acceptor	0.272835260540815	0.490846991209772	1
Molecular Function	GO:0030283	testosterone dehydrogenase [NAD(P)] activity	0.272835260540815	0.490846991209772	1
Molecular Function	GO:0030742	GTP-dependent protein binding	0.272835260540815	0.490846991209772	1
Molecular Function	GO:0031078	histone deacetylase activity (H3-K14 specific)	0.272835260540815	0.490846991209772	1
Molecular Function	GO:0031409	pigment binding	0.272835260540815	0.490846991209772	1
Molecular Function	GO:0033549	MAP kinase phosphatase activity	0.272835260540815	0.490846991209772	1
Molecular Function	GO:0043813	phosphatidylinositol-3,5-bisphosphate 5-phosphatase activity	0.272835260540815	0.490846991209772	1
Molecular Function	GO:0046608	carotenoid isomerase activity	0.272835260540815	0.490846991209772	1
Molecular Function	GO:1904288	BAT3 complex binding	0.272835260540815	0.490846991209772	1
Molecular Function	GO:1990174	phosphodiesterase decapping endonuclease activity	0.272835260540815	0.490846991209772	1
Molecular Function	GO:1990814	DNA/DNA annealing activity	0.272835260540815	0.490846991209772	1
Molecular Function	GO:0004022	alcohol dehydrogenase (NAD+) activity	0.272885898087586	0.490846991209772	2
Molecular Function	GO:0008767	UDP-galactopyranose mutase activity	0.272885898087586	0.490846991209772	2
Molecular Function	GO:0015038	glutathione disulfide oxidoreductase activity	0.272885898087586	0.490846991209772	2
Molecular Function	GO:0018455	alcohol dehydrogenase [NAD(P)+] activity	0.272885898087586	0.490846991209772	2
Molecular Function	GO:0019134	glucosamine-1-phosphate N-acetyltransferase activity	0.272885898087586	0.490846991209772	2
Molecular Function	GO:0047834	D-threo-aldose 1-dehydrogenase activity	0.272885898087586	0.490846991209772	2
Molecular Function	GO:0046873	metal ion transmembrane transporter activity	0.273460307346828	0.491254394368602	25
Biological Process	GO:0006665	sphingolipid metabolic process	0.0590319938976067	0.495180997354681	10
Biological Process	GO:0048311	mitochondrion distribution	0.0597163242677396	0.499305524199939	4
Biological Process	GO:0050994	regulation of lipid catabolic process	0.0597163242677396	0.499305524199939	4
Molecular Function	GO:1901682	sulfur compound transmembrane transporter activity	0.278882808471149	0.500358990547983	7
Cellular Component	GO:0032010	phagolysosome	0.0198666541947453	0.501140253713198	2
Cellular Component	GO:0030135	coated vesicle	0.020295399683089	0.501140253713198	14
Biological Process	GO:0071692	protein localization to extracellular region	0.0613326088561372	0.511993952190363	32
Biological Process	GO:0002705	positive regulation of leukocyte mediated immunity	0.0617775973777418	0.513229270522778	3
Biological Process	GO:0006000	fructose metabolic process	0.0617775973777418	0.513229270522778	3
Biological Process	GO:0046667	compound eye retinal cell programmed cell death	0.0617775973777418	0.513229270522778	3
Molecular Function	GO:0016702	oxidoreductase activity, acting on single donors with incorporation of molecular oxygen, incorporation of two atoms of oxygen	0.286810234023543	0.513928998021881	3
Cellular Component	GO:0033104	type VI protein secretion system complex	0.0216237051496185	0.514163655779818	3
Biological Process	GO:0006120	mitochondrial electron transport, NADH to ubiquinone	0.0620177846448325	0.514400312958099	5
Molecular Function	GO:0003977	UDP-N-acetylglucosamine diphosphorylase activity	0.289625257233963	0.516352100018126	2
Molecular Function	GO:0004879	nuclear receptor activity	0.289625257233963	0.516352100018126	2
Molecular Function	GO:0008157	protein phosphatase 1 binding	0.289625257233963	0.516352100018126	2
Molecular Function	GO:0098531	ligand-activated transcription factor activity	0.289625257233963	0.516352100018126	2
Biological Process	GO:0006479	protein methylation	0.0626116138586302	0.517669228457957	11
Biological Process	GO:0008213	protein alkylation	0.0626116138586302	0.517669228457957	11
Molecular Function	GO:0008170	N-methyltransferase activity	0.293504975307585	0.522609111140365	6
Molecular Function	GO:0005215	transporter activity	0.29668226379797	0.525537908250571	90
Molecular Function	GO:0016758	hexosyltransferase activity	0.296837056468039	0.525537908250571	17
Molecular Function	GO:0019001	guanyl nucleotide binding	0.2990631858599	0.525537908250571	20
Molecular Function	GO:0016151	nickel cation binding	0.299105311251306	0.525537908250571	3
Molecular Function	GO:0140640	catalytic activity, acting on a nucleic acid	0.303461980567586	0.525537908250571	66
Molecular Function	GO:0002151	G-quadruplex RNA binding	0.305199068530785	0.525537908250571	1
Molecular Function	GO:0003796	lysozyme activity	0.305199068530785	0.525537908250571	1
Molecular Function	GO:0003980	UDP-glucose:glycoprotein glucosyltransferase activity	0.305199068530785	0.525537908250571	1
Molecular Function	GO:0004185	serine-type carboxypeptidase activity	0.305199068530785	0.525537908250571	1
Molecular Function	GO:0004571	mannosyl-oligosaccharide 1,2-alpha-mannosidase activity	0.305199068530785	0.525537908250571	1
Molecular Function	GO:0004617	phosphoglycerate dehydrogenase activity	0.305199068530785	0.525537908250571	1
Molecular Function	GO:0004767	sphingomyelin phosphodiesterase activity	0.305199068530785	0.525537908250571	1
Molecular Function	GO:0004784	superoxide dismutase activity	0.305199068530785	0.525537908250571	1
Molecular Function	GO:0008115	sarcosine oxidase activity	0.305199068530785	0.525537908250571	1
Molecular Function	GO:0008474	palmitoyl-(protein) hydrolase activity	0.305199068530785	0.525537908250571	1
Molecular Function	GO:0008508	bile acid:sodium symporter activity	0.305199068530785	0.525537908250571	1
Molecular Function	GO:0015925	galactosidase activity	0.305199068530785	0.525537908250571	1
Molecular Function	GO:0016721	oxidoreductase activity, acting on superoxide radicals as acceptor	0.305199068530785	0.525537908250571	1
Molecular Function	GO:0016822	hydrolase activity, acting on acid carbon-carbon bonds	0.305199068530785	0.525537908250571	1
Molecular Function	GO:0016823	hydrolase activity, acting on acid carbon-carbon bonds, in ketonic substances	0.305199068530785	0.525537908250571	1
Molecular Function	GO:0019870	potassium channel inhibitor activity	0.305199068530785	0.525537908250571	1
Molecular Function	GO:0034596	phosphatidylinositol phosphate 4-phosphatase activity	0.305199068530785	0.525537908250571	1
Molecular Function	GO:0042030	ATPase inhibitor activity	0.305199068530785	0.525537908250571	1
Molecular Function	GO:0047499	calcium-independent phospholipase A2 activity	0.305199068530785	0.525537908250571	1
Molecular Function	GO:0050627	mycothione reductase activity	0.305199068530785	0.525537908250571	1
Molecular Function	GO:0050664	oxidoreductase activity, acting on NAD(P)H, oxygen as acceptor	0.305199068530785	0.525537908250571	1
Molecular Function	GO:0098599	palmitoyl hydrolase activity	0.305199068530785	0.525537908250571	1
Molecular Function	GO:0004364	glutathione transferase activity	0.306316533000363	0.525539422352992	2
Molecular Function	GO:0015930	glutamate synthase activity	0.306316533000363	0.525539422352992	2
Molecular Function	GO:0016863	intramolecular oxidoreductase activity, transposing C=C bonds	0.306316533000363	0.525539422352992	2
Cellular Component	GO:1990351	transporter complex	0.0230074001773849	0.527499124528608	23
Cellular Component	GO:0005751	mitochondrial respiratory chain complex IV	0.025526282071669	0.527499124528608	3
Cellular Component	GO:0005764	lysosome	0.0255597756035044	0.527499124528608	21
Cellular Component	GO:0031315	extrinsic component of mitochondrial outer membrane	0.0271144409804425	0.527499124528608	2
Cellular Component	GO:0042588	zymogen granule	0.0271144409804425	0.527499124528608	2
Cellular Component	GO:0099634	postsynaptic specialization membrane	0.0271144409804425	0.527499124528608	2
Molecular Function	GO:0015318	inorganic molecular entity transmembrane transporter activity	0.307986044169738	0.527762493164649	59
Cellular Component	GO:0000139	Golgi membrane	0.0279832592943126	0.528389778439668	28
Biological Process	GO:0022904	respiratory electron transport chain	0.064114325276122	0.528408048062666	10
Biological Process	GO:1901264	carbohydrate derivative transport	0.064114325276122	0.528408048062666	10
Molecular Function	GO:0042054	histone methyltransferase activity	0.311427508312494	0.533012899075444	3
Biological Process	GO:0034637	cellular carbohydrate biosynthetic process	0.065041446460695	0.533880868816809	11
Biological Process	GO:0006024	glycosaminoglycan biosynthetic process	0.0650651814167903	0.533880868816809	9
Biological Process	GO:0019646	aerobic electron transport chain	0.0651562665477512	0.533880868816809	8
Biological Process	GO:0048701	embryonic cranial skeleton morphogenesis	0.0651903144214969	0.533880868816809	4
Molecular Function	GO:0015085	calcium ion transmembrane transporter activity	0.314347823713822	0.537359718019269	7
Biological Process	GO:0030493	bacteriochlorophyll metabolic process	0.0665478774180427	0.537462992668223	5
Biological Process	GO:0030494	bacteriochlorophyll biosynthetic process	0.0665478774180427	0.537462992668223	5
Biological Process	GO:0032943	mononuclear cell proliferation	0.0665478774180427	0.537462992668223	5
Biological Process	GO:0046651	lymphocyte proliferation	0.0665478774180427	0.537462992668223	5
Biological Process	GO:1901656	glycoside transport	0.0665478774180427	0.537462992668223	5
Biological Process	GO:0006166	purine ribonucleoside salvage	0.0681934547611654	0.537462992668223	2
Biological Process	GO:0006314	intron homing	0.0681934547611654	0.537462992668223	2
Biological Process	GO:0006787	porphyrin-containing compound catabolic process	0.0681934547611654	0.537462992668223	2
Biological Process	GO:0032735	positive regulation of interleukin-12 production	0.0681934547611654	0.537462992668223	2
Biological Process	GO:0033198	response to ATP	0.0681934547611654	0.537462992668223	2
Biological Process	GO:0033212	iron import into cell	0.0681934547611654	0.537462992668223	2
Biological Process	GO:0046110	xanthine metabolic process	0.0681934547611654	0.537462992668223	2
Biological Process	GO:0046690	response to tellurium ion	0.0681934547611654	0.537462992668223	2
Biological Process	GO:0075733	intracellular transport of virus	0.0681934547611654	0.537462992668223	2
Biological Process	GO:1902224	ketone body metabolic process	0.0681934547611654	0.537462992668223	2
Biological Process	GO:1902236	negative regulation of endoplasmic reticulum stress-induced intrinsic apoptotic signaling pathway	0.0681934547611654	0.537462992668223	2
Biological Process	GO:0006687	glycosphingolipid metabolic process	0.0682390934153503	0.537462992668223	6
Biological Process	GO:2001056	positive regulation of cysteine-type endopeptidase activity	0.0682390934153503	0.537462992668223	6
Biological Process	GO:0006865	amino acid transport	0.0686431142465712	0.537462992668223	14
Biological Process	GO:0002755	MyD88-dependent toll-like receptor signaling pathway	0.0692936658151781	0.537462992668223	3
Biological Process	GO:0048562	embryonic organ morphogenesis	0.0700395912728919	0.537462992668223	12
Biological Process	GO:0030436	asexual sporulation	0.0700829077938822	0.537462992668223	11
Biological Process	GO:1903364	positive regulation of cellular protein catabolic process	0.0700829077938822	0.537462992668223	11
Biological Process	GO:0006458	'de novo' protein folding	0.0709165510814105	0.537462992668223	4
Biological Process	GO:0034312	diol biosynthetic process	0.0723239000921949	0.537462992668223	6
Biological Process	GO:0006812	cation transport	0.0735076998301501	0.537462992668223	56
Biological Process	GO:0015979	photosynthesis	0.0746286180690502	0.537462992668223	7
Biological Process	GO:0042775	mitochondrial ATP synthesis coupled electron transport	0.0749057935649236	0.537462992668223	8
Biological Process	GO:0016052	carbohydrate catabolic process	0.076101383032234	0.537462992668223	18
Biological Process	GO:0051646	mitochondrion localization	0.0761451699947856	0.537462992668223	5
Biological Process	GO:0060401	cytosolic calcium ion transport	0.0761451699947856	0.537462992668223	5
Biological Process	GO:0015689	molybdate ion transport	0.0765459492084722	0.537462992668223	6
Biological Process	GO:0030514	negative regulation of BMP signaling pathway	0.0768910780889688	0.537462992668223	4
Biological Process	GO:0036498	IRE1-mediated unfolded protein response	0.0768910780889688	0.537462992668223	4
Biological Process	GO:0000038	very long-chain fatty acid metabolic process	0.0772007310953673	0.537462992668223	3
Biological Process	GO:0002824	positive regulation of adaptive immune response based on somatic recombination of immune receptors built from immunoglobulin superfamily domains	0.0772007310953673	0.537462992668223	3
Biological Process	GO:0015939	pantothenate metabolic process	0.0772007310953673	0.537462992668223	3
Biological Process	GO:0140352	export from cell	0.0773856222249694	0.537462992668223	53
Biological Process	GO:0009311	oligosaccharide metabolic process	0.0775740014233123	0.537462992668223	12
Biological Process	GO:0015980	energy derivation by oxidation of organic compounds	0.0781709335243883	0.537462992668223	24
Biological Process	GO:0009070	serine family amino acid biosynthetic process	0.0784270609528551	0.537462992668223	7
Biological Process	GO:0019363	pyridine nucleotide biosynthetic process	0.0784270609528551	0.537462992668223	7
Biological Process	GO:0009306	protein secretion	0.0785013422253904	0.537462992668223	31
Biological Process	GO:0000389	mRNA 3'-splice site recognition	0.0809964358452328	0.537462992668223	2
Biological Process	GO:0001964	startle response	0.0809964358452328	0.537462992668223	2
Biological Process	GO:0006276	plasmid maintenance	0.0809964358452328	0.537462992668223	2
Biological Process	GO:0009095	aromatic amino acid family biosynthetic process, prephenate pathway	0.0809964358452328	0.537462992668223	2
Biological Process	GO:0019566	arabinose metabolic process	0.0809964358452328	0.537462992668223	2
Biological Process	GO:0019740	nitrogen utilization	0.0809964358452328	0.537462992668223	2
Biological Process	GO:0042100	B cell proliferation	0.0809964358452328	0.537462992668223	2
Biological Process	GO:0045041	protein import into mitochondrial intermembrane space	0.0809964358452328	0.537462992668223	2
Biological Process	GO:0046655	folic acid metabolic process	0.0809964358452328	0.537462992668223	2
Biological Process	GO:0050996	positive regulation of lipid catabolic process	0.0809964358452328	0.537462992668223	2
Biological Process	GO:0055089	fatty acid homeostasis	0.0809964358452328	0.537462992668223	2
Biological Process	GO:0060711	labyrinthine layer development	0.0809964358452328	0.537462992668223	2
Biological Process	GO:0000105	histidine biosynthetic process	0.0812095637784081	0.537462992668223	5
Biological Process	GO:0048582	positive regulation of post-embryonic development	0.0812095637784081	0.537462992668223	5
Biological Process	GO:0070661	leukocyte proliferation	0.0812095637784081	0.537462992668223	5
Biological Process	GO:0009235	cobalamin metabolic process	0.0823361338646042	0.537462992668223	7
Biological Process	GO:0010043	response to zinc ion	0.0831093608962372	0.537462992668223	4
Biological Process	GO:0120252	hydrocarbon metabolic process	0.0831093608962372	0.537462992668223	4
Biological Process	GO:1903052	positive regulation of proteolysis involved in cellular protein catabolic process	0.0840690764309473	0.537462992668223	10
Biological Process	GO:0051650	establishment of vesicle localization	0.0841450442029568	0.537462992668223	13
Biological Process	GO:0006734	NADH metabolic process	0.0854830936746141	0.537462992668223	3
Biological Process	GO:0009713	catechol-containing compound biosynthetic process	0.0854830936746141	0.537462992668223	3
Biological Process	GO:0032602	chemokine production	0.0854830936746141	0.537462992668223	3
Biological Process	GO:0032642	regulation of chemokine production	0.0854830936746141	0.537462992668223	3
Biological Process	GO:0032922	circadian regulation of gene expression	0.0854830936746141	0.537462992668223	3
Biological Process	GO:0042423	catecholamine biosynthetic process	0.0854830936746141	0.537462992668223	3
Biological Process	GO:0042732	D-xylose metabolic process	0.0854830936746141	0.537462992668223	3
Biological Process	GO:0046666	retinal cell programmed cell death	0.0854830936746141	0.537462992668223	3
Biological Process	GO:0060349	bone morphogenesis	0.0854830936746141	0.537462992668223	3
Biological Process	GO:0019915	lipid storage	0.0854890913862981	0.537462992668223	8
Biological Process	GO:0006869	lipid transport	0.0855287384938927	0.537462992668223	19
Biological Process	GO:0001501	skeletal system development	0.0856054464267243	0.537462992668223	12
Biological Process	GO:0001207	histone displacement	0.0856374290015339	0.537462992668223	1
Biological Process	GO:0001579	medium-chain fatty acid transport	0.0856374290015339	0.537462992668223	1
Biological Process	GO:0001762	beta-alanine transport	0.0856374290015339	0.537462992668223	1
Biological Process	GO:0003417	growth plate cartilage development	0.0856374290015339	0.537462992668223	1
Biological Process	GO:0003419	growth plate cartilage chondrocyte proliferation	0.0856374290015339	0.537462992668223	1
Biological Process	GO:0003420	regulation of growth plate cartilage chondrocyte proliferation	0.0856374290015339	0.537462992668223	1
Biological Process	GO:0006003	fructose 2,6-bisphosphate metabolic process	0.0856374290015339	0.537462992668223	1
Biological Process	GO:0006060	sorbitol metabolic process	0.0856374290015339	0.537462992668223	1
Biological Process	GO:0006061	sorbitol biosynthetic process	0.0856374290015339	0.537462992668223	1
Biological Process	GO:0006062	sorbitol catabolic process	0.0856374290015339	0.537462992668223	1
Biological Process	GO:0006175	dATP biosynthetic process	0.0856374290015339	0.537462992668223	1
Biological Process	GO:0006769	nicotinamide metabolic process	0.0856374290015339	0.537462992668223	1
Biological Process	GO:0006853	carnitine shuttle	0.0856374290015339	0.537462992668223	1
Biological Process	GO:0007078	lamin depolymerization	0.0856374290015339	0.537462992668223	1
Biological Process	GO:0009216	purine deoxyribonucleoside triphosphate biosynthetic process	0.0856374290015339	0.537462992668223	1
Biological Process	GO:0010832	negative regulation of myotube differentiation	0.0856374290015339	0.537462992668223	1
Biological Process	GO:0015739	sialic acid transport	0.0856374290015339	0.537462992668223	1
Biological Process	GO:0015759	beta-glucoside transport	0.0856374290015339	0.537462992668223	1
Biological Process	GO:0018282	metal incorporation into metallo-sulfur cluster	0.0856374290015339	0.537462992668223	1
Biological Process	GO:0018283	iron incorporation into metallo-sulfur cluster	0.0856374290015339	0.537462992668223	1
Biological Process	GO:0019373	epoxygenase P450 pathway	0.0856374290015339	0.537462992668223	1
Biological Process	GO:0019406	hexitol biosynthetic process	0.0856374290015339	0.537462992668223	1
Biological Process	GO:0019407	hexitol catabolic process	0.0856374290015339	0.537462992668223	1
Biological Process	GO:0019442	tryptophan catabolic process to acetyl-CoA	0.0856374290015339	0.537462992668223	1
Biological Process	GO:0019519	pentitol metabolic process	0.0856374290015339	0.537462992668223	1
Biological Process	GO:0019527	pentitol catabolic process	0.0856374290015339	0.537462992668223	1
Biological Process	GO:0019569	L-arabinose catabolic process to xylulose 5-phosphate	0.0856374290015339	0.537462992668223	1
Biological Process	GO:0019572	L-arabinose catabolic process	0.0856374290015339	0.537462992668223	1
Biological Process	GO:0021893	cerebral cortex GABAergic interneuron fate commitment	0.0856374290015339	0.537462992668223	1
Biological Process	GO:0021898	commitment of multipotent stem cells to neuronal lineage in forebrain	0.0856374290015339	0.537462992668223	1
Biological Process	GO:0032379	positive regulation of intracellular lipid transport	0.0856374290015339	0.537462992668223	1
Biological Process	GO:0032382	positive regulation of intracellular sterol transport	0.0856374290015339	0.537462992668223	1
Biological Process	GO:0032385	positive regulation of intracellular cholesterol transport	0.0856374290015339	0.537462992668223	1
Biological Process	GO:0032429	regulation of phospholipase A2 activity	0.0856374290015339	0.537462992668223	1
Biological Process	GO:0032468	Golgi calcium ion homeostasis	0.0856374290015339	0.537462992668223	1
Biological Process	GO:0032472	Golgi calcium ion transport	0.0856374290015339	0.537462992668223	1
Biological Process	GO:0032530	regulation of microvillus organization	0.0856374290015339	0.537462992668223	1
Biological Process	GO:0032532	regulation of microvillus length	0.0856374290015339	0.537462992668223	1
Biological Process	GO:0032536	regulation of cell projection size	0.0856374290015339	0.537462992668223	1
Biological Process	GO:0033274	response to vitamin B2	0.0856374290015339	0.537462992668223	1
Biological Process	GO:0033319	UDP-D-xylose metabolic process	0.0856374290015339	0.537462992668223	1
Biological Process	GO:0034139	regulation of toll-like receptor 3 signaling pathway	0.0856374290015339	0.537462992668223	1
Biological Process	GO:0034141	positive regulation of toll-like receptor 3 signaling pathway	0.0856374290015339	0.537462992668223	1
Biological Process	GO:0034154	toll-like receptor 7 signaling pathway	0.0856374290015339	0.537462992668223	1
Biological Process	GO:0034758	positive regulation of iron ion transport	0.0856374290015339	0.537462992668223	1
Biological Process	GO:0034759	regulation of iron ion transmembrane transport	0.0856374290015339	0.537462992668223	1
Biological Process	GO:0034761	positive regulation of iron ion transmembrane transport	0.0856374290015339	0.537462992668223	1
Biological Process	GO:0034970	histone H3-R2 methylation	0.0856374290015339	0.537462992668223	1
Biological Process	GO:0035217	labial disc development	0.0856374290015339	0.537462992668223	1
Biological Process	GO:0035232	germ cell attraction	0.0856374290015339	0.537462992668223	1
Biological Process	GO:0035581	sequestering of extracellular ligand from receptor	0.0856374290015339	0.537462992668223	1
Biological Process	GO:0035582	sequestering of BMP in extracellular matrix	0.0856374290015339	0.537462992668223	1
Biological Process	GO:0035611	protein branching point deglutamylation	0.0856374290015339	0.537462992668223	1
Biological Process	GO:0036483	neuron intrinsic apoptotic signaling pathway in response to endoplasmic reticulum stress	0.0856374290015339	0.537462992668223	1
Biological Process	GO:0042946	glucoside transport	0.0856374290015339	0.537462992668223	1
Biological Process	GO:0044111	formation of structure involved in a symbiotic process	0.0856374290015339	0.537462992668223	1
Biological Process	GO:0044114	development of symbiont in host	0.0856374290015339	0.537462992668223	1
Biological Process	GO:0044208	'de novo' AMP biosynthetic process	0.0856374290015339	0.537462992668223	1
Biological Process	GO:0044245	polysaccharide digestion	0.0856374290015339	0.537462992668223	1
Biological Process	GO:0044387	negative regulation of protein kinase activity by regulation of protein phosphorylation	0.0856374290015339	0.537462992668223	1
Biological Process	GO:0045347	negative regulation of MHC class II biosynthetic process	0.0856374290015339	0.537462992668223	1
Biological Process	GO:0045656	negative regulation of monocyte differentiation	0.0856374290015339	0.537462992668223	1
Biological Process	GO:0045671	negative regulation of osteoclast differentiation	0.0856374290015339	0.537462992668223	1
Biological Process	GO:0045730	respiratory burst	0.0856374290015339	0.537462992668223	1
Biological Process	GO:0046370	fructose biosynthetic process	0.0856374290015339	0.537462992668223	1
Biological Process	GO:0046641	positive regulation of alpha-beta T cell proliferation	0.0856374290015339	0.537462992668223	1
Biological Process	GO:0051006	positive regulation of lipoprotein lipase activity	0.0856374290015339	0.537462992668223	1
Biological Process	GO:0051160	L-xylitol catabolic process	0.0856374290015339	0.537462992668223	1
Biological Process	GO:0051164	L-xylitol metabolic process	0.0856374290015339	0.537462992668223	1
Biological Process	GO:0051344	negative regulation of cyclic-nucleotide phosphodiesterase activity	0.0856374290015339	0.537462992668223	1
Biological Process	GO:0051917	regulation of fibrinolysis	0.0856374290015339	0.537462992668223	1
Biological Process	GO:0051918	negative regulation of fibrinolysis	0.0856374290015339	0.537462992668223	1
Biological Process	GO:0060263	regulation of respiratory burst	0.0856374290015339	0.537462992668223	1
Biological Process	GO:0060268	negative regulation of respiratory burst	0.0856374290015339	0.537462992668223	1
Biological Process	GO:0060676	ureteric bud formation	0.0856374290015339	0.537462992668223	1
Biological Process	GO:0060699	regulation of endoribonuclease activity	0.0856374290015339	0.537462992668223	1
Biological Process	GO:0060701	negative regulation of ribonuclease activity	0.0856374290015339	0.537462992668223	1
Biological Process	GO:0060702	negative regulation of endoribonuclease activity	0.0856374290015339	0.537462992668223	1
Biological Process	GO:0061075	positive regulation of neural retina development	0.0856374290015339	0.537462992668223	1
Biological Process	GO:0061431	cellular response to methionine	0.0856374290015339	0.537462992668223	1
Biological Process	GO:0061475	cytosolic valyl-tRNA aminoacylation	0.0856374290015339	0.537462992668223	1
Biological Process	GO:0061476	response to anticoagulant	0.0856374290015339	0.537462992668223	1
Biological Process	GO:0061762	CAMKK-AMPK signaling cascade	0.0856374290015339	0.537462992668223	1
Biological Process	GO:0061817	endoplasmic reticulum-plasma membrane tethering	0.0856374290015339	0.537462992668223	1
Biological Process	GO:0071225	cellular response to muramyl dipeptide	0.0856374290015339	0.537462992668223	1
Biological Process	GO:0071503	response to heparin	0.0856374290015339	0.537462992668223	1
Biological Process	GO:0071504	cellular response to heparin	0.0856374290015339	0.537462992668223	1
Biological Process	GO:0071694	maintenance of protein location in extracellular region	0.0856374290015339	0.537462992668223	1
Biological Process	GO:0072298	regulation of metanephric glomerulus development	0.0856374290015339	0.537462992668223	1
Biological Process	GO:0072300	positive regulation of metanephric glomerulus development	0.0856374290015339	0.537462992668223	1
Biological Process	GO:0072658	maintenance of protein location in membrane	0.0856374290015339	0.537462992668223	1
Biological Process	GO:0072660	maintenance of protein location in plasma membrane	0.0856374290015339	0.537462992668223	1
Biological Process	GO:0090423	phytochelatin-metal complex formation	0.0856374290015339	0.537462992668223	1
Biological Process	GO:0098790	ncRNA transcription associated with protein coding gene TSS/TES	0.0856374290015339	0.537462992668223	1
Biological Process	GO:0099004	calmodulin dependent kinase signaling pathway	0.0856374290015339	0.537462992668223	1
Biological Process	GO:0140042	lipid droplet formation	0.0856374290015339	0.537462992668223	1
Biological Process	GO:1901692	regulation of compound eye retinal cell apoptotic process	0.0856374290015339	0.537462992668223	1
Biological Process	GO:1902523	positive regulation of protein K63-linked ubiquitination	0.0856374290015339	0.537462992668223	1
Biological Process	GO:1902688	regulation of NAD metabolic process	0.0856374290015339	0.537462992668223	1
Biological Process	GO:1902868	positive regulation of retina development in camera-type eye	0.0856374290015339	0.537462992668223	1
Biological Process	GO:1902871	positive regulation of amacrine cell differentiation	0.0856374290015339	0.537462992668223	1
Biological Process	GO:1902949	positive regulation of tau-protein kinase activity	0.0856374290015339	0.537462992668223	1
Biological Process	GO:1903381	regulation of endoplasmic reticulum stress-induced neuron intrinsic apoptotic signaling pathway	0.0856374290015339	0.537462992668223	1
Biological Process	GO:1903382	negative regulation of endoplasmic reticulum stress-induced neuron intrinsic apoptotic signaling pathway	0.0856374290015339	0.537462992668223	1
Biological Process	GO:1903540	establishment of protein localization to postsynaptic membrane	0.0856374290015339	0.537462992668223	1
Biological Process	GO:1903753	negative regulation of p38MAPK cascade	0.0856374290015339	0.537462992668223	1
Biological Process	GO:1904106	protein localization to microvillus	0.0856374290015339	0.537462992668223	1
Biological Process	GO:1904109	positive regulation of cholesterol import	0.0856374290015339	0.537462992668223	1
Biological Process	GO:1904211	membrane protein proteolysis involved in retrograde protein transport, ER to cytosol	0.0856374290015339	0.537462992668223	1
Biological Process	GO:1904388	negative regulation of ncRNA transcription associated with protein coding gene TSS/TES	0.0856374290015339	0.537462992668223	1
Biological Process	GO:1905289	regulation of CAMKK-AMPK signaling cascade	0.0856374290015339	0.537462992668223	1
Biological Process	GO:1990010	compound eye retinal cell apoptotic process	0.0856374290015339	0.537462992668223	1
Biological Process	GO:1990034	calcium ion export across plasma membrane	0.0856374290015339	0.537462992668223	1
Biological Process	GO:1990441	negative regulation of transcription from RNA polymerase II promoter in response to endoplasmic reticulum stress	0.0856374290015339	0.537462992668223	1
Biological Process	GO:1990466	protein autosumoylation	0.0856374290015339	0.537462992668223	1
Biological Process	GO:2000182	regulation of progesterone biosynthetic process	0.0856374290015339	0.537462992668223	1
Biological Process	GO:2000211	regulation of glutamate metabolic process	0.0856374290015339	0.537462992668223	1
Biological Process	GO:2000911	positive regulation of sterol import	0.0856374290015339	0.537462992668223	1
Biological Process	GO:0035592	establishment of protein localization to extracellular region	0.0859400328932066	0.538642080971921	31
Biological Process	GO:0040024	dauer larval development	0.0863554949855744	0.538642080971921	7
Biological Process	GO:0046164	alcohol catabolic process	0.0863554949855744	0.538642080971921	7
Biological Process	GO:0048705	skeletal system morphogenesis	0.0863554949855744	0.538642080971921	7
Biological Process	GO:1901659	glycosyl compound biosynthetic process	0.0863554949855744	0.538642080971921	7
Biological Process	GO:1903037	regulation of leukocyte cell-cell adhesion	0.0864487290448762	0.538642080971921	5
Biological Process	GO:0006023	aminoglycan biosynthetic process	0.0869216988918105	0.539643218030115	9
Biological Process	GO:0009799	specification of symmetry	0.0869216988918105	0.539643218030115	9
Biological Process	GO:0009855	determination of bilateral symmetry	0.0869216988918105	0.539643218030115	9
Biological Process	GO:0046165	alcohol biosynthetic process	0.0873703111936434	0.541779537353885	14
Molecular Function	GO:0018835	carbon phosphorus lyase activity	0.317616175331269	0.542290253407197	4
Cellular Component	GO:0046695	SLIK (SAGA-like) complex	0.0297804829191471	0.546259143831213	3
Molecular Function	GO:0004521	endoribonuclease activity	0.320957069921875	0.547332587837787	10
Molecular Function	GO:0005044	scavenger receptor activity	0.322930914549252	0.547393098851793	2
Molecular Function	GO:0008172	S-methyltransferase activity	0.322930914549252	0.547393098851793	2
Molecular Function	GO:0015292	uniporter activity	0.322930914549252	0.547393098851793	2
Molecular Function	GO:0016034	maleylacetoacetate isomerase activity	0.322930914549252	0.547393098851793	2
Molecular Function	GO:0051959	dynein light intermediate chain binding	0.322930914549252	0.547393098851793	2
Biological Process	GO:1901137	carbohydrate derivative biosynthetic process	0.0884106389109762	0.547575570029272	50
Molecular Function	GO:0008417	fucosyltransferase activity	0.323763168735174	0.548145796467705	3
Biological Process	GO:0010035	response to inorganic substance	0.0886943689682739	0.548677337388463	27
Biological Process	GO:0042773	ATP synthesis coupled electron transport	0.0892018616492708	0.551159059344243	8
Molecular Function	GO:0004303	estradiol 17-beta-dehydrogenase activity	0.336124636527941	0.552512208122762	1
Molecular Function	GO:0004822	isoleucine-tRNA ligase activity	0.336124636527941	0.552512208122762	1
Molecular Function	GO:0004983	neuropeptide Y receptor activity	0.336124636527941	0.552512208122762	1
Molecular Function	GO:0005280	amino acid:proton symporter activity	0.336124636527941	0.552512208122762	1
Molecular Function	GO:0005540	hyaluronic acid binding	0.336124636527941	0.552512208122762	1
Molecular Function	GO:0005542	folic acid binding	0.336124636527941	0.552512208122762	1
Molecular Function	GO:0008093	cytoskeletal anchor activity	0.336124636527941	0.552512208122762	1
Molecular Function	GO:0008788	alpha,alpha-phosphotrehalase activity	0.336124636527941	0.552512208122762	1
Molecular Function	GO:0008808	cardiolipin synthase activity	0.336124636527941	0.552512208122762	1
Molecular Function	GO:0015495	gamma-aminobutyric acid:proton symporter activity	0.336124636527941	0.552512208122762	1
Molecular Function	GO:0015544	phenyl propionate uniporter activity	0.336124636527941	0.552512208122762	1
Molecular Function	GO:0015924	mannosyl-oligosaccharide mannosidase activity	0.336124636527941	0.552512208122762	1
Molecular Function	GO:0016212	kynurenine-oxoglutarate transaminase activity	0.336124636527941	0.552512208122762	1
Molecular Function	GO:0016682	oxidoreductase activity, acting on diphenols and related substances as donors, oxygen as acceptor	0.336124636527941	0.552512208122762	1
Molecular Function	GO:0017136	NAD-dependent histone deacetylase activity	0.336124636527941	0.552512208122762	1
Molecular Function	GO:0018467	formaldehyde dehydrogenase activity	0.336124636527941	0.552512208122762	1
Molecular Function	GO:0019789	SUMO transferase activity	0.336124636527941	0.552512208122762	1
Molecular Function	GO:0022821	potassium ion antiporter activity	0.336124636527941	0.552512208122762	1
Molecular Function	GO:0030572	phosphatidyltransferase activity	0.336124636527941	0.552512208122762	1
Molecular Function	GO:0030613	oxidoreductase activity, acting on phosphorus or arsenic in donors	0.336124636527941	0.552512208122762	1
Molecular Function	GO:0036137	kynurenine aminotransferase activity	0.336124636527941	0.552512208122762	1
Molecular Function	GO:0043274	phospholipase binding	0.336124636527941	0.552512208122762	1
Molecular Function	GO:0047471	maltose alpha-D-glucosyltransferase activity	0.336124636527941	0.552512208122762	1
Molecular Function	GO:0061783	peptidoglycan muralytic activity	0.336124636527941	0.552512208122762	1
Molecular Function	GO:0098809	nitrite reductase activity	0.336124636527941	0.552512208122762	1
Biological Process	GO:1903426	regulation of reactive oxygen species biosynthetic process	0.0895663286186271	0.552752199474956	4
Biological Process	GO:0009112	nucleobase metabolic process	0.0900288781948562	0.554946140977568	6
Molecular Function	GO:0008237	metallopeptidase activity	0.339102332698193	0.556669506579876	15
Molecular Function	GO:0016639	oxidoreductase activity, acting on the CH-NH2 group of donors, NAD or NADP as acceptor	0.339442241618465	0.556669506579876	2
Biological Process	GO:2000377	regulation of reactive oxygen species metabolic process	0.0904846815816793	0.557093336483878	7
Molecular Function	GO:0034062	5'-3' RNA polymerase activity	0.343280259042201	0.561659010159429	7
Molecular Function	GO:0097747	RNA polymerase activity	0.343280259042201	0.561659010159429	7
Molecular Function	GO:1901681	sulfur compound binding	0.344462765359059	0.562941463758092	8
Biological Process	GO:0033223	2-aminoethylphosphonate transport	0.0918604968347139	0.564893019681088	5
Biological Process	GO:0009636	response to toxic substance	0.0923834380838982	0.566789265334063	25
Biological Process	GO:0006643	membrane lipid metabolic process	0.0924752101319953	0.566789265334063	15
Biological Process	GO:0002204	somatic recombination of immunoglobulin genes involved in immune response	0.0941242454372741	0.566789265334063	3
Biological Process	GO:0002208	somatic diversification of immunoglobulins involved in immune response	0.0941242454372741	0.566789265334063	3
Biological Process	GO:0009073	aromatic amino acid family biosynthetic process	0.0941242454372741	0.566789265334063	3
Biological Process	GO:0043090	amino acid import	0.0941242454372741	0.566789265334063	3
Biological Process	GO:0043101	purine-containing compound salvage	0.0941242454372741	0.566789265334063	3
Biological Process	GO:0045190	isotype switching	0.0941242454372741	0.566789265334063	3
Biological Process	GO:0071168	protein localization to chromatin	0.0941242454372741	0.566789265334063	3
Biological Process	GO:0001702	gastrulation with mouth forming second	0.0944648775556772	0.566789265334063	2
Biological Process	GO:0010524	positive regulation of calcium ion transport into cytosol	0.0944648775556772	0.566789265334063	2
Biological Process	GO:0032615	interleukin-12 production	0.0944648775556772	0.566789265334063	2
Biological Process	GO:0032655	regulation of interleukin-12 production	0.0944648775556772	0.566789265334063	2
Biological Process	GO:0032722	positive regulation of chemokine production	0.0944648775556772	0.566789265334063	2
Biological Process	GO:0033539	fatty acid beta-oxidation using acyl-CoA dehydrogenase	0.0944648775556772	0.566789265334063	2
Biological Process	GO:0035751	regulation of lysosomal lumen pH	0.0944648775556772	0.566789265334063	2
Biological Process	GO:0035872	nucleotide-binding domain, leucine rich repeat containing receptor signaling pathway	0.0944648775556772	0.566789265334063	2
Biological Process	GO:0051131	chaperone-mediated protein complex assembly	0.0944648775556772	0.566789265334063	2
Biological Process	GO:0062237	protein localization to postsynapse	0.0944648775556772	0.566789265334063	2
Biological Process	GO:0070423	nucleotide-binding oligomerization domain containing signaling pathway	0.0944648775556772	0.566789265334063	2
Biological Process	GO:1903539	protein localization to postsynaptic membrane	0.0944648775556772	0.566789265334063	2
Molecular Function	GO:0090482	vitamin transmembrane transporter activity	0.348223576787656	0.568018477646887	4
Molecular Function	GO:0097602	cullin family protein binding	0.348423139209292	0.568018477646887	3
Molecular Function	GO:0016776	phosphotransferase activity, phosphate group as acceptor	0.348776218215192	0.568018477646887	6
Cellular Component	GO:0008328	ionotropic glutamate receptor complex	0.0352471784122236	0.572591752164497	2
Cellular Component	GO:0090741	pigment granule membrane	0.0352471784122236	0.572591752164497	2
Cellular Component	GO:0150005	enzyme activator complex	0.0352471784122236	0.572591752164497	2
Cellular Component	GO:0020002	host cell plasma membrane	0.0383511609705193	0.572591752164497	1
Cellular Component	GO:0034424	Vps55/Vps68 complex	0.0383511609705193	0.572591752164497	1
Cellular Component	GO:0043020	NADPH oxidase complex	0.0383511609705193	0.572591752164497	1
Cellular Component	GO:0044156	host cell junction	0.0383511609705193	0.572591752164497	1
Cellular Component	GO:0098595	perivitelline space	0.0383511609705193	0.572591752164497	1
Molecular Function	GO:0008200	ion channel inhibitor activity	0.355826826339294	0.573067930875587	2
Molecular Function	GO:0016248	channel inhibitor activity	0.355826826339294	0.573067930875587	2
Molecular Function	GO:0005254	chloride channel activity	0.356764740658911	0.573067930875587	6
Molecular Function	GO:0032561	guanyl ribonucleotide binding	0.357781152609394	0.573067930875587	19
Molecular Function	GO:0003924	GTPase activity	0.360239434299505	0.573067930875587	18
Molecular Function	GO:0005539	glycosaminoglycan binding	0.362913850852568	0.573067930875587	5
Molecular Function	GO:0004520	endodeoxyribonuclease activity	0.364765553788897	0.573067930875587	6
Molecular Function	GO:0001094	TFIID-class transcription factor complex binding	0.365675783087043	0.573067930875587	1
Molecular Function	GO:0003711	transcription elongation regulator activity	0.365675783087043	0.573067930875587	1
Molecular Function	GO:0004015	adenosylmethionine-8-amino-7-oxononanoate transaminase activity	0.365675783087043	0.573067930875587	1
Molecular Function	GO:0004602	glutathione peroxidase activity	0.365675783087043	0.573067930875587	1
Molecular Function	GO:0004817	cysteine-tRNA ligase activity	0.365675783087043	0.573067930875587	1
Molecular Function	GO:0004823	leucine-tRNA ligase activity	0.365675783087043	0.573067930875587	1
Molecular Function	GO:0004832	valine-tRNA ligase activity	0.365675783087043	0.573067930875587	1
Molecular Function	GO:0005384	manganese ion transmembrane transporter activity	0.365675783087043	0.573067930875587	1
Molecular Function	GO:0005501	retinoid binding	0.365675783087043	0.573067930875587	1
Molecular Function	GO:0005527	macrolide binding	0.365675783087043	0.573067930875587	1
Molecular Function	GO:0005528	FK506 binding	0.365675783087043	0.573067930875587	1
Molecular Function	GO:0008839	4-hydroxy-tetrahydrodipicolinate reductase	0.365675783087043	0.573067930875587	1
Molecular Function	GO:0015125	bile acid transmembrane transporter activity	0.365675783087043	0.573067930875587	1
Molecular Function	GO:0015185	gamma-aminobutyric acid transmembrane transporter activity	0.365675783087043	0.573067930875587	1
Molecular Function	GO:0015552	propionate transmembrane transporter activity	0.365675783087043	0.573067930875587	1
Molecular Function	GO:0015643	toxic substance binding	0.365675783087043	0.573067930875587	1
Molecular Function	GO:0016273	arginine N-methyltransferase activity	0.365675783087043	0.573067930875587	1
Molecular Function	GO:0016274	protein-arginine N-methyltransferase activity	0.365675783087043	0.573067930875587	1
Molecular Function	GO:0016778	diphosphotransferase activity	0.365675783087043	0.573067930875587	1
Molecular Function	GO:0016827	hydrolase activity, acting on acid carbon-phosphorus bonds	0.365675783087043	0.573067930875587	1
Molecular Function	GO:0022849	glutamate-gated calcium ion channel activity	0.365675783087043	0.573067930875587	1
Molecular Function	GO:0030955	potassium ion binding	0.365675783087043	0.573067930875587	1
Molecular Function	GO:0032036	myosin heavy chain binding	0.365675783087043	0.573067930875587	1
Molecular Function	GO:0046422	violaxanthin de-epoxidase activity	0.365675783087043	0.573067930875587	1
Molecular Function	GO:0050699	WW domain binding	0.365675783087043	0.573067930875587	1
Molecular Function	GO:0120014	phospholipid transfer activity	0.365675783087043	0.573067930875587	1
Molecular Function	GO:0140161	monocarboxylate:sodium symporter activity	0.365675783087043	0.573067930875587	1
Biological Process	GO:0009404	toxin metabolic process	0.096256415747888	0.576204687340706	4
Biological Process	GO:0009435	NAD biosynthetic process	0.096256415747888	0.576204687340706	4
Molecular Function	GO:0005496	steroid binding	0.372063285622286	0.58002023750146	2
Molecular Function	GO:0016846	carbon-sulfur lyase activity	0.372063285622286	0.58002023750146	2
Molecular Function	GO:0019239	deaminase activity	0.372063285622286	0.58002023750146	2
Molecular Function	GO:0031593	polyubiquitin modification-dependent protein binding	0.372063285622286	0.58002023750146	2
Molecular Function	GO:0016859	cis-trans isomerase activity	0.372775149488467	0.58002023750146	6
Molecular Function	GO:0003725	double-stranded RNA binding	0.372987518166661	0.58002023750146	3
Molecular Function	GO:0016630	protochlorophyllide reductase activity	0.372987518166661	0.58002023750146	3
Biological Process	GO:0072503	cellular divalent inorganic cation homeostasis	0.0970918201098781	0.58053517352896	12
Molecular Function	GO:0140098	catalytic activity, acting on RNA	0.374741661229822	0.582106958918052	37
Biological Process	GO:0036293	response to decreased oxygen levels	0.0978379249783278	0.583649946015709	14
Biological Process	GO:1903509	liposaccharide metabolic process	0.0978379249783278	0.583649946015709	14
Cellular Component	GO:1990204	oxidoreductase complex	0.0400806658175302	0.584813351246691	13
Biological Process	GO:0030509	BMP signaling pathway	0.099070086372349	0.590321066384204	7
Biological Process	GO:0098655	cation transmembrane transport	0.0993960816718119	0.59158356760812	39
Biological Process	GO:0002443	leukocyte mediated immunity	0.100174443137971	0.595532469297296	15
Molecular Function	GO:0043225	ATPase-coupled inorganic anion transmembrane transporter activity	0.387193094678466	0.596787404435684	7
Molecular Function	GO:0016868	intramolecular transferase activity, phosphotransferases	0.388132383525429	0.596787404435684	2
Molecular Function	GO:0043138	3'-5' DNA helicase activity	0.388132383525429	0.596787404435684	2
Molecular Function	GO:0005253	anion channel activity	0.38880692406574	0.596787404435684	6
Molecular Function	GO:0046872	metal ion binding	0.390830317754981	0.596787404435684	138
Molecular Function	GO:0000774	adenyl-nucleotide exchange factor activity	0.393913499245083	0.596787404435684	1
Molecular Function	GO:0003985	acetyl-CoA C-acetyltransferase activity	0.393913499245083	0.596787404435684	1
Molecular Function	GO:0004088	carbamoyl-phosphate synthase (glutamine-hydrolyzing) activity	0.393913499245083	0.596787404435684	1
Molecular Function	GO:0004825	methionine-tRNA ligase activity	0.393913499245083	0.596787404435684	1
Molecular Function	GO:0005345	purine nucleobase transmembrane transporter activity	0.393913499245083	0.596787404435684	1
Molecular Function	GO:0005381	iron ion transmembrane transporter activity	0.393913499245083	0.596787404435684	1
Molecular Function	GO:0005432	calcium:sodium antiporter activity	0.393913499245083	0.596787404435684	1
Molecular Function	GO:0005452	inorganic anion exchanger activity	0.393913499245083	0.596787404435684	1
Molecular Function	GO:0008239	dipeptidyl-peptidase activity	0.393913499245083	0.596787404435684	1
Molecular Function	GO:0008318	protein prenyltransferase activity	0.393913499245083	0.596787404435684	1
Molecular Function	GO:0008878	glucose-1-phosphate adenylyltransferase activity	0.393913499245083	0.596787404435684	1
Molecular Function	GO:0015636	short-chain fatty acid transmembrane transporter activity	0.393913499245083	0.596787404435684	1
Molecular Function	GO:0016429	tRNA (adenine-N1-)-methyltransferase activity	0.393913499245083	0.596787404435684	1
Molecular Function	GO:0017176	phosphatidylinositol N-acetylglucosaminyltransferase activity	0.393913499245083	0.596787404435684	1
Molecular Function	GO:0034979	NAD-dependent protein deacetylase activity	0.393913499245083	0.596787404435684	1
Molecular Function	GO:0051059	NF-kappaB binding	0.393913499245083	0.596787404435684	1
Molecular Function	GO:0140666	annealing activity	0.393913499245083	0.596787404435684	1
Molecular Function	GO:2001070	starch binding	0.393913499245083	0.596787404435684	1
Biological Process	GO:0051648	vesicle localization	0.100583733400232	0.597280726170448	13
Biological Process	GO:0009312	oligosaccharide biosynthetic process	0.101157019827923	0.599997701130379	9
Biological Process	GO:0000183	rDNA heterochromatin assembly	0.103107032351632	0.605827947790795	3
Biological Process	GO:0002381	immunoglobulin production involved in immunoglobulin-mediated immune response	0.103107032351632	0.605827947790795	3
Biological Process	GO:0009877	nodulation	0.103107032351632	0.605827947790795	3
Biological Process	GO:0042451	purine nucleoside biosynthetic process	0.103107032351632	0.605827947790795	3
Biological Process	GO:0046129	purine ribonucleoside biosynthetic process	0.103107032351632	0.605827947790795	3
Biological Process	GO:0006144	purine nucleobase metabolic process	0.103173603312244	0.605827947790795	4
Biological Process	GO:0035418	protein localization to synapse	0.103173603312244	0.605827947790795	4
Biological Process	GO:0048473	D-methionine transport	0.103173603312244	0.605827947790795	4
Biological Process	GO:0043280	positive regulation of cysteine-type endopeptidase activity involved in apoptotic process	0.103191758854026	0.605827947790795	5
Molecular Function	GO:0008289	lipid binding	0.400443100260288	0.606029643695098	19
Biological Process	GO:0048545	response to steroid hormone	0.103500321876292	0.60695211380848	13
Molecular Function	GO:0016780	phosphotransferase activity, for other substituted phosphate groups	0.404016883050476	0.609064630571802	2
Molecular Function	GO:0016783	sulfurtransferase activity	0.404016883050476	0.609064630571802	2
Molecular Function	GO:0045505	dynein intermediate chain binding	0.404016883050476	0.609064630571802	2
Molecular Function	GO:0005525	GTP binding	0.404173908531005	0.609064630571802	18
Cellular Component	GO:0098533	ATPase dependent transmembrane transport complex	0.0439505450490136	0.609507408810677	11
Cellular Component	GO:0031966	mitochondrial membrane	0.0446166707663634	0.609507408810677	31
Cellular Component	GO:0045277	respiratory chain complex IV	0.0446212589004702	0.609507408810677	3
Biological Process	GO:0001505	regulation of neurotransmitter levels	0.104587711637441	0.612635815964402	16
Biological Process	GO:0009236	cobalamin biosynthetic process	0.104715283914127	0.61269078082487	6
Molecular Function	GO:0016298	lipase activity	0.407462589064483	0.613365859018176	5
Molecular Function	GO:0099095	ligand-gated anion channel activity	0.409361882228833	0.614913806071396	4
Molecular Function	GO:1904680	peptide transmembrane transporter activity	0.409361882228833	0.614913806071396	4
Biological Process	GO:0045047	protein targeting to ER	0.10742492193175	0.618190799491495	10
Biological Process	GO:0071773	cellular response to BMP stimulus	0.108086299675421	0.618190799491495	7
Biological Process	GO:0001975	response to amphetamine	0.108516223743787	0.618190799491495	2
Biological Process	GO:0002251	organ or tissue specific immune response	0.108516223743787	0.618190799491495	2
Biological Process	GO:0002385	mucosal immune response	0.108516223743787	0.618190799491495	2
Biological Process	GO:0006480	N-terminal protein amino acid methylation	0.108516223743787	0.618190799491495	2
Biological Process	GO:0006561	proline biosynthetic process	0.108516223743787	0.618190799491495	2
Biological Process	GO:0010127	mycothiol-dependent detoxification	0.108516223743787	0.618190799491495	2
Biological Process	GO:0015820	leucine transport	0.108516223743787	0.618190799491495	2
Biological Process	GO:0015842	aminergic neurotransmitter loading into synaptic vesicle	0.108516223743787	0.618190799491495	2
Biological Process	GO:0033015	tetrapyrrole catabolic process	0.108516223743787	0.618190799491495	2
Biological Process	GO:0040027	negative regulation of vulval development	0.108516223743787	0.618190799491495	2
Biological Process	GO:0046033	AMP metabolic process	0.108516223743787	0.618190799491495	2
Biological Process	GO:0048048	embryonic eye morphogenesis	0.108516223743787	0.618190799491495	2
Biological Process	GO:0048312	intracellular distribution of mitochondria	0.108516223743787	0.618190799491495	2
Biological Process	GO:0070839	metal ion export	0.108516223743787	0.618190799491495	2
Biological Process	GO:1903319	positive regulation of protein maturation	0.108516223743787	0.618190799491495	2
Biological Process	GO:1903801	L-leucine import across plasma membrane	0.108516223743787	0.618190799491495	2
Biological Process	GO:1904837	beta-catenin-TCF complex assembly	0.108516223743787	0.618190799491495	2
Biological Process	GO:1903362	regulation of cellular protein catabolic process	0.109046035142818	0.618190799491495	14
Biological Process	GO:0060348	bone development	0.109105549985502	0.618190799491495	5
Biological Process	GO:0043312	neutrophil degranulation	0.109466941596432	0.618190799491495	12
Biological Process	GO:0002224	toll-like receptor signaling pathway	0.11031145929968	0.618190799491495	4
Biological Process	GO:0002377	immunoglobulin production	0.11031145929968	0.618190799491495	4
Biological Process	GO:0015750	pentose transmembrane transport	0.11031145929968	0.618190799491495	4
Biological Process	GO:0015753	D-xylose transmembrane transport	0.11031145929968	0.618190799491495	4
Biological Process	GO:0015821	methionine transport	0.11031145929968	0.618190799491495	4
Biological Process	GO:0019695	choline metabolic process	0.11031145929968	0.618190799491495	4
Biological Process	GO:0033231	carbohydrate export	0.11031145929968	0.618190799491495	4
Biological Process	GO:0042940	D-amino acid transport	0.11031145929968	0.618190799491495	4
Biological Process	GO:0032675	regulation of interleukin-6 production	0.112413801800718	0.618190799491495	3
Biological Process	GO:0042129	regulation of T cell proliferation	0.112413801800718	0.618190799491495	3
Biological Process	GO:0051602	response to electrical stimulus	0.112413801800718	0.618190799491495	3
Biological Process	GO:0090504	epiboly	0.112413801800718	0.618190799491495	3
Biological Process	GO:1902669	positive regulation of axon guidance	0.112413801800718	0.618190799491495	3
Biological Process	GO:1905953	negative regulation of lipid localization	0.112413801800718	0.618190799491495	3
Biological Process	GO:0070997	neuron death	0.112552276226316	0.618190799491495	13
Biological Process	GO:0006605	protein targeting	0.112635186083435	0.618190799491495	23
Biological Process	GO:0015748	organophosphate ester transport	0.112658299378274	0.618190799491495	9
Biological Process	GO:0002283	neutrophil activation involved in immune response	0.112698914242917	0.618190799491495	12
Biological Process	GO:0006081	cellular aldehyde metabolic process	0.112753574518498	0.618190799491495	7
Biological Process	GO:0007591	molting cycle, chitin-based cuticle	0.112753574518498	0.618190799491495	7
Biological Process	GO:0006749	glutathione metabolic process	0.115155843429898	0.618190799491495	6
Biological Process	GO:0010950	positive regulation of endopeptidase activity	0.115155843429898	0.618190799491495	6
Biological Process	GO:0042446	hormone biosynthetic process	0.115180564852538	0.618190799491495	5
Biological Process	GO:0072522	purine-containing compound biosynthetic process	0.115222689525045	0.618190799491495	21
Biological Process	GO:0070972	protein localization to endoplasmic reticulum	0.115734009881056	0.618190799491495	11
Biological Process	GO:0022404	molting cycle process	0.117525471389241	0.618190799491495	7
Biological Process	GO:0071772	response to BMP	0.117525471389241	0.618190799491495	7
Biological Process	GO:0032527	protein exit from endoplasmic reticulum	0.11766317818679	0.618190799491495	4
Biological Process	GO:0042220	response to cocaine	0.11766317818679	0.618190799491495	4
Biological Process	GO:0072599	establishment of protein localization to endoplasmic reticulum	0.11846706185014	0.618190799491495	10
Biological Process	GO:0006664	glycolipid metabolic process	0.119268280812194	0.618190799491495	11
Biological Process	GO:0042119	neutrophil activation	0.119327500218517	0.618190799491495	12
Biological Process	GO:0002366	leukocyte activation involved in immune response	0.119632487513032	0.618190799491495	15
Biological Process	GO:0012501	programmed cell death	0.119882220636871	0.618190799491495	52
Biological Process	GO:0051384	response to glucocorticoid	0.120565642084412	0.618190799491495	6
Biological Process	GO:0006614	SRP-dependent cotranslational protein targeting to membrane	0.120712368014062	0.618190799491495	9
Biological Process	GO:0006915	apoptotic process	0.121028429965793	0.618190799491495	48
Biological Process	GO:0061077	chaperone-mediated protein folding	0.121413351397546	0.618190799491495	5
Biological Process	GO:0001656	metanephros development	0.122026535729134	0.618190799491495	3
Biological Process	GO:0002312	B cell activation involved in immune response	0.122026535729134	0.618190799491495	3
Biological Process	GO:0016447	somatic recombination of immunoglobulin gene segments	0.122026535729134	0.618190799491495	3
Biological Process	GO:0032635	interleukin-6 production	0.122026535729134	0.618190799491495	3
Biological Process	GO:0032680	regulation of tumor necrosis factor production	0.122026535729134	0.618190799491495	3
Biological Process	GO:0043335	protein unfolding	0.122026535729134	0.618190799491495	3
Biological Process	GO:1901658	glycosyl compound catabolic process	0.122026535729134	0.618190799491495	3
Biological Process	GO:1903555	regulation of tumor necrosis factor superfamily cytokine production	0.122026535729134	0.618190799491495	3
Biological Process	GO:0007368	determination of left/right symmetry	0.122180410891923	0.618190799491495	8
Biological Process	GO:0009260	ribonucleotide biosynthetic process	0.122350911771727	0.618190799491495	21
Biological Process	GO:0000393	spliceosomal conformational changes to generate catalytic conformation	0.123073848526779	0.618190799491495	2
Biological Process	GO:0006882	cellular zinc ion homeostasis	0.123073848526779	0.618190799491495	2
Biological Process	GO:0007144	female meiosis I	0.123073848526779	0.618190799491495	2
Biological Process	GO:0016540	protein autoprocessing	0.123073848526779	0.618190799491495	2
Biological Process	GO:0032483	regulation of Rab protein signal transduction	0.123073848526779	0.618190799491495	2
Biological Process	GO:0046487	glyoxylate metabolic process	0.123073848526779	0.618190799491495	2
Biological Process	GO:0051597	response to methylmercury	0.123073848526779	0.618190799491495	2
Biological Process	GO:0098700	neurotransmitter loading into synaptic vesicle	0.123073848526779	0.618190799491495	2
Biological Process	GO:0045321	leukocyte activation	0.125021353436608	0.618190799491495	20
Biological Process	GO:0009245	lipid A biosynthetic process	0.12522161943954	0.618190799491495	4
Biological Process	GO:0009452	7-methylguanosine RNA capping	0.12522161943954	0.618190799491495	4
Biological Process	GO:0014823	response to activity	0.12522161943954	0.618190799491495	4
Biological Process	GO:0015846	polyamine transport	0.12522161943954	0.618190799491495	4
Biological Process	GO:0046493	lipid A metabolic process	0.12522161943954	0.618190799491495	4
Biological Process	GO:1901269	lipooligosaccharide metabolic process	0.12522161943954	0.618190799491495	4
Biological Process	GO:1901271	lipooligosaccharide biosynthetic process	0.12522161943954	0.618190799491495	4
Biological Process	GO:0002263	cell activation involved in immune response	0.125573675038321	0.618190799491495	15
Biological Process	GO:0000820	regulation of glutamine family amino acid metabolic process	0.125670070675431	0.618190799491495	1
Biological Process	GO:0003416	endochondral bone growth	0.125670070675431	0.618190799491495	1
Biological Process	GO:0006059	hexitol metabolic process	0.125670070675431	0.618190799491495	1
Biological Process	GO:0006154	adenosine catabolic process	0.125670070675431	0.618190799491495	1
Biological Process	GO:0006169	adenosine salvage	0.125670070675431	0.618190799491495	1
Biological Process	GO:0007146	meiotic recombination nodule assembly	0.125670070675431	0.618190799491495	1
Biological Process	GO:0007196	adenylate cyclase-inhibiting G protein-coupled glutamate receptor signaling pathway	0.125670070675431	0.618190799491495	1
Biological Process	GO:0007597	blood coagulation, intrinsic pathway	0.125670070675431	0.618190799491495	1
Biological Process	GO:0007604	phototransduction, UV	0.125670070675431	0.618190799491495	1
Biological Process	GO:0009153	purine deoxyribonucleotide biosynthetic process	0.125670070675431	0.618190799491495	1
Biological Process	GO:0009407	toxin catabolic process	0.125670070675431	0.618190799491495	1
Biological Process	GO:0009444	pyruvate oxidation	0.125670070675431	0.618190799491495	1
Biological Process	GO:0009992	cellular water homeostasis	0.125670070675431	0.618190799491495	1
Biological Process	GO:0010109	regulation of photosynthesis	0.125670070675431	0.618190799491495	1
Biological Process	GO:0014810	positive regulation of skeletal muscle contraction by regulation of release of sequestered calcium ion	0.125670070675431	0.618190799491495	1
Biological Process	GO:0015816	glycine transport	0.125670070675431	0.618190799491495	1
Biological Process	GO:0018964	propylene metabolic process	0.125670070675431	0.618190799491495	1
Biological Process	GO:0021886	hypothalamus gonadotrophin-releasing hormone neuron differentiation	0.125670070675431	0.618190799491495	1
Biological Process	GO:0021888	hypothalamus gonadotrophin-releasing hormone neuron development	0.125670070675431	0.618190799491495	1
Biological Process	GO:0030153	bacteriocin immunity	0.125670070675431	0.618190799491495	1
Biological Process	GO:0032814	regulation of natural killer cell activation	0.125670070675431	0.618190799491495	1
Biological Process	GO:0033689	negative regulation of osteoblast proliferation	0.125670070675431	0.618190799491495	1
Biological Process	GO:0034138	toll-like receptor 3 signaling pathway	0.125670070675431	0.618190799491495	1
Biological Process	GO:0034143	regulation of toll-like receptor 4 signaling pathway	0.125670070675431	0.618190799491495	1
Biological Process	GO:0034145	positive regulation of toll-like receptor 4 signaling pathway	0.125670070675431	0.618190799491495	1
Biological Process	GO:0034163	regulation of toll-like receptor 9 signaling pathway	0.125670070675431	0.618190799491495	1
Biological Process	GO:0034165	positive regulation of toll-like receptor 9 signaling pathway	0.125670070675431	0.618190799491495	1
Biological Process	GO:0034197	triglyceride transport	0.125670070675431	0.618190799491495	1
Biological Process	GO:0034199	activation of protein kinase A activity	0.125670070675431	0.618190799491495	1
Biological Process	GO:0034354	'de novo' NAD biosynthetic process from tryptophan	0.125670070675431	0.618190799491495	1
Biological Process	GO:0034607	turning behavior involved in mating	0.125670070675431	0.618190799491495	1
Biological Process	GO:0034721	histone H3-K4 demethylation, trimethyl-H3-K4-specific	0.125670070675431	0.618190799491495	1
Biological Process	GO:0034756	regulation of iron ion transport	0.125670070675431	0.618190799491495	1
Biological Process	GO:0035666	TRIF-dependent toll-like receptor signaling pathway	0.125670070675431	0.618190799491495	1
Biological Process	GO:0035795	negative regulation of mitochondrial membrane permeability	0.125670070675431	0.618190799491495	1
Biological Process	GO:0036155	acylglycerol acyl-chain remodeling	0.125670070675431	0.618190799491495	1
Biological Process	GO:0036261	7-methylguanosine cap hypermethylation	0.125670070675431	0.618190799491495	1
Biological Process	GO:0036510	trimming of terminal mannose on C branch	0.125670070675431	0.618190799491495	1
[truncated: 5,240 more rows]
