# Supplementary material for: Comparative Transcriptomics Reveals Potential Regulatory Mechanisms Underlying Changes in Antioxidant, Anti-Inflammatory, and Other Immune Functions Induced by Bellamya purificata Polysaccharides in Cherax quadricarinatus
Source: Antioxidants (Basel). 2026 Jul 22;15(7):907. doi: 10.3390/antiox15070907 (PMC13403722; doi:10.3390/antiox15070907)
Supplement: Supplementary file 1 [file antioxidants-15-00907-s001.zip › Table S9.xlsx]

## Sheet: Table S9
TableS9 Enrichment statistics of DEGs in KEGG Pathway
KEGG class (level1)	KEGG class (level2)	KEGG Pathway ID	Pathway	Gene Number	Pvalue	Qvalue	Genes	K_IDs
Metabolism	Global and overview maps	ko01100	Metabolic pathways	157	1.416727e-12	4.066006e-10	ncbi_128684324(acsbg2);ncbi_128684360(GSH2);ncbi_128684448(MTHFD2);ncbi_128684768(CYP2L1);ncbi_128685345(Nadsyn1);ncbi_128685779(CDase);ncbi_128685807(PPT1);ncbi_128685926(aldh8a1);ncbi_128686059(ALDH8A1);ncbi_128686251(BLVRB);ncbi_128686302(UGT2B13);ncbi_128686312(--);ncbi_128686350(SDR16C6);ncbi_128686392(PAPSS2);ncbi_128686425(ADSL);ncbi_128686805(celD);ncbi_128686982(Agps);ncbi_128687301(AKR1…	K15013+K21456+K13403+K07412+K01950+K12349+K01074+K23234+K23234+K05901+K00699+K00306+K15734+K13811+K01756+K01179+K00803+K00002+K14464+K00011+K00058+K01179+K01179+K01179+K17285+K11152+K01115+K03392+K01915+K01915+K01201+K07511+K00432+K07418+K07418+K00031+K23727+K00699+K00995+K01930+K00008+K01425+K00699+K00699+K19873+K00108+K00108+K01904+K00469+K00310+K00232+K07424+K00108+K00272+K11161+K00129+K00501+…
Organismal Systems	Endocrine system	ko03320	PPAR signaling pathway	14	4.494665e-07	6.449844e-05	ncbi_128684324(acsbg2);ncbi_128684509(SLC27A4);ncbi_128684512(SLC27A4);ncbi_128684514(SLC27A4);ncbi_128686802(--);ncbi_128690021(cpt2);ncbi_128691444(UBB);ncbi_128692519(Acox3);ncbi_128695130(SCP2);ncbi_128696731(ACOX1);ncbi_128697667(Acsl4);ncbi_128702687(PCK2);MSTRG.27984(Acsl3);MSTRG.36031(Pepck1)	K15013+K08745+K08745+K08745+K08758+K08766+K08770+K00232+K08764+K00232+K01897+K01596+K01897+K01596
Metabolism	Metabolism of cofactors and vitamins	ko00830	Retinol metabolism	19	3.721153e-06	3.559903e-04	ncbi_128684768(CYP2L1);ncbi_128686302(UGT2B13);ncbi_128686350(SDR16C6);ncbi_128688155(RDH14);ncbi_128689827(Ugt2b);ncbi_128691067(Ugt8);ncbi_128691070(UGT2B14);ncbi_128692543(CYP9E2);ncbi_128692866(Rdh13);ncbi_128695647(retsat);ncbi_128698173(DGAT1);ncbi_128703117(UGT2B14);ncbi_128703241(ugt3a1);ncbi_128703242(--);ncbi_128703249(UGT2B9);ncbi_128703751(CYP2L1);ncbi_128704994(CYP2L1);MSTRG.12505(--…	K07412+K00699+K15734+K11152+K00699+K00699+K00699+K07424+K11161+K09516+K11155+K00699+K00699+K00699+K00699+K07412+K07412+K11152+K07424
Metabolism	Amino acid metabolism	ko00360	Phenylalanine metabolism	7	1.691621e-05	1.213738e-03	ncbi_128692947(Aldh3a2);ncbi_128697553(TAT);ncbi_128697559(Tat);ncbi_128704530(Hn);MSTRG.38941(Hn);MSTRG.987(maoA);MSTRG.989(--)	K00129+K00815+K00815+K00500+K00500+K00274+K00274
Metabolism	Amino acid metabolism	ko00350	Tyrosine metabolism	11	2.702996e-05	1.551520e-03	ncbi_128692947(Aldh3a2);ncbi_128693314(ple);ncbi_128693497(phc-2);ncbi_128694468(phc-2);ncbi_128694471(phc-2);ncbi_128695652(tdc-1);ncbi_128697553(TAT);ncbi_128697559(Tat);MSTRG.22647(phc-2);MSTRG.987(maoA);MSTRG.989(--)	K00129+K00501+K00505+K00505+K00505+K22329+K00815+K00815+K00505+K00274+K00274
Metabolism	Metabolism of cofactors and vitamins	ko00790	Folate biosynthesis	10	4.168161e-05	1.993770e-03	ncbi_128687765(AKR1B1);ncbi_128690202(FPGS);ncbi_128692435(se);ncbi_128693314(ple);ncbi_128700516(GGH);ncbi_128703955(Alp-m);ncbi_128703964(ALPL);ncbi_128704530(Hn);ncbi_128704884(PTR1);MSTRG.38941(Hn)	K00011+K01930+K00310+K00501+K01307+K01077+K01077+K00500+K03793+K00500
Organismal Systems	Digestive system	ko04976	Bile secretion	16	0.000291179	1.193834e-02	ncbi_128684142(ABCB1);ncbi_128685200(AQP7);ncbi_128686302(UGT2B13);ncbi_128689827(Ugt2b);ncbi_128691067(Ugt8);ncbi_128691070(UGT2B14);ncbi_128694024(crq);ncbi_128696689(Abcb1a);ncbi_128698552(EH1);ncbi_128703117(UGT2B14);ncbi_128703241(ugt3a1);ncbi_128703242(--);ncbi_128703249(UGT2B9);MSTRG.21633(fgt-1);MSTRG.29530(EH1);MSTRG.29535(EH1)	K05658+K09877+K00699+K00699+K00699+K00699+K13885+K05658+K01253+K00699+K00699+K00699+K00699+K07299+K01253+K01253
Metabolism	Metabolism of terpenoids and polyketides	ko00981	Insect hormone biosynthesis	9	0.000518028	1.496996e-02	ncbi_128687322(NLGN4Y);ncbi_128689934(Ces1e);ncbi_128689936(Ces2c);ncbi_128689937(--);ncbi_128689975(--);ncbi_128700061(CYP15A1);ncbi_128702842(Ces2a);ncbi_128703656(CYP15A1);ncbi_128705735(Cyp18a1)	K01063+K01063+K01063+K01063+K01063+K14937+K01063+K14937+K14937
Metabolism	Lipid metabolism	ko00140	Steroid hormone biosynthesis	13	0.000518778	1.496996e-02	ncbi_128684768(CYP2L1);ncbi_128686302(UGT2B13);ncbi_128689827(Ugt2b);ncbi_128691067(Ugt8);ncbi_128691070(UGT2B14);ncbi_128692543(CYP9E2);ncbi_128703117(UGT2B14);ncbi_128703241(ugt3a1);ncbi_128703242(--);ncbi_128703249(UGT2B9);ncbi_128703751(CYP2L1);ncbi_128704994(CYP2L1);MSTRG.26141(CYP9E2)	K07412+K00699+K00699+K00699+K00699+K07424+K00699+K00699+K00699+K00699+K07412+K07412+K07424
Metabolism	Amino acid metabolism	ko00400	Phenylalanine, tyrosine and tryptophan biosynthesis	4	0.000521601	1.496996e-02	ncbi_128697553(TAT);ncbi_128697559(Tat);ncbi_128704530(Hn);MSTRG.38941(Hn)	K00815+K00815+K00500+K00500
Cellular Processes	Transport and catabolism	ko04142	Lysosome	25	0.000894047	2.332649e-02	ncbi_128685807(PPT1);ncbi_128686090(--);ncbi_128687197(Scarb2);ncbi_128688533(Gba);ncbi_128691369(Mvl);ncbi_128696866(LCP2);ncbi_128697402(PLA2G15);ncbi_128697416(NAGA);ncbi_128699082(lipl-1);ncbi_128699597(SMPD1);ncbi_128700245(Slc17a5);ncbi_128701844(CTSC);ncbi_128701845(CTSC);ncbi_128701895(CTSC);ncbi_128701937(Gba);ncbi_128703213(Gba);ncbi_128703218(--);ncbi_128703332(SMPD1);ncbi_128705658(Ct…	K01074+K12387+K12384+K01201+K21398+K01365+K06129+K01204+K01052+K12350+K12301+K01275+K01275+K01275+K01201+K01201+K01201+K12350+K01275+K12385+K12384+K12311+K01275+K01275+K01275
Metabolism	Global and overview maps	ko01212	Fatty acid metabolism	11	0.00104981	2.373406e-02	ncbi_128684324(acsbg2);ncbi_128685807(PPT1);ncbi_128688849(Echs1);ncbi_128690021(cpt2);ncbi_128692519(Acox3);ncbi_128695130(SCP2);ncbi_128696731(ACOX1);ncbi_128697150(ACADVL);ncbi_128697667(Acsl4);ncbi_128703316(HSD17B4);MSTRG.27984(Acsl3)	K15013+K01074+K07511+K08766+K00232+K08764+K00232+K09479+K01897+K12405+K01897
Cellular Processes	Transport and catabolism	ko04146	Peroxisome	14	0.00112475	2.373406e-02	ncbi_128686312(--);ncbi_128686982(Agps);ncbi_128689377(IDH1);ncbi_128692519(Acox3);ncbi_128692609(Ddo);ncbi_128695130(SCP2);ncbi_128696731(ACOX1);ncbi_128697667(Acsl4);ncbi_128702380(ECI2);ncbi_128703211(CROT);ncbi_128703316(HSD17B4);ncbi_128703486(hxA);ncbi_128703487(AO2);MSTRG.27984(Acsl3)	K00306+K00803+K00031+K00232+K00272+K08764+K00232+K01897+K13239+K05940+K12405+K00106+K00106+K01897
Metabolism	Metabolism of cofactors and vitamins	ko00130	Ubiquinone and other terpenoid-quinone biosynthesis	6	0.00118483	2.373406e-02	ncbi_128691897(4cl3);ncbi_128697553(TAT);ncbi_128697559(Tat);ncbi_128700275(4CL);ncbi_128703873(4CLL5);MSTRG.21968(--)	K01904+K00815+K00815+K01904+K01904+K01904
Human Diseases	Cancer: overview	ko05204	Chemical carcinogenesis - DNA adducts	14	0.00124046	2.373406e-02	ncbi_128686302(UGT2B13);ncbi_128689827(Ugt2b);ncbi_128691067(Ugt8);ncbi_128691070(UGT2B14);ncbi_128692543(CYP9E2);ncbi_128698552(EH1);ncbi_128703117(UGT2B14);ncbi_128703241(ugt3a1);ncbi_128703242(--);ncbi_128703249(UGT2B9);ncbi_128706553(GstD1);MSTRG.26141(CYP9E2);MSTRG.29530(EH1);MSTRG.29535(EH1)	K00699+K00699+K00699+K00699+K07424+K01253+K00699+K00699+K00699+K00699+K00799+K07424+K01253+K01253
Metabolism	Xenobiotics biodegradation and metabolism	ko00980	Metabolism of xenobiotics by cytochrome P450	13	0.00140153	2.514000e-02	ncbi_128686302(UGT2B13);ncbi_128689827(Ugt2b);ncbi_128691067(Ugt8);ncbi_128691070(UGT2B14);ncbi_128692947(Aldh3a2);ncbi_128698552(EH1);ncbi_128703117(UGT2B14);ncbi_128703241(ugt3a1);ncbi_128703242(--);ncbi_128703249(UGT2B9);ncbi_128706553(GstD1);MSTRG.29530(EH1);MSTRG.29535(EH1)	K00699+K00699+K00699+K00699+K00129+K01253+K00699+K00699+K00699+K00699+K00799+K01253+K01253
Metabolism	Amino acid metabolism	ko00380	Tryptophan metabolism	10	0.00259118	4.347139e-02	ncbi_128685926(aldh8a1);ncbi_128686059(ALDH8A1);ncbi_128688276(ACMSD);ncbi_128688849(Echs1);ncbi_128694890(AADAT);ncbi_128704648(AGAP002721);MSTRG.37288(--);MSTRG.39008(--);MSTRG.987(maoA);MSTRG.989(--)	K23234+K23234+K03392+K07511+K00825+K00453+K23234+K23234+K00274+K00274
Metabolism	Lipid metabolism	ko00590	Arachidonic acid metabolism	9	0.0027285	4.347139e-02	ncbi_128684768(CYP2L1);ncbi_128689107(GPx);ncbi_128689143(CYP2L1);ncbi_128689145(CYP2L1);ncbi_128694602(Cyp2d26);ncbi_128703751(CYP2L1);ncbi_128704994(CYP2L1);ncbi_128705694(--);MSTRG.23140(--)	K07412+K00432+K07418+K07418+K07418+K07412+K07412+K07418+K07418
Metabolism	Xenobiotics biodegradation and metabolism	ko00982	Drug metabolism - cytochrome P450	12	0.0028779	4.347139e-02	ncbi_128686302(UGT2B13);ncbi_128689827(Ugt2b);ncbi_128691067(Ugt8);ncbi_128691070(UGT2B14);ncbi_128692947(Aldh3a2);ncbi_128703117(UGT2B14);ncbi_128703241(ugt3a1);ncbi_128703242(--);ncbi_128703249(UGT2B9);ncbi_128706553(GstD1);MSTRG.987(maoA);MSTRG.989(--)	K00699+K00699+K00699+K00699+K00129+K00699+K00699+K00699+K00699+K00799+K00274+K00274
Metabolism	Carbohydrate metabolism	ko00053	Ascorbate and aldarate metabolism	11	0.00326347	4.683074e-02	ncbi_128686302(UGT2B13);ncbi_128687301(AKR1A1);ncbi_128689827(Ugt2b);ncbi_128691067(Ugt8);ncbi_128691070(UGT2B14);ncbi_128692068(miox);ncbi_128698255(RGN);ncbi_128703117(UGT2B14);ncbi_128703241(ugt3a1);ncbi_128703242(--);ncbi_128703249(UGT2B9)	K00699+K00002+K00699+K00699+K00699+K00469+K01053+K00699+K00699+K00699+K00699
Metabolism	Lipid metabolism	ko00071	Fatty acid degradation	9	0.00444714	6.077765e-02	ncbi_128684324(acsbg2);ncbi_128688849(Echs1);ncbi_128690021(cpt2);ncbi_128692519(Acox3);ncbi_128696731(ACOX1);ncbi_128697150(ACADVL);ncbi_128697667(Acsl4);ncbi_128702380(ECI2);MSTRG.27984(Acsl3)	K15013+K07511+K08766+K00232+K00232+K09479+K01897+K13239+K01897
Metabolism	Lipid metabolism	ko00591	Linoleic acid metabolism	7	0.00470929	6.143485e-02	ncbi_128689143(CYP2L1);ncbi_128689145(CYP2L1);ncbi_128692543(CYP9E2);ncbi_128694602(Cyp2d26);ncbi_128705694(--);MSTRG.23140(--);MSTRG.26141(CYP9E2)	K07418+K07418+K07424+K07418+K07418+K07418+K07424
Cellular Processes	Cell growth and death	ko04216	Ferroptosis	6	0.00700953	8.746677e-02	ncbi_128684360(GSH2);ncbi_128687662(SLC3A2);ncbi_128691369(Mvl);ncbi_128696556(--);ncbi_128697667(Acsl4);MSTRG.27984(Acsl3)	K21456+K06519+K21398+K00522+K01897+K01897
Metabolism	Lipid metabolism	ko00120	Primary bile acid biosynthesis	2	0.00866968	1.036750e-01	ncbi_128695130(SCP2);ncbi_128703316(HSD17B4)	K08764+K12405
Metabolism	Lipid metabolism	ko00600	Sphingolipid metabolism	8	0.0106447	1.222016e-01	ncbi_128685779(CDase);ncbi_128688533(Gba);ncbi_128689469(CERS5);ncbi_128699597(SMPD1);ncbi_128701937(Gba);ncbi_128703213(Gba);ncbi_128703218(--);ncbi_128703332(SMPD1)	K12349+K01201+K23727+K12350+K01201+K01201+K01201+K12350
Metabolism	Carbohydrate metabolism	ko00040	Pentose and glucuronate interconversions	11	0.0114014	1.258538e-01	ncbi_128686302(UGT2B13);ncbi_128687301(AKR1A1);ncbi_128687765(AKR1B1);ncbi_128689827(Ugt2b);ncbi_128690537(Sord);ncbi_128691067(Ugt8);ncbi_128691070(UGT2B14);ncbi_128703117(UGT2B14);ncbi_128703241(ugt3a1);ncbi_128703242(--);ncbi_128703249(UGT2B9)	K00699+K00002+K00011+K00699+K00008+K00699+K00699+K00699+K00699+K00699+K00699
Human Diseases	Cancer: overview	ko05207	Chemical carcinogenesis - receptor activation	20	0.0119101	1.266004e-01	ncbi_128684768(CYP2L1);ncbi_128686302(UGT2B13);ncbi_128689827(Ugt2b);ncbi_128691067(Ugt8);ncbi_128691070(UGT2B14);ncbi_128692543(CYP9E2);ncbi_128698552(EH1);ncbi_128698750(--);ncbi_128700138(Ca-alpha1D);ncbi_128700960(RPS6KB1);ncbi_128703117(UGT2B14);ncbi_128703241(ugt3a1);ncbi_128703242(--);ncbi_128703249(UGT2B9);ncbi_128703751(CYP2L1);ncbi_128704994(CYP2L1);ncbi_128706553(GstD1);MSTRG.26141(CYP…	K07412+K00699+K00699+K00699+K00699+K07424+K01253+K06051+K04851+K04688+K00699+K00699+K00699+K00699+K07412+K07412+K00799+K07424+K01253+K01253
Human Diseases	Endocrine and metabolic disease	ko04931	Insulin resistance	10	0.013602	1.394205e-01	ncbi_128684509(SLC27A4);ncbi_128684512(SLC27A4);ncbi_128684514(SLC27A4);ncbi_128698794(ppp1r3b);ncbi_128700960(RPS6KB1);ncbi_128702687(PCK2);MSTRG.21633(fgt-1);MSTRG.36031(Pepck1);MSTRG.39499(--);MSTRG.8474(pol)	K08745+K08745+K08745+K07189+K04688+K01596+K07299+K01596+K05695+K05695
Metabolism	Amino acid metabolism	ko00250	Alanine, aspartate and glutamate metabolism	6	0.0142913	1.414342e-01	ncbi_128686425(ADSL);ncbi_128688391(Gs2);ncbi_128688416(Gs2);ncbi_128690548(Gls);ncbi_128692609(Ddo);ncbi_128699586(Aldh5a1)	K01756+K01915+K01915+K01425+K00272+K00139
Organismal Systems	Nervous system	ko04726	Serotonergic synapse	9	0.0206737	1.977787e-01	ncbi_128689143(CYP2L1);ncbi_128689145(CYP2L1);ncbi_128689658(Galphaq);ncbi_128694602(Cyp2d26);ncbi_128700138(Ca-alpha1D);ncbi_128705694(--);MSTRG.23140(--);MSTRG.987(maoA);MSTRG.989(--)	K07418+K07418+K04634+K07418+K04851+K07418+K07418+K00274+K00274
Metabolism	Metabolism of cofactors and vitamins	ko00860	Porphyrin metabolism	9	0.0241467	2.235519e-01	ncbi_128686251(BLVRB);ncbi_128686302(UGT2B13);ncbi_128689827(Ugt2b);ncbi_128691067(Ugt8);ncbi_128691070(UGT2B14);ncbi_128703117(UGT2B14);ncbi_128703241(ugt3a1);ncbi_128703242(--);ncbi_128703249(UGT2B9)	K05901+K00699+K00699+K00699+K00699+K00699+K00699+K00699+K00699
Metabolism	Amino acid metabolism	ko00270	Cysteine and methionine metabolism	6	0.0256654	2.301865e-01	ncbi_128684360(GSH2);ncbi_128687889(PHGDH);ncbi_128693675(MTR);ncbi_128694452(CBSL);ncbi_128697553(TAT);ncbi_128697559(Tat)	K21456+K00058+K00548+K01697+K00815+K00815
Metabolism	Lipid metabolism	ko00565	Ether lipid metabolism	5	0.0285882	2.486304e-01	ncbi_128686982(Agps);ncbi_128688273(PLD1);ncbi_128698003(TMEM189);ncbi_128698026(PLA2G7);ncbi_128702081(ENPP6)	K00803+K01115+K20656+K01062+K08743
Metabolism	Amino acid metabolism	ko00260	Glycine, serine and threonine metabolism	8	0.0314782	2.581211e-01	ncbi_128686312(--);ncbi_128687889(PHGDH);ncbi_128691783(Gld);ncbi_128691868(Gld);ncbi_128692550(alkJ);ncbi_128694452(CBSL);MSTRG.987(maoA);MSTRG.989(--)	K00306+K00058+K00108+K00108+K00108+K01697+K00274+K00274
Organismal Systems	Digestive system	ko04974	Protein digestion and absorption	8	0.0314782	2.581211e-01	ncbi_128687104(slc36a4);ncbi_128687662(SLC3A2);ncbi_128698935(slc16a10);ncbi_128699304(GA14587);ncbi_128701483(Cpb2);ncbi_128702282(CPA2);MSTRG.11787(PRCP);MSTRG.30572(Cpa2)	K14209+K06519+K08187+K01298+K01298+K01298+K01285+K01298
Metabolism	Xenobiotics biodegradation and metabolism	ko00983	Drug metabolism - other enzymes	12	0.0346149	2.759574e-01	ncbi_128686302(UGT2B13);ncbi_128689827(Ugt2b);ncbi_128691067(Ugt8);ncbi_128691070(UGT2B14);ncbi_128697919(PYR5-6);ncbi_128703117(UGT2B14);ncbi_128703241(ugt3a1);ncbi_128703242(--);ncbi_128703249(UGT2B9);ncbi_128703486(hxA);ncbi_128703487(AO2);ncbi_128706553(GstD1)	K00699+K00699+K00699+K00699+K13421+K00699+K00699+K00699+K00699+K00106+K00106+K00799
Organismal Systems	Endocrine system	ko04913	Ovarian steroidogenesis	6	0.0382195	2.886576e-01	ncbi_128689143(CYP2L1);ncbi_128689145(CYP2L1);ncbi_128694024(crq);ncbi_128694602(Cyp2d26);ncbi_128705694(--);MSTRG.23140(--)	K07418+K07418+K13885+K07418+K07418+K07418
Organismal Systems	Endocrine system	ko04920	Adipocytokine signaling pathway	6	0.0382195	2.886576e-01	ncbi_128684324(acsbg2);ncbi_128697667(Acsl4);ncbi_128702687(PCK2);MSTRG.21633(fgt-1);MSTRG.27984(Acsl3);MSTRG.36031(Pepck1)	K15013+K01897+K01596+K07299+K01897+K01596
Human Diseases	Endocrine and metabolic disease	ko04940	Type I diabetes mellitus	2	0.0524236	3.747312e-01	ncbi_128693035(Hsp60A);ncbi_128705893(HSPD1)	K04077+K04077
Metabolism	Metabolism of cofactors and vitamins	ko00730	Thiamine metabolism	3	0.053798	3.747312e-01	ncbi_128701130(NFS1);ncbi_128703955(Alp-m);ncbi_128703964(ALPL)	K04487+K01077+K01077
Organismal Systems	Excretory system	ko04964	Proximal tubule bicarbonate reclamation	3	0.053798	3.747312e-01	ncbi_128690548(Gls);ncbi_128702687(PCK2);MSTRG.36031(Pepck1)	K01425+K01596+K01596
Metabolism	Biosynthesis of other secondary metabolites	ko00261	Monobactam biosynthesis	1	0.0548387	3.747312e-01	ncbi_128686392(PAPSS2)	K13811
Organismal Systems	Digestive system	ko04975	Fat digestion and absorption	5	0.0656652	4.238587e-01	ncbi_128684509(SLC27A4);ncbi_128684512(SLC27A4);ncbi_128684514(SLC27A4);ncbi_128694024(crq);ncbi_128698173(DGAT1)	K08745+K08745+K08745+K13885+K11155
Metabolism	Biosynthesis of other secondary metabolites	ko00232	Caffeine metabolism	2	0.0674163	4.238587e-01	ncbi_128703486(hxA);ncbi_128703487(AO2)	K00106+K00106
Metabolism	Lipid metabolism	ko00561	Glycerolipid metabolism	7	0.0682092	4.238587e-01	ncbi_128687301(AKR1A1);ncbi_128687765(AKR1B1);ncbi_128694486(PNLIP);ncbi_128698173(DGAT1);ncbi_128700566(LPIN2);ncbi_128705773(--);MSTRG.17990(--)	K00002+K00011+K14076+K11155+K15728+K01054+K13506
Metabolism	Lipid metabolism	ko01040	Biosynthesis of unsaturated fatty acids	4	0.0715301	4.238587e-01	ncbi_128692519(Acox3);ncbi_128695130(SCP2);ncbi_128696731(ACOX1);ncbi_128703316(HSD17B4)	K00232+K08764+K00232+K12405
Metabolism	Metabolism of other amino acids	ko00410	beta-Alanine metabolism	5	0.0715876	4.238587e-01	ncbi_128688849(Echs1);ncbi_128692519(Acox3);ncbi_128692947(Aldh3a2);ncbi_128693899(Csad);ncbi_128696731(ACOX1)	K07511+K00232+K00129+K18966+K00232
Metabolism	Lipid metabolism	ko00061	Fatty acid biosynthesis	3	0.0723661	4.238587e-01	ncbi_128684324(acsbg2);ncbi_128697667(Acsl4);MSTRG.27984(Acsl3)	K15013+K01897+K01897
Metabolism	Amino acid metabolism	ko00340	Histidine metabolism	3	0.0723661	4.238587e-01	ncbi_128692947(Aldh3a2);MSTRG.987(maoA);MSTRG.989(--)	K00129+K00274+K00274
Metabolism	Metabolism of cofactors and vitamins	ko00670	One carbon pool by folate	3	0.0825825	4.740233e-01	ncbi_128684448(MTHFD2);ncbi_128693675(MTR);ncbi_128703779(MTHFR)	K13403+K00548+K25004
Metabolism	Global and overview maps	ko01230	Biosynthesis of amino acids	8	0.0930635	5.237105e-01	ncbi_128687889(PHGDH);ncbi_128688391(Gs2);ncbi_128688416(Gs2);ncbi_128689377(IDH1);ncbi_128693675(MTR);ncbi_128694452(CBSL);ncbi_128704530(Hn);MSTRG.38941(Hn)	K00058+K01915+K01915+K00031+K00548+K01697+K00500+K00500
Metabolism	Lipid metabolism	ko00564	Glycerophospholipid metabolism	9	0.110805	6.115584e-01	ncbi_128685101(PEAMT);ncbi_128685104(PEAMT);ncbi_128688273(PLD1);ncbi_128690075(PGS1);ncbi_128697402(PLA2G15);ncbi_128700566(LPIN2);ncbi_128700819(LPGAT1);MSTRG.10694(--);MSTRG.17990(--)	K05929+K05929+K01115+K00995+K06129+K15728+K13514+K00968+K13506
Organismal Systems	Digestive system	ko04972	Pancreatic secretion	10	0.116643	6.316345e-01	ncbi_128689658(Galphaq);ncbi_128692202(CLCA1);ncbi_128696433(--);ncbi_128699304(GA14587);ncbi_128700483(--);ncbi_128701483(Cpb2);ncbi_128702282(CPA2);ncbi_128702758(CLCA2);MSTRG.1124(--);MSTRG.30572(Cpa2)	K04634+K05030+K05030+K01298+K05030+K01298+K01298+K05030+K05027+K01298
Organismal Systems	Digestive system	ko04979	Cholesterol metabolism	5	0.128805	6.815415e-01	ncbi_128686802(--);ncbi_128694024(crq);ncbi_128699082(lipl-1);ncbi_128705840(Ptchd3);MSTRG.36452(--)	K08758+K13885+K01052+K12385+K04550
Organismal Systems	Sensory system	ko04750	Inflammatory mediator regulation of TRP channels	8	0.130609	6.815415e-01	ncbi_128689143(CYP2L1);ncbi_128689145(CYP2L1);ncbi_128689658(Galphaq);ncbi_128694602(Cyp2d26);ncbi_128704677(trpa-1);ncbi_128705694(--);MSTRG.23140(--);MSTRG.38060(PPP1R12C)	K07418+K07418+K04634+K07418+K04984+K07418+K07418+K04984
Human Diseases	Infectious disease: bacterial	ko05134	Legionellosis	5	0.137102	6.936508e-01	ncbi_128689105(--);ncbi_128693035(Hsp60A);ncbi_128697174(--);ncbi_128703497(SPATA5);ncbi_128705893(HSPD1)	K04398+K04077+K12805+K13525+K04077
Metabolism	Metabolism of other amino acids	ko00470	D-Amino acid metabolism	2	0.137763	6.936508e-01	ncbi_128690548(Gls);ncbi_128692609(Ddo)	K01425+K00272
Metabolism	Carbohydrate metabolism	ko00010	Glycolysis / Gluconeogenesis	6	0.144373	7.143979e-01	ncbi_128687301(AKR1A1);ncbi_128692947(Aldh3a2);ncbi_128695923(--);ncbi_128702687(PCK2);MSTRG.23106(Adpgk);MSTRG.36031(Pepck1)	K00002+K00129+K03103+K01596+K08074+K01596
Metabolism	Glycan biosynthesis and metabolism	ko00511	Other glycan degradation	5	0.154379	7.160135e-01	ncbi_128688533(Gba);ncbi_128701937(Gba);ncbi_128703213(Gba);ncbi_128703218(--);MSTRG.21119(--)	K01201+K01201+K01201+K01201+K12311
Metabolism	Metabolism of cofactors and vitamins	ko00785	Lipoic acid metabolism	1	0.155683	7.160135e-01	ncbi_128705287(--)	K10105
Metabolism	Metabolism of other amino acids	ko00450	Selenocompound metabolism	2	0.157174	7.160135e-01	ncbi_128686392(PAPSS2);ncbi_128693675(MTR)	K13811+K00548
Metabolism	Energy metabolism	ko00910	Nitrogen metabolism	2	0.157174	7.160135e-01	ncbi_128688391(Gs2);ncbi_128688416(Gs2)	K01915+K01915
Metabolism	Energy metabolism	ko00920	Sulfur metabolism	2	0.157174	7.160135e-01	ncbi_128686392(PAPSS2);ncbi_128688050(selenbp1-a)	K13811+K17285
Organismal Systems	Nervous system	ko04727	GABAergic synapse	6	0.167743	7.456322e-01	ncbi_128688391(Gs2);ncbi_128688416(Gs2);ncbi_128690548(Gls);ncbi_128697229(--);ncbi_128699359(Nptx1);ncbi_128700138(Ca-alpha1D)	K01915+K01915+K01425+K15015+K05189+K04851
Organismal Systems	Endocrine system	ko04924	Renin secretion	7	0.168871	7.456322e-01	ncbi_128689658(Galphaq);ncbi_128692202(CLCA1);ncbi_128696433(--);ncbi_128700138(Ca-alpha1D);ncbi_128700483(--);ncbi_128702758(CLCA2);MSTRG.1124(--)	K04634+K05030+K05030+K04851+K05030+K05030+K05027
Human Diseases	Substance dependence	ko05030	Cocaine addiction	4	0.174242	7.576909e-01	ncbi_128684748(Nmdar1);ncbi_128693314(ple);MSTRG.987(maoA);MSTRG.989(--)	K05208+K00501+K00274+K00274
Metabolism	Metabolism of terpenoids and polyketides	ko00900	Terpenoid backbone biosynthesis	3	0.182203	7.804815e-01	ncbi_128693122(--);ncbi_128693191(--);ncbi_128699739(--)	K19177+K19177+K19177
Metabolism	Amino acid metabolism	ko00220	Arginine biosynthesis	3	0.210751	8.894932e-01	ncbi_128688391(Gs2);ncbi_128688416(Gs2);ncbi_128690548(Gls)	K01915+K01915+K01425
Organismal Systems	Nervous system	ko04724	Glutamatergic synapse	8	0.217253	8.911641e-01	ncbi_128684748(Nmdar1);ncbi_128688273(PLD1);ncbi_128688391(Gs2);ncbi_128688416(Gs2);ncbi_128689658(Galphaq);ncbi_128690548(Gls);ncbi_128700138(Ca-alpha1D);ncbi_128703013(HOMER1)	K05208+K01115+K01915+K01915+K04634+K01425+K04851+K15010
Human Diseases	Cancer: overview	ko05231	Choline metabolism in cancer	11	0.217357	8.911641e-01	ncbi_128687962(Orct);ncbi_128688273(PLD1);ncbi_128691953(Balat);ncbi_128692281(Orct);ncbi_128694424(slc22a6);ncbi_128694521(Orct2);ncbi_128697314(Orct);ncbi_128700960(RPS6KB1);ncbi_128704939(ChT);MSTRG.10694(--);MSTRG.39677(cho-1)	K08202+K01115+K08202+K08202+K08202+K08202+K08202+K04688+K14387+K00968+K14387
Metabolism	Amino acid metabolism	ko00310	Lysine degradation	7	0.222811	9.006573e-01	ncbi_128686312(--);ncbi_128688849(Echs1);ncbi_128694890(AADAT);ncbi_128696486(TIGD1);ncbi_128699607(gbh-1);MSTRG.35505(AASS);MSTRG.38061(Bbox1)	K00306+K07511+K00825+K11420+K00471+K14157+K00471
Human Diseases	Endocrine and metabolic disease	ko04950	Maturity onset diabetes of the young	2	0.238461	9.242089e-01	ncbi_128689070(BHLHA15);ncbi_128700955(maf)	K08040+K07595
Cellular Processes	Cell growth and death	ko04215	Apoptosis - multiple species	3	0.240188	9.242089e-01	ncbi_128689105(--);ncbi_128701503(--);ncbi_128701699(--)	K04398+K20008+K20009
Organismal Systems	Endocrine system	ko04614	Renin-angiotensin system	3	0.240188	9.242089e-01	ncbi_128685456(ENPEP);ncbi_128696826(ANPEP);MSTRG.11787(PRCP)	K11141+K11140+K01285
Human Diseases	Substance dependence	ko05031	Amphetamine addiction	5	0.241518	9.242089e-01	ncbi_128684748(Nmdar1);ncbi_128693314(ple);ncbi_128700138(Ca-alpha1D);MSTRG.987(maoA);MSTRG.989(--)	K05208+K00501+K04851+K00274+K00274
Human Diseases	Drug resistance: antineoplastic	ko01523	Antifolate resistance	3	0.255158	9.274260e-01	ncbi_128690202(FPGS);ncbi_128700516(GGH);ncbi_128703779(MTHFR)	K01930+K01307+K25004
Organismal Systems	Digestive system	ko04978	Mineral absorption	3	0.255158	9.274260e-01	ncbi_128691369(Mvl);ncbi_128696556(--);MSTRG.31927(--)	K21398+K00522+K14686
Metabolism	Metabolism of other amino acids	ko00480	Glutathione metabolism	6	0.255285	9.274260e-01	ncbi_128684360(GSH2);ncbi_128689107(GPx);ncbi_128689377(IDH1);ncbi_128692435(se);ncbi_128696826(ANPEP);ncbi_128706553(GstD1)	K21456+K00432+K00031+K00310+K11140+K00799
Metabolism	Carbohydrate metabolism	ko00520	Amino sugar and nucleotide sugar metabolism	6	0.255285	9.274260e-01	ncbi_128694118(CHIA);ncbi_128694246(CHIA);ncbi_128694297(CHIA);ncbi_128701732(Chia);ncbi_128701733(CHIA);ncbi_128702256(uxs1)	K01183+K01183+K01183+K01183+K01183+K08678
Cellular Processes	Cell growth and death	ko04210	Apoptosis	9	0.268282	9.575627e-01	ncbi_128689105(--);ncbi_128696866(LCP2);ncbi_128701844(CTSC);ncbi_128701845(CTSC);ncbi_128701895(CTSC);ncbi_128705658(Ctsc);MSTRG.34610(CTSC);MSTRG.40358(CTSC);MSTRG.40359(Ctsc)	K04398+K01365+K01275+K01275+K01275+K01275+K01275+K01275+K01275
Metabolism	Carbohydrate metabolism	ko00020	Citrate cycle (TCA cycle)	3	0.270253	9.575627e-01	ncbi_128689377(IDH1);ncbi_128702687(PCK2);MSTRG.36031(Pepck1)	K00031+K01596+K01596
Human Diseases	Cardiovascular disease	ko05417	Lipid and atherosclerosis	9	0.283199	9.911972e-01	ncbi_128689105(--);ncbi_128689143(CYP2L1);ncbi_128689145(CYP2L1);ncbi_128692162(MIB1);ncbi_128693035(Hsp60A);ncbi_128694602(Cyp2d26);ncbi_128705694(--);ncbi_128705893(HSPD1);MSTRG.23140(--)	K04398+K07418+K07418+K10645+K04077+K07418+K07418+K04077+K07418
Metabolism	Amino acid metabolism	ko00300	Lysine biosynthesis	1	0.287189	9.930501e-01	ncbi_128694890(AADAT)	K00825
Environmental Information Processing	Signal transduction	ko04340	Hedgehog signaling pathway	3	0.300702	9.997284e-01	ncbi_128685398(shha);ncbi_128689125(Megf8);ncbi_128692578(Megf8)	K11989+K23664+K23664
Organismal Systems	Circulatory system	ko04260	Cardiac muscle contraction	5	0.305542	9.997284e-01	ncbi_128693668(SLC9A7);ncbi_128700138(Ca-alpha1D);MSTRG.19388(mt:CoI);MSTRG.40002(COI);MSTRG.9877(mt:CoIII)	K12041+K04851+K02256+K02256+K02262
Metabolism	Glycan biosynthesis and metabolism	ko00512	Mucin type O-glycan biosynthesis	2	0.321373	9.997284e-01	ncbi_128702920(C1GalTA);ncbi_128702921(C1galt1)	K00731+K00731
Environmental Information Processing	Signal transduction	ko04071	Sphingolipid signaling pathway	6	0.322625	9.997284e-01	ncbi_128685779(CDase);ncbi_128688273(PLD1);ncbi_128689469(CERS5);ncbi_128689658(Galphaq);ncbi_128699597(SMPD1);ncbi_128703332(SMPD1)	K12349+K01115+K23727+K04634+K12350+K12350
Cellular Processes	Cell growth and death	ko04217	Necroptosis	6	0.322625	9.997284e-01	ncbi_128688391(Gs2);ncbi_128688416(Gs2);ncbi_128689105(--);ncbi_128696556(--);ncbi_128699597(SMPD1);ncbi_128703332(SMPD1)	K01915+K01915+K04398+K00522+K12350+K12350
Genetic Information Processing	Folding, sorting and degradation	ko04122	Sulfur relay system	1	0.326316	9.997284e-01	ncbi_128701130(NFS1)	K04487
Metabolism	Lipid metabolism	ko00062	Fatty acid elongation	2	0.341854	9.997284e-01	ncbi_128685807(PPT1);ncbi_128688849(Echs1)	K01074+K07511
Organismal Systems	Nervous system	ko04723	Retrograde endocannabinoid signaling	8	0.344935	9.997284e-01	ncbi_128689658(Galphaq);ncbi_128697229(--);ncbi_128699359(Nptx1);ncbi_128700138(Ca-alpha1D);ncbi_128705773(--);MSTRG.39988(mt:ND4L);MSTRG.40003(mt:ND1);MSTRG.8384(mt:ND4)	K04634+K15015+K05189+K04851+K01054+K03882+K03878+K03881
Organismal Systems	Environmental adaptation	ko04711	Circadian rhythm - fly	1	0.363302	9.997284e-01	ncbi_128706604(--)	K12114
Human Diseases	Cancer: overview	ko05208	Chemical carcinogenesis - reactive oxygen species	12	0.368825	9.997284e-01	ncbi_128687301(AKR1A1);ncbi_128688273(PLD1);ncbi_128698552(EH1);ncbi_128706553(GstD1);MSTRG.19388(mt:CoI);MSTRG.29530(EH1);MSTRG.29535(EH1);MSTRG.39988(mt:ND4L);MSTRG.40002(COI);MSTRG.40003(mt:ND1);MSTRG.8384(mt:ND4);MSTRG.9877(mt:CoIII)	K00002+K01115+K01253+K00799+K02256+K01253+K01253+K03882+K02256+K03878+K03881+K02262
Metabolism	Carbohydrate metabolism	ko00620	Pyruvate metabolism	3	0.377099	9.997284e-01	ncbi_128687301(AKR1A1);ncbi_128702687(PCK2);MSTRG.36031(Pepck1)	K00002+K01596+K01596
Human Diseases	Cancer: overview	ko05230	Central carbon metabolism in cancer	4	0.381751	9.997284e-01	ncbi_128687354(Slc7a8);ncbi_128689377(IDH1);ncbi_128690548(Gls);MSTRG.21633(fgt-1)	K13780+K00031+K01425+K07299
Metabolism	Carbohydrate metabolism	ko00562	Inositol phosphate metabolism	5	0.38278	9.997284e-01	ncbi_128692068(miox);ncbi_128694259(ITPK1);ncbi_128695901(SACM1L);ncbi_128695923(--);ncbi_128701103(ippk)	K00469+K00913+K21797+K03103+K10572
Metabolism	Carbohydrate metabolism	ko00640	Propanoate metabolism	3	0.392238	9.997284e-01	ncbi_128688849(Echs1);ncbi_128692519(Acox3);ncbi_128696731(ACOX1)	K07511+K00232+K00232
Metabolism	Carbohydrate metabolism	ko00500	Starch and sucrose metabolism	4	0.394399	9.997284e-01	ncbi_128686805(celD);ncbi_128687979(eglA);ncbi_128687980(cenB);ncbi_128687982(eglA)	K01179+K01179+K01179+K01179
Metabolism	Lipid metabolism	ko00592	alpha-Linolenic acid metabolism	2	0.401949	9.997284e-01	ncbi_128692519(Acox3);ncbi_128696731(ACOX1)	K00232+K00232
Organismal Systems	Endocrine system	ko04927	Cortisol synthesis and secretion	3	0.407282	9.997284e-01	ncbi_128689658(Galphaq);ncbi_128694024(crq);ncbi_128700138(Ca-alpha1D)	K04634+K13885+K04851
Human Diseases	Endocrine and metabolic disease	ko04930	Type II diabetes mellitus	2	0.421416	9.997284e-01	ncbi_128700138(Ca-alpha1D);ncbi_128700955(maf)	K04851+K07595
Human Diseases	Substance dependence	ko05033	Nicotine addiction	3	0.422214	9.997284e-01	ncbi_128684748(Nmdar1);ncbi_128697229(--);ncbi_128699359(Nptx1)	K05208+K15015+K05189
Metabolism	Metabolism of other amino acids	ko00430	Taurine and hypotaurine metabolism	1	0.431309	9.997284e-01	ncbi_128693899(Csad)	K18966
Human Diseases	Infectious disease: parasitic	ko05144	Malaria	1	0.431309	9.997284e-01	MSTRG.36452(--)	K04550
Organismal Systems	Endocrine system	ko04910	Insulin signaling pathway	6	0.431914	9.997284e-01	ncbi_128698794(ppp1r3b);ncbi_128700960(RPS6KB1);ncbi_128702687(PCK2);MSTRG.36031(Pepck1);MSTRG.39499(--);MSTRG.8474(pol)	K07189+K04688+K01596+K01596+K05695+K05695
Organismal Systems	Endocrine system	ko04916	Melanogenesis	5	0.448844	9.997284e-01	ncbi_128689658(Galphaq);ncbi_128693497(phc-2);ncbi_128694468(phc-2);ncbi_128694471(phc-2);MSTRG.22647(phc-2)	K04634+K00505+K00505+K00505+K00505
Human Diseases	Endocrine and metabolic disease	ko04936	Alcoholic liver disease	5	0.459707	9.997284e-01	ncbi_128689105(--);ncbi_128692519(Acox3);ncbi_128696731(ACOX1);ncbi_128697150(ACADVL);ncbi_128700566(LPIN2)	K04398+K00232+K00232+K09479+K15728
Cellular Processes	Cell growth and death	ko04214	Apoptosis - fly	4	0.469065	9.997284e-01	ncbi_128689105(--);ncbi_128696814(Miro);ncbi_128701503(--);ncbi_128701699(--)	K04398+K07870+K20008+K20009
Metabolism	Carbohydrate metabolism	ko00650	Butanoate metabolism	2	0.477751	9.997284e-01	ncbi_128688849(Echs1);ncbi_128699586(Aldh5a1)	K07511+K00139
Metabolism	Metabolism of cofactors and vitamins	ko00740	Riboflavin metabolism	1	0.492071	9.997284e-01	ncbi_128686251(BLVRB)	K05901
Human Diseases	Infectious disease: parasitic	ko05143	African trypanosomiasis	1	0.492071	9.997284e-01	ncbi_128689658(Galphaq)	K04634
Organismal Systems	Digestive system	ko04970	Salivary secretion	4	0.493245	9.997284e-01	ncbi_128689658(Galphaq);ncbi_128694540(moody);ncbi_128702621(Adrb2);ncbi_128703000(Lyz1)	K04634+K04136+K04136+K13915
Organismal Systems	Digestive system	ko04973	Carbohydrate digestion and absorption	2	0.495778	9.997284e-01	ncbi_128686492(SLC37A4);ncbi_128700138(Ca-alpha1D)	K08171+K04851
Genetic Information Processing	Translation	ko03008	Ribosome biogenesis in eukaryotes	15	0.506571	9.997284e-01	ncbi_128690651(GNL2);ncbi_128698769(--);ncbi_128702887(--);MSTRG.10755(TIGD1);MSTRG.1416(--);MSTRG.15001(--);MSTRG.22095(--);MSTRG.26623(RTase);MSTRG.29129(--);MSTRG.29362(--);MSTRG.36118(--);MSTRG.37117(X-element\ORF2);MSTRG.5070(--);MSTRG.595(--);MSTRG.8247(--)	K14537+K14530+K14527+K14530+K14530+K14530+K14530+K14530+K14530+K14530+K14530+K14530+K14530+K14530+K14530
Metabolism	Metabolism of cofactors and vitamins	ko00760	Nicotinate and nicotinamide metabolism	2	0.513405	9.997284e-01	ncbi_128685345(Nadsyn1);ncbi_128694635(NAMPT)	K01950+K03462
Metabolism	Carbohydrate metabolism	ko00630	Glyoxylate and dicarboxylate metabolism	2	0.530621	9.997284e-01	ncbi_128688391(Gs2);ncbi_128688416(Gs2)	K01915+K01915
Environmental Information Processing	Membrane transport	ko02010	ABC transporters	3	0.535898	9.997284e-01	ncbi_128684142(ABCB1);ncbi_128687048(Abca1);ncbi_128696689(Abcb1a)	K05658+K05646+K05658
Human Diseases	Neurodegenerative disease	ko05012	Parkinson disease	14	0.538934	9.997284e-01	ncbi_128691369(Mvl);ncbi_128691444(UBB);ncbi_128693312(SLC39A3);ncbi_128693314(ple);ncbi_128697744(slc39a1);MSTRG.19388(mt:CoI);MSTRG.28736(PSMD13);MSTRG.39988(mt:ND4L);MSTRG.40002(COI);MSTRG.40003(mt:ND1);MSTRG.8384(mt:ND4);MSTRG.987(maoA);MSTRG.9877(mt:CoIII);MSTRG.989(--)	K21398+K08770+K14709+K00501+K14709+K02256+K03039+K03882+K02256+K03878+K03881+K00274+K02262+K00274
Human Diseases	Immune disease	ko05340	Primary immunodeficiency	1	0.546359	9.997284e-01	ncbi_128690657(EPHB6)	K06478
Organismal Systems	Endocrine system	ko04912	GnRH signaling pathway	4	0.551519	9.997284e-01	ncbi_128688273(PLD1);ncbi_128689658(Galphaq);ncbi_128700138(Ca-alpha1D);ncbi_128701595(egr1-a)	K01115+K04634+K04851+K09203
Metabolism	Carbohydrate metabolism	ko00051	Fructose and mannose metabolism	3	0.562309	9.997284e-01	ncbi_128687765(AKR1B1);ncbi_128690537(Sord);ncbi_128704889(PFKFB1)	K00011+K00008+K19029
Metabolism	Global and overview maps	ko01210	2-Oxocarboxylic acid metabolism	2	0.563793	9.997284e-01	ncbi_128689377(IDH1);ncbi_128694890(AADAT)	K00031+K00825
Metabolism	Lipid metabolism	ko00100	Steroid biosynthesis	1	0.571292	9.997284e-01	ncbi_128699082(lipl-1)	K01052
Organismal Systems	Environmental adaptation	ko04714	Thermogenesis	11	0.575153	9.997284e-01	ncbi_128690021(cpt2);ncbi_128697667(Acsl4);ncbi_128700960(RPS6KB1);ncbi_128705773(--);MSTRG.19388(mt:CoI);MSTRG.27984(Acsl3);MSTRG.39988(mt:ND4L);MSTRG.40002(COI);MSTRG.40003(mt:ND1);MSTRG.8384(mt:ND4);MSTRG.9877(mt:CoIII)	K08766+K01897+K04688+K01054+K02256+K01897+K03882+K02256+K03878+K03881+K02262
Metabolism	Global and overview maps	ko01200	Carbon metabolism	7	0.575716	9.997284e-01	ncbi_128687889(PHGDH);ncbi_128688849(Echs1);ncbi_128689377(IDH1);ncbi_128692519(Acox3);ncbi_128696731(ACOX1);ncbi_128698255(RGN);MSTRG.23106(Adpgk)	K00058+K07511+K00031+K00232+K00232+K01053+K08074
Metabolism	Nucleotide metabolism	ko00230	Purine metabolism	6	0.583501	9.997284e-01	ncbi_128686392(PAPSS2);ncbi_128686425(ADSL);ncbi_128694457(allc);ncbi_128702251(ADK2);ncbi_128703486(hxA);ncbi_128703487(AO2)	K13811+K01756+K01477+K00856+K00106+K00106
Metabolism	Amino acid metabolism	ko00330	Arginine and proline metabolism	3	0.587791	9.997284e-01	ncbi_128694649(prodh2);MSTRG.987(maoA);MSTRG.989(--)	K11394+K00274+K00274
Environmental Information Processing	Signal transduction	ko04070	Phosphatidylinositol signaling system	4	0.595495	9.997284e-01	ncbi_128694259(ITPK1);ncbi_128695901(SACM1L);ncbi_128701103(ippk);MSTRG.36806(l(1)G0196)	K00913+K21797+K10572+K13024
Genetic Information Processing	Transcription	ko03022	Basal transcription factors	2	0.610334	9.997284e-01	ncbi_128687960(TAF9);ncbi_128694771(MNAT1)	K14535+K10842
Human Diseases	Substance dependence	ko05034	Alcoholism	5	0.61216	9.997284e-01	ncbi_128684748(Nmdar1);ncbi_128691887(hdac8);ncbi_128693314(ple);MSTRG.987(maoA);MSTRG.989(--)	K05208+K11405+K00501+K00274+K00274
Organismal Systems	Nervous system	ko04725	Cholinergic synapse	4	0.6165	9.997284e-01	ncbi_128689658(Galphaq);ncbi_128700138(Ca-alpha1D);ncbi_128704939(ChT);MSTRG.39677(cho-1)	K04634+K04851+K14387+K14387
Metabolism	Energy metabolism	ko00190	Oxidative phosphorylation	6	0.63486	9.997284e-01	MSTRG.19388(mt:CoI);MSTRG.39988(mt:ND4L);MSTRG.40002(COI);MSTRG.40003(mt:ND1);MSTRG.8384(mt:ND4);MSTRG.9877(mt:CoIII)	K02256+K03882+K02256+K03878+K03881+K02262
Organismal Systems	Endocrine system	ko04911	Insulin secretion	3	0.635826	9.997284e-01	ncbi_128689658(Galphaq);ncbi_128700138(Ca-alpha1D);MSTRG.21633(fgt-1)	K04634+K04851+K07299
Organismal Systems	Nervous system	ko04728	Dopaminergic synapse	5	0.639537	9.997284e-01	ncbi_128689658(Galphaq);ncbi_128693314(ple);ncbi_128700138(Ca-alpha1D);MSTRG.987(maoA);MSTRG.989(--)	K04634+K00501+K04851+K00274+K00274
Human Diseases	Infectious disease: parasitic	ko05142	Chagas disease	3	0.647208	9.997284e-01	ncbi_128689105(--);ncbi_128689658(Galphaq);ncbi_128706298(SCGQA)	K04398+K04634+K04636
Human Diseases	Infectious disease: parasitic	ko05146	Amoebiasis	3	0.647208	9.997284e-01	ncbi_128689658(Galphaq);ncbi_128696748(LanB1);ncbi_128706298(SCGQA)	K04634+K05636+K04636
Organismal Systems	Endocrine system	ko04922	Glucagon signaling pathway	4	0.656424	9.997284e-01	ncbi_128689658(Galphaq);ncbi_128702687(PCK2);MSTRG.21633(fgt-1);MSTRG.36031(Pepck1)	K04634+K01596+K07299+K01596
Organismal Systems	Immune system	ko04610	Complement and coagulation cascades	1	0.658087	9.997284e-01	ncbi_128684172(--)	K03900
Environmental Information Processing	Signal transduction	ko04350	TGF-beta signaling pathway	3	0.658337	9.997284e-01	ncbi_128686451(Tgif1);ncbi_128700960(RPS6KB1);MSTRG.2628(--)	K19383+K04688+K17696
Metabolism	Glycan biosynthesis and metabolism	ko00534	Glycosaminoglycan biosynthesis - heparan sulfate / heparin	1	0.676894	9.997284e-01	ncbi_128687658(HS2ST1)	K02513
Environmental Information Processing	Signaling molecules and interaction	ko04514	Cell adhesion molecules	3	0.67983	9.997284e-01	ncbi_128690657(EPHB6);MSTRG.39499(--);MSTRG.8474(pol)	K06478+K05695+K05695
Human Diseases	Infectious disease: viral	ko05160	Hepatitis C	3	0.67983	9.997284e-01	ncbi_128689105(--);ncbi_128690636(Pias1);ncbi_128694024(crq)	K04398+K04706+K13885
Organismal Systems	Endocrine system	ko04929	GnRH secretion	2	0.691871	9.997284e-01	ncbi_128689658(Galphaq);ncbi_128700138(Ca-alpha1D)	K04634+K04851
Organismal Systems	Immune system	ko04622	RIG-I-like receptor signaling pathway	1	0.69467	9.997284e-01	ncbi_128689105(--)	K04398
Organismal Systems	Aging	ko04212	Longevity regulating pathway - worm	4	0.702273	9.997284e-01	ncbi_128693035(Hsp60A);ncbi_128700960(RPS6KB1);ncbi_128705893(HSPD1);ncbi_128706553(GstD1)	K04077+K04688+K04077+K00799
Organismal Systems	Endocrine system	ko04925	Aldosterone synthesis and secretion	3	0.710168	9.997284e-01	ncbi_128689658(Galphaq);ncbi_128694024(crq);ncbi_128700138(Ca-alpha1D)	K04634+K13885+K04851
Metabolism	Metabolism of other amino acids	ko00440	Phosphonate and phosphinate metabolism	1	0.711471	9.997284e-01	MSTRG.10694(--)	K00968
Metabolism	Metabolism of cofactors and vitamins	ko00770	Pantothenate and CoA biosynthesis	1	0.711471	9.997284e-01	ncbi_128693899(Csad)	K18966
Organismal Systems	Immune system	ko04640	Hematopoietic cell lineage	1	0.711471	9.997284e-01	ncbi_128696826(ANPEP)	K11140
Organismal Systems	Immune system	ko04666	Fc gamma R-mediated phagocytosis	3	0.719778	9.997284e-01	ncbi_128688273(PLD1);ncbi_128690657(EPHB6);ncbi_128700960(RPS6KB1)	K01115+K06478+K04688
Human Diseases	Cancer: specific types	ko05226	Gastric cancer	3	0.719778	9.997284e-01	ncbi_128684142(ABCB1);ncbi_128696689(Abcb1a);ncbi_128700960(RPS6KB1)	K05658+K05658+K04688
Cellular Processes	Transport and catabolism	ko04137	Mitophagy - animal	3	0.729139	9.997284e-01	ncbi_128691444(UBB);ncbi_128696814(Miro);MSTRG.30370(--)	K08770+K07870+K21348
Human Diseases	Cardiovascular disease	ko05415	Diabetic cardiomyopathy	8	0.735092	9.997284e-01	ncbi_128690021(cpt2);MSTRG.19388(mt:CoI);MSTRG.21633(fgt-1);MSTRG.39988(mt:ND4L);MSTRG.40002(COI);MSTRG.40003(mt:ND1);MSTRG.8384(mt:ND4);MSTRG.9877(mt:CoIII)	K08766+K02256+K07299+K03882+K02256+K03878+K03881+K02262
Human Diseases	Infectious disease: bacterial	ko05152	Tuberculosis	4	0.735663	9.997284e-01	ncbi_128689105(--);ncbi_128693035(Hsp60A);ncbi_128705893(HSPD1);MSTRG.12149(--)	K04398+K04077+K04077+K10059
Human Diseases	Drug resistance: antineoplastic	ko01522	Endocrine resistance	3	0.747124	9.997284e-01	ncbi_128698750(--);ncbi_128700960(RPS6KB1);ncbi_128704624(Art4)	K06051+K04688+K05931
Organismal Systems	Nervous system	ko04720	Long-term potentiation	2	0.748629	9.997284e-01	ncbi_128684748(Nmdar1);ncbi_128689658(Galphaq)	K05208+K04634
Human Diseases	Cancer: specific types	ko05212	Pancreatic cancer	2	0.748629	9.997284e-01	ncbi_128688273(PLD1);ncbi_128700960(RPS6KB1)	K01115+K04688
Organismal Systems	Development and regeneration	ko04361	Axon regeneration	5	0.75066	9.997284e-01	ncbi_128688705(Cd320);ncbi_128689658(Galphaq);ncbi_128693485(DUSP7);ncbi_128700138(Ca-alpha1D);ncbi_128700960(RPS6KB1)	K23489+K04634+K04459+K04851+K04688
Organismal Systems	Circulatory system	ko04270	Vascular smooth muscle contraction	4	0.75127	9.997284e-01	ncbi_128689658(Galphaq);ncbi_128694540(moody);ncbi_128700138(Ca-alpha1D);ncbi_128702621(Adrb2)	K04634+K04136+K04851+K04136
Environmental Information Processing	Signaling molecules and interaction	ko04512	ECM-receptor interaction	3	0.755754	9.997284e-01	ncbi_128684172(--);ncbi_128693156(FRAS1);ncbi_128696748(LanB1)	K03900+K23379+K05636
Genetic Information Processing	Translation	ko00970	Aminoacyl-tRNA biosynthesis	2	0.768696	9.997284e-01	ncbi_128701602(Vars1);ncbi_128704413(QARS1)	K01873+K01886
Cellular Processes	Cell growth and death	ko04115	p53 signaling pathway	2	0.768696	9.997284e-01	ncbi_128689105(--);ncbi_128699425(SESN2)	K04398+K20394
Organismal Systems	Endocrine system	ko04928	Parathyroid hormone synthesis, secretion and action	3	0.772302	9.997284e-01	ncbi_128688273(PLD1);ncbi_128689658(Galphaq);ncbi_128701595(egr1-a)	K01115+K04634+K09203
Environmental Information Processing	Signal transduction	ko04020	Calcium signaling pathway	6	0.776672	9.997284e-01	ncbi_128684748(Nmdar1);ncbi_128689658(Galphaq);ncbi_128694540(moody);ncbi_128700138(Ca-alpha1D);ncbi_128702621(Adrb2);ncbi_128706298(SCGQA)	K05208+K04634+K04136+K04851+K04136+K04636
Genetic Information Processing	Folding, sorting and degradation	ko04141	Protein processing in endoplasmic reticulum	7	0.783045	9.997284e-01	ncbi_128694123(Edem1);ncbi_128696721(Dnajb12);ncbi_128697581(PREB);ncbi_128700554(Txndc5);ncbi_128702326(sil1);ncbi_128703497(SPATA5);ncbi_128703894(Hyou1)	K10084+K09518+K14003+K13984+K14001+K13525+K09486
Organismal Systems	Excretory system	ko04962	Vasopressin-regulated water reabsorption	1	0.794588	9.997284e-01	ncbi_128688136(DYNC2H1)	K10414
Human Diseases	Drug resistance: antineoplastic	ko01524	Platinum drug resistance	3	0.795397	9.997284e-01	ncbi_128689105(--);ncbi_128706553(GstD1);MSTRG.31927(--)	K04398+K00799+K14686
Metabolism	Glycan biosynthesis and metabolism	ko00514	Other types of O-glycan biosynthesis	2	0.796182	9.997284e-01	ncbi_128702920(C1GalTA);ncbi_128702921(C1galt1)	K00731+K00731
Metabolism	Glycan biosynthesis and metabolism	ko00563	Glycosylphosphatidylinositol (GPI)-anchor biosynthesis	1	0.805904	9.997284e-01	ncbi_128698828(Pigq)	K03860
Human Diseases	Cancer: specific types	ko05221	Acute myeloid leukemia	1	0.805904	9.997284e-01	ncbi_128700960(RPS6KB1)	K04688
Organismal Systems	Immune system	ko04621	NOD-like receptor signaling pathway	3	0.809686	9.997284e-01	ncbi_128689105(--);ncbi_128694635(NAMPT);ncbi_128697174(--)	K04398+K03462+K12805
Organismal Systems	Environmental adaptation	ko04713	Circadian entrainment	3	0.809686	9.997284e-01	ncbi_128684748(Nmdar1);ncbi_128689658(Galphaq);ncbi_128700138(Ca-alpha1D)	K05208+K04634+K04851
Organismal Systems	Immune system	ko04658	Th1 and Th2 cell differentiation	1	0.816598	9.997284e-01	ncbi_128698750(--)	K06051
Human Diseases	Neurodegenerative disease	ko05010	Alzheimer disease	15	0.819692	9.997284e-01	ncbi_128684748(Nmdar1);ncbi_128689105(--);ncbi_128689658(Galphaq);ncbi_128691369(Mvl);ncbi_128693312(SLC39A3);ncbi_128697744(slc39a1);ncbi_128700138(Ca-alpha1D);MSTRG.19388(mt:CoI);MSTRG.28736(PSMD13);MSTRG.36452(--);MSTRG.39988(mt:ND4L);MSTRG.40002(COI);MSTRG.40003(mt:ND1);MSTRG.8384(mt:ND4);MSTRG.9877(mt:CoIII)	K05208+K04398+K04634+K21398+K14709+K14709+K04851+K02256+K03039+K04550+K03882+K02256+K03878+K03881+K02262
Genetic Information Processing	Folding, sorting and degradation	ko03018	RNA degradation	3	0.823126	9.997284e-01	ncbi_128691356(Exosc3);ncbi_128693035(Hsp60A);ncbi_128705893(HSPD1)	K03681+K04077+K04077
Metabolism	Glycan biosynthesis and metabolism	ko00603	Glycosphingolipid biosynthesis - globo and isoglobo series	1	0.826704	9.997284e-01	ncbi_128697416(NAGA)	K01204
Organismal Systems	Immune system	ko04623	Cytosolic DNA-sensing pathway	1	0.826704	9.997284e-01	ncbi_128684306(POLR3A)	K03018
Organismal Systems	Aging	ko04211	Longevity regulating pathway	3	0.829537	9.997284e-01	ncbi_128696486(TIGD1);ncbi_128699425(SESN2);ncbi_128700960(RPS6KB1)	K11420+K20394+K04688
Organismal Systems	Circulatory system	ko04261	Adrenergic signaling in cardiomyocytes	4	0.830397	9.997284e-01	ncbi_128689658(Galphaq);ncbi_128694540(moody);ncbi_128700138(Ca-alpha1D);ncbi_128702621(Adrb2)	K04634+K04136+K04851+K04136
Organismal Systems	Immune system	ko04625	C-type lectin receptor signaling pathway	2	0.835615	9.997284e-01	ncbi_128689105(--);MSTRG.12149(--)	K04398+K10059
Organismal Systems	Endocrine system	ko04918	Thyroid hormone synthesis	2	0.835615	9.997284e-01	ncbi_128689107(GPx);ncbi_128689658(Galphaq)	K00432+K04634
Metabolism	Glycan biosynthesis and metabolism	ko00513	Various types of N-glycan biosynthesis	3	0.835749	9.997284e-01	ncbi_128687335(FucTC);ncbi_128704659(FucTA);MSTRG.24939(--)	K14464+K00753+K00736
Organismal Systems	Excretory system	ko04961	Endocrine and other factor-regulated calcium reabsorption	1	0.836256	9.997284e-01	ncbi_128689658(Galphaq)	K04634
Human Diseases	Neurodegenerative disease	ko05020	Prion disease	10	0.839107	9.997284e-01	ncbi_128684748(Nmdar1);ncbi_128700138(Ca-alpha1D);ncbi_128701595(egr1-a);MSTRG.19388(mt:CoI);MSTRG.28736(PSMD13);MSTRG.39988(mt:ND4L);MSTRG.40002(COI);MSTRG.40003(mt:ND1);MSTRG.8384(mt:ND4);MSTRG.9877(mt:CoIII)	K05208+K04851+K09203+K02256+K03039+K03882+K02256+K03878+K03881+K02262
Human Diseases	Endocrine and metabolic disease	ko04934	Cushing syndrome	4	0.841319	9.997284e-01	ncbi_128689658(Galphaq);ncbi_128689699(crhr2);ncbi_128694024(crq);ncbi_128700138(Ca-alpha1D)	K04634+K04579+K13885+K04851
Environmental Information Processing	Signal transduction	ko04152	AMPK signaling pathway	4	0.846556	9.997284e-01	ncbi_128700960(RPS6KB1);ncbi_128702687(PCK2);ncbi_128704889(PFKFB1);MSTRG.36031(Pepck1)	K04688+K01596+K19029+K01596
Environmental Information Processing	Signal transduction	ko04150	mTOR signaling pathway	5	0.848802	9.997284e-01	ncbi_128687354(Slc7a8);ncbi_128687662(SLC3A2);ncbi_128699425(SESN2);ncbi_128700566(LPIN2);ncbi_128700960(RPS6KB1)	K13780+K06519+K20394+K15728+K04688
Environmental Information Processing	Signal transduction	ko04371	Apelin signaling pathway	3	0.85323	9.997284e-01	ncbi_128689658(Galphaq);ncbi_128700960(RPS6KB1);ncbi_128701595(egr1-a)	K04634+K04688+K09203
Metabolism	Carbohydrate metabolism	ko00030	Pentose phosphate pathway	1	0.853812	9.997284e-01	ncbi_128698255(RGN)	K01053
Environmental Information Processing	Signal transduction	ko04024	cAMP signaling pathway	6	0.861016	9.997284e-01	ncbi_128684748(Nmdar1);ncbi_128688273(PLD1);ncbi_128689699(crhr2);ncbi_128692519(Acox3);ncbi_128696731(ACOX1);ncbi_128700138(Ca-alpha1D)	K05208+K01115+K04579+K00232+K00232+K04851
Organismal Systems	Sensory system	ko04745	Phototransduction - fly	1	0.861873	9.997284e-01	ncbi_128689658(Galphaq)	K04634
Organismal Systems	Immune system	ko04613	Neutrophil extracellular trap formation	3	0.863964	9.997284e-01	ncbi_128684172(--);ncbi_128685200(AQP7);ncbi_128691887(hdac8)	K03900+K09877+K11405
Human Diseases	Substance dependence	ko05032	Morphine addiction	2	0.873772	9.997284e-01	ncbi_128697229(--);ncbi_128699359(Nptx1)	K15015+K05189
Environmental Information Processing	Signal transduction	ko04330	Notch signaling pathway	1	0.876689	9.997284e-01	ncbi_128698750(--)	K06051
Environmental Information Processing	Signal transduction	ko04022	cGMP-PKG signaling pathway	4	0.879279	9.997284e-01	ncbi_128689658(Galphaq);ncbi_128694540(moody);ncbi_128700138(Ca-alpha1D);ncbi_128702621(Adrb2)	K04634+K04136+K04851+K04136
Environmental Information Processing	Signal transduction	ko04068	FoxO signaling pathway	3	0.883384	9.997284e-01	ncbi_128702687(PCK2);ncbi_128703013(HOMER1);MSTRG.36031(Pepck1)	K01596+K15010+K01596
Organismal Systems	Immune system	ko04612	Antigen processing and presentation	1	0.883492	9.997284e-01	ncbi_128696866(LCP2)	K01365
Organismal Systems	Endocrine system	ko04923	Regulation of lipolysis in adipocytes	1	0.883492	9.997284e-01	ncbi_128705773(--)	K01054
Human Diseases	Infectious disease: parasitic	ko05145	Toxoplasmosis	2	0.889634	9.997284e-01	ncbi_128689105(--);ncbi_128696748(LanB1)	K04398+K05636
Metabolism	Carbohydrate metabolism	ko00052	Galactose metabolism	1	0.88992	9.997284e-01	ncbi_128687765(AKR1B1)	K00011
Genetic Information Processing	Folding, sorting and degradation	ko03050	Proteasome	1	0.88992	9.997284e-01	MSTRG.28736(PSMD13)	K03039
Organismal Systems	Immune system	ko04620	Toll-like receptor signaling pathway	1	0.88992	9.997284e-01	ncbi_128689105(--)	K04398
Environmental Information Processing	Signal transduction	ko04630	JAK-STAT signaling pathway	1	0.88992	9.997284e-01	ncbi_128690636(Pias1)	K04706
Organismal Systems	Immune system	ko04657	IL-17 signaling pathway	1	0.88992	9.997284e-01	ncbi_128689105(--)	K04398
Organismal Systems	Digestive system	ko04977	Vitamin digestion and absorption	1	0.895995	9.997284e-01	ncbi_128694024(crq)	K13885
Organismal Systems	Aging	ko04213	Longevity regulating pathway - multiple species	2	0.899161	9.997284e-01	ncbi_128697415(CLPB);ncbi_128700960(RPS6KB1)	K03695+K04688
Human Diseases	Neurodegenerative disease	ko05017	Spinocerebellar ataxia	4	0.902346	9.997284e-01	ncbi_128684748(Nmdar1);ncbi_128689658(Galphaq);ncbi_128700668(Tip60);MSTRG.28736(PSMD13)	K05208+K04634+K11304+K03039
Organismal Systems	Nervous system	ko04721	Synaptic vesicle cycle	2	0.903633	9.997284e-01	ncbi_128686825(SLC6A5);ncbi_128697229(--)	K05038+K15015
Organismal Systems	Endocrine system	ko04917	Prolactin signaling pathway	1	0.90716	9.997284e-01	ncbi_128693314(ple)	K00501
Human Diseases	Cancer: overview	ko05235	PD-L1 expression and PD-1 checkpoint pathway in cancer	1	0.90716	9.997284e-01	ncbi_128700960(RPS6KB1)	K04688
Human Diseases	Cardiovascular disease	ko05416	Viral myocarditis	1	0.912286	9.997284e-01	ncbi_128689105(--)	K04398
Organismal Systems	Endocrine system	ko04935	Growth hormone synthesis, secretion and action	2	0.915963	9.997284e-01	ncbi_128689658(Galphaq);ncbi_128700138(Ca-alpha1D)	K04634+K04851
Organismal Systems	Endocrine system	ko04915	Estrogen signaling pathway	2	0.919733	9.997284e-01	ncbi_128689658(Galphaq);ncbi_128700959(--)	K04634+K09571
Human Diseases	Endocrine and metabolic disease	ko04932	Non-alcoholic fatty liver disease	4	0.921441	9.997284e-01	ncbi_128689105(--);MSTRG.19388(mt:CoI);MSTRG.40002(COI);MSTRG.9877(mt:CoIII)	K04398+K02256+K02256+K02262
Genetic Information Processing	Replication and repair	ko03420	Nucleotide excision repair	1	0.921707	9.997284e-01	ncbi_128694771(MNAT1)	K10842
Environmental Information Processing	Signal transduction	ko04012	ErbB signaling pathway	1	0.921707	9.997284e-01	ncbi_128700960(RPS6KB1)	K04688
Human Diseases	Cancer: specific types	ko05222	Small cell lung cancer	2	0.923344	9.997284e-01	ncbi_128694857(--);ncbi_128696748(LanB1)	K10500+K05636
Human Diseases	Infectious disease: viral	ko05164	Influenza A	2	0.930113	9.997284e-01	ncbi_128689105(--);MSTRG.30370(--)	K04398+K21348
Human Diseases	Drug resistance: antineoplastic	ko01521	EGFR tyrosine kinase inhibitor resistance	1	0.930118	9.997284e-01	ncbi_128700960(RPS6KB1)	K04688
Cellular Processes	Cellular community - eukaryotes	ko04520	Adherens junction	2	0.933282	9.997284e-01	MSTRG.39499(--);MSTRG.8474(pol)	K05695+K05695
Human Diseases	Cancer: overview	ko05206	MicroRNAs in cancer	3	0.941085	9.997284e-01	ncbi_128684142(ABCB1);ncbi_128690548(Gls);ncbi_128696689(Abcb1a)	K05658+K01425+K05658
Genetic Information Processing	Replication and repair	ko03030	DNA replication	1	0.944334	9.997284e-01	MSTRG.28027(--)	K10742
Human Diseases	Cancer: specific types	ko05211	Renal cell carcinoma	1	0.944334	9.997284e-01	MSTRG.21633(fgt-1)	K07299
Human Diseases	Immune disease	ko05323	Rheumatoid arthritis	1	0.944334	9.997284e-01	ncbi_128696866(LCP2)	K01365
Environmental Information Processing	Signal transduction	ko04066	HIF-1 signaling pathway	2	0.94465	9.997284e-01	ncbi_128700960(RPS6KB1);MSTRG.21633(fgt-1)	K04688+K07299
Human Diseases	Cancer: specific types	ko05224	Breast cancer	2	0.94465	9.997284e-01	ncbi_128698750(--);ncbi_128700960(RPS6KB1)	K06051+K04688
Metabolism	Amino acid metabolism	ko00280	Valine, leucine and isoleucine degradation	1	0.95032	9.997284e-01	ncbi_128688849(Echs1)	K07511
Organismal Systems	Immune system	ko04611	Platelet activation	2	0.954163	9.997284e-01	ncbi_128684172(--);ncbi_128689658(Galphaq)	K03900+K04634
Metabolism	Nucleotide metabolism	ko00240	Pyrimidine metabolism	1	0.955664	9.997284e-01	ncbi_128697919(PYR5-6)	K13421
Environmental Information Processing	Signal transduction	ko04668	TNF signaling pathway	1	0.955664	9.997284e-01	ncbi_128689105(--)	K04398
Organismal Systems	Digestive system	ko04971	Gastric acid secretion	1	0.955664	9.997284e-01	ncbi_128689658(Galphaq)	K04634
Human Diseases	Infectious disease: viral	ko05167	Kaposi sarcoma-associated herpesvirus infection	2	0.956285	9.997284e-01	ncbi_128689105(--);ncbi_128691444(UBB)	K04398+K08770
Human Diseases	Infectious disease: viral	ko05170	Human immunodeficiency virus 1 infection	3	0.957855	9.997284e-01	ncbi_128689105(--);ncbi_128689658(Galphaq);ncbi_128700960(RPS6KB1)	K04398+K04634+K04688
Genetic Information Processing	Transcription	ko03020	RNA polymerase	1	0.958117	9.997284e-01	ncbi_128684306(POLR3A)	K03018
Human Diseases	Endocrine and metabolic disease	ko04933	AGE-RAGE signaling pathway in diabetic complications	1	0.958117	9.997284e-01	ncbi_128701595(egr1-a)	K09203
Human Diseases	Cardiovascular disease	ko05412	Arrhythmogenic right ventricular cardiomyopathy	1	0.958117	9.997284e-01	ncbi_128700138(Ca-alpha1D)	K04851
Organismal Systems	Immune system	ko04660	T cell receptor signaling pathway	1	0.960435	9.997284e-01	ncbi_128690657(EPHB6)	K06478
Organismal Systems	Nervous system	ko04730	Long-term depression	1	0.960435	9.997284e-01	ncbi_128689658(Galphaq)	K04634
Human Diseases	Cancer: specific types	ko05210	Colorectal cancer	1	0.962625	9.997284e-01	ncbi_128700960(RPS6KB1)	K04688
Organismal Systems	Endocrine system	ko04919	Thyroid hormone signaling pathway	3	0.962904	9.997284e-01	ncbi_128698935(slc16a10);ncbi_128704889(PFKFB1);MSTRG.21633(fgt-1)	K08187+K19029+K07299
Human Diseases	Infectious disease: viral	ko05169	Epstein-Barr virus infection	2	0.963873	9.997284e-01	ncbi_128689105(--);MSTRG.28736(PSMD13)	K04398+K03039
Human Diseases	Infectious disease: viral	ko05163	Human cytomegalovirus infection	3	0.965948	9.997284e-01	ncbi_128689105(--);ncbi_128689658(Galphaq);ncbi_128700960(RPS6KB1)	K04398+K04634+K04688
Human Diseases	Infectious disease: bacterial	ko05100	Bacterial invasion of epithelial cells	1	0.966649	9.997284e-01	ncbi_128703335(--)	K06106
Metabolism	Glycan biosynthesis and metabolism	ko00515	Mannose type O-glycan biosynthesis	1	0.968495	9.997284e-01	ncbi_128691105(--)	K19873
Organismal Systems	Immune system	ko04624	Toll and Imd signaling pathway	1	0.968495	9.997284e-01	ncbi_128689105(--)	K04398
Human Diseases	Infectious disease: viral	ko05168	Herpes simplex virus 1 infection	6	0.968636	9.997284e-01	ncbi_128684939(--);ncbi_128687093(Eif2b5);ncbi_128689105(--);ncbi_128695146(--);ncbi_128703594(--);MSTRG.32008(--)	K09228+K03240+K04398+K09228+K09228+K09228
Human Diseases	Neurodegenerative disease	ko05022	Pathways of neurodegeneration - multiple diseases	15	0.976452	9.997284e-01	ncbi_128684748(Nmdar1);ncbi_128688843(--);ncbi_128689105(--);ncbi_128689107(GPx);ncbi_128689658(Galphaq);ncbi_128691444(UBB);ncbi_128700138(Ca-alpha1D);ncbi_128703497(SPATA5);MSTRG.19388(mt:CoI);MSTRG.28736(PSMD13);MSTRG.39988(mt:ND4L);MSTRG.40002(COI);MSTRG.40003(mt:ND1);MSTRG.8384(mt:ND4);MSTRG.9877(mt:CoIII)	K05208+K04573+K04398+K00432+K04634+K08770+K04851+K13525+K02256+K03039+K03882+K02256+K03878+K03881+K02262
Human Diseases	Infectious disease: viral	ko05166	Human T-cell leukemia virus 1 infection	3	0.976959	9.997284e-01	ncbi_128700668(Tip60);ncbi_128701595(egr1-a);MSTRG.21633(fgt-1)	K11304+K09203+K07299
Human Diseases	Cancer: overview	ko05202	Transcriptional misregulation in cancer	3	0.976959	9.997284e-01	ncbi_128694857(--);ncbi_128701011(Ets21C);ncbi_128701373(MYCN)	K10500+K09436+K09109
Human Diseases	Neurodegenerative disease	ko05016	Huntington disease	11	0.977045	9.997284e-01	ncbi_128684748(Nmdar1);ncbi_128689105(--);ncbi_128689107(GPx);ncbi_128689658(Galphaq);MSTRG.19388(mt:CoI);MSTRG.28736(PSMD13);MSTRG.39988(mt:ND4L);MSTRG.40002(COI);MSTRG.40003(mt:ND1);MSTRG.8384(mt:ND4);MSTRG.9877(mt:CoIII)	K05208+K04398+K00432+K04634+K02256+K03039+K03882+K02256+K03878+K03881+K02262
Metabolism	Glycan biosynthesis and metabolism	ko00510	N-Glycan biosynthesis	1	0.977621	9.997284e-01	MSTRG.24939(--)	K00736
Organismal Systems	Endocrine system	ko04921	Oxytocin signaling pathway	2	0.978773	9.997284e-01	ncbi_128689658(Galphaq);ncbi_128700138(Ca-alpha1D)	K04634+K04851
Human Diseases	Infectious disease: bacterial	ko05132	Salmonella infection	6	0.97957	9.997284e-01	ncbi_128688136(DYNC2H1);ncbi_128689105(--);ncbi_128690657(EPHB6);ncbi_128697174(--);ncbi_128701968(Dynlt1);ncbi_128703702(FYCO1)	K10414+K04398+K06478+K12805+K10420+K21954
Human Diseases	Cardiovascular disease	ko05418	Fluid shear stress and atherosclerosis	2	0.982549	9.997284e-01	ncbi_128696866(LCP2);ncbi_128706553(GstD1)	K01365+K00799
Human Diseases	Infectious disease: viral	ko05162	Measles	1	0.984109	9.997284e-01	ncbi_128689105(--)	K04398
Human Diseases	Infectious disease: viral	ko05161	Hepatitis B	1	0.98499	9.997284e-01	ncbi_128689105(--)	K04398
Human Diseases	Cancer: overview	ko05203	Viral carcinogenesis	2	0.98567	9.997284e-01	ncbi_128689105(--);ncbi_128691887(hdac8)	K04398+K11405
Human Diseases	Infectious disease: bacterial	ko05131	Shigellosis	5	0.987557	9.997284e-01	ncbi_128691444(UBB);ncbi_128697174(--);ncbi_128700960(RPS6KB1);ncbi_128703335(--);MSTRG.30370(--)	K08770+K12805+K04688+K06106+K21348
Cellular Processes	Transport and catabolism	ko04145	Phagosome	3	0.987645	9.997284e-01	ncbi_128688136(DYNC2H1);ncbi_128694024(crq);ncbi_128696866(LCP2)	K10414+K13885+K01365
Human Diseases	Infectious disease: bacterial	ko05135	Yersinia infection	2	0.987649	9.997284e-01	ncbi_128689658(Galphaq);ncbi_128697174(--)	K04634+K12805
Environmental Information Processing	Signal transduction	ko04151	PI3K-Akt signaling pathway	5	0.988039	9.997284e-01	ncbi_128684172(--);ncbi_128696748(LanB1);ncbi_128700960(RPS6KB1);ncbi_128702687(PCK2);MSTRG.36031(Pepck1)	K03900+K05636+K04688+K01596+K01596
Cellular Processes	Cellular community - eukaryotes	ko04540	Gap junction	1	0.988056	9.997284e-01	ncbi_128689658(Galphaq)	K04634
Cellular Processes	Cellular community - eukaryotes	ko04530	Tight junction	2	0.989878	9.997284e-01	ncbi_128700138(Ca-alpha1D);ncbi_128703335(--)	K04851+K06106
Human Diseases	Cancer: overview	ko05205	Proteoglycans in cancer	4	0.990087	9.997284e-01	ncbi_128685398(shha);ncbi_128696866(LCP2);ncbi_128700960(RPS6KB1);ncbi_128703335(--)	K11989+K01365+K04688+K06106
Human Diseases	Cancer: specific types	ko05225	Hepatocellular carcinoma	2	0.99084	9.997284e-01	ncbi_128700960(RPS6KB1);ncbi_128706553(GstD1)	K04688+K00799
Organismal Systems	Immune system	ko04062	Chemokine signaling pathway	1	0.991524	9.997284e-01	ncbi_128689658(Galphaq)	K04634
Human Diseases	Cardiovascular disease	ko05410	Hypertrophic cardiomyopathy	1	0.99244	9.997284e-01	ncbi_128700138(Ca-alpha1D)	K04851
Environmental Information Processing	Signal transduction	ko04010	MAPK signaling pathway	3	0.992517	9.997284e-01	ncbi_128693257(Ptprr);ncbi_128693485(DUSP7);ncbi_128700138(Ca-alpha1D)	K04458+K04459+K04851
Human Diseases	Cancer: overview	ko05200	Pathways in cancer	9	0.99256	9.997284e-01	ncbi_128688273(PLD1);ncbi_128689105(--);ncbi_128689658(Galphaq);ncbi_128694857(--);ncbi_128696748(LanB1);ncbi_128698750(--);ncbi_128700960(RPS6KB1);ncbi_128706553(GstD1);MSTRG.21633(fgt-1)	K01115+K04398+K04634+K10500+K05636+K06051+K04688+K00799+K07299
Human Diseases	Neurodegenerative disease	ko05014	Amyotrophic lateral sclerosis	11	0.992776	9.997284e-01	ncbi_128684748(Nmdar1);ncbi_128688843(--);ncbi_128689107(GPx);ncbi_128703497(SPATA5);MSTRG.19388(mt:CoI);MSTRG.28736(PSMD13);MSTRG.39988(mt:ND4L);MSTRG.40002(COI);MSTRG.40003(mt:ND1);MSTRG.8384(mt:ND4);MSTRG.9877(mt:CoIII)	K05208+K04573+K00432+K13525+K02256+K03039+K03882+K02256+K03878+K03881+K02262
Environmental Information Processing	Signal transduction	ko04072	Phospholipase D signaling pathway	1	0.992861	9.997284e-01	ncbi_128688273(PLD1)	K01115
Human Diseases	Infectious disease: viral	ko05165	Human papillomavirus infection	5	0.993188	9.997284e-01	ncbi_128684172(--);ncbi_128689105(--);ncbi_128696645(--);ncbi_128696748(LanB1);ncbi_128700960(RPS6KB1)	K03900+K04398+K12236+K05636+K04688
Human Diseases	Infectious disease: viral	ko05171	Coronavirus disease - COVID-19	2	0.993223	9.997284e-01	ncbi_128684172(--);ncbi_128691798(RPL15)	K03900+K02877
Human Diseases	Cardiovascular disease	ko05414	Dilated cardiomyopathy	1	0.993258	9.997284e-01	ncbi_128700138(Ca-alpha1D)	K04851
Environmental Information Processing	Signal transduction	ko04014	Ras signaling pathway	2	0.994175	9.997284e-01	ncbi_128684748(Nmdar1);ncbi_128688273(PLD1)	K05208+K01115
Environmental Information Processing	Signal transduction	ko04015	Rap1 signaling pathway	2	0.995244	9.997284e-01	ncbi_128684748(Nmdar1);ncbi_128689658(Galphaq)	K05208+K04634
Environmental Information Processing	Signal transduction	ko04310	Wnt signaling pathway	1	0.99661	9.997284e-01	ncbi_128697041(pont)	K04499
Genetic Information Processing	Transcription	ko03040	Spliceosome	2	0.996671	9.997284e-01	ncbi_128698322(Cdc40);ncbi_128702228(Isy1)	K12816+K12870
Cellular Processes	Cell growth and death	ko04218	Cellular senescence	1	0.996799	9.997284e-01	ncbi_128700138(Ca-alpha1D)	K04851
Cellular Processes	Transport and catabolism	ko04140	Autophagy - animal	2	0.996995	9.997284e-01	ncbi_128696866(LCP2);ncbi_128700960(RPS6KB1)	K01365+K04688
Human Diseases	Infectious disease: bacterial	ko05130	Pathogenic Escherichia coli infection	2	0.997553	9.997284e-01	ncbi_128689105(--);ncbi_128703335(--)	K04398+K06106
Genetic Information Processing	Folding, sorting and degradation	ko04120	Ubiquitin mediated proteolysis	2	0.998204	9.997284e-01	ncbi_128690636(Pias1);ncbi_128691444(UBB)	K04706+K08770
Environmental Information Processing	Signaling molecules and interaction	ko04080	Neuroactive ligand-receptor interaction	5	0.998298	9.997284e-01	ncbi_128684748(Nmdar1);ncbi_128689699(crhr2);ncbi_128694540(moody);ncbi_128699359(Nptx1);ncbi_128702621(Adrb2)	K05208+K04579+K04136+K05189+K04136
Cellular Processes	Cell growth and death	ko04110	Cell cycle	1	0.998482	9.997284e-01	ncbi_128694857(--)	K10500
Cellular Processes	Cellular community - eukaryotes	ko04510	Focal adhesion	2	0.998614	9.997284e-01	ncbi_128684172(--);ncbi_128696748(LanB1)	K03900+K05636
Genetic Information Processing	Translation	ko03010	Ribosome	1	0.999282	9.997284e-01	ncbi_128691798(RPL15)	K02877
Cellular Processes	Transport and catabolism	ko04144	Endocytosis	2	0.999728	9.997284e-01	ncbi_128688273(PLD1);ncbi_128689114(vps29)	K01115+K18467
